# Supplementary material for: Genetic diversity and evolutionary convergence of cryptic SARS- CoV-2 lineages detected via wastewater sequencing
Source: PLoS Pathog. 2022 Oct 14;18(10):e1010636. doi: 10.1371/journal.ppat.1010636 (PMC9604950; doi:10.1371/journal.ppat.1010636)
Supplement: S1 Data — Mapped amplicon sequences were then processed with SAM Refiner using the same spike sequence as a reference and the command line parameters “—Alpha 1.8—foldab 0.6”. (TSV) [file ppat.1010636.s003.tsv]

	2021-02-22	2021-03-02	2021-03-09	2021-03-15	2021-03-23	2021-03-30	2021-04-06	2021-04-13	2021-04-20	2021-04-27	2021-05-04	2021-05-11	2021-05-18	2021-05-25	2021-06-01	2021-06-08	2021-06-15	2021-06-22	2021-06-29	2021-07-06	2021-07-13	2021-07-20	2021-07-22	2021-08-03	2021-08-10	2021-08-17	2021-08-24	2021-08-31	2021-09-07	2021-09-14	2021-09-21	2021-09-28	2021-10-05	2021-10-12	2021-10-19	2021-10-26	2021-11-09	2021-11-16	2021-11-23	2021-11-30	2021-12-07	2021-12-14	2021-12-28	2022-01-04	2022-01-18	2022-02-08	2022-02-22
Covariant	Abundance	Abundance	Abundance	Abundance	Abundance	Abundance	Abundance	Abundance	Abundance	Abundance	Abundance	Abundance	Abundance	Abundance	Abundance	Abundance	Abundance	Abundance	Abundance	Abundance	Abundance	Abundance	Abundance	Abundance	Abundance	Abundance	Abundance	Abundance	Abundance	Abundance	Abundance	Abundance	Abundance	Abundance	Abundance	Abundance	Abundance	Abundance	Abundance	Abundance	Abundance	Abundance	Abundance	Abundance	Abundance	Abundance	Abundance
1241-insertA(414fs) T1355G(L452R) C1433A(T478K)																													0.005
A1217-1217del(406fs) A1501T(N501Y) C1709A(A570D)					0.0006666666666666666		0.0005	0.003	0.003	0.001	0.003	0.0025		0.0005	0.001	0.0005	0.0015
A1217-1217del(406fs) C1296T(C432C) T1355G(L452R) C1433A(T478K) T1722C(D574D)																			0.0015
A1217-1217del(406fs) C1433A(T478K)		0.0065
A1217-1217del(406fs) T1355C(L452P) G1450A(E484K) A1501T(N501Y) C1561T(P521S) A1610G(K537R) C1709A(A570D)															0.0006666666666666666
A1217-1217del(406fs) T1355G(L452R) C1433A(T478K)														0.002	0.0006666666666666666	0.001		0.0005		0.002	0.0015	0.001	0.001	0.001	0.003	0.003	0.003			0.002		0.001	0.004	0.002	0.003	0.002		0.002	0.0025
A1217-1217del(406fs) T1355G(L452R) C1433A(T478K) T1722C(D574D)																	0.0015		0.0005												0.002
A1217C(E406A) G1251T(K417N) T1263C(Y421Y) T1320G(N440K) G1336A(G446S) G1430A(S477N) C1433A(T478K) A1451C(E484A) A1478G(Q493R) G1486A(G496S) A1493G(Q498R) A1501T(N501Y) T1513C(Y505H) C1640A(T547K) G1649N(G550?)																																											0.004
A1217C(E406A) G1251T(K417N) T1320G(N440K) G1336A(G446S) G1430A(S477N) C1433A(T478K) A1451C(E484A) A1478G(Q493R) G1486A(G496S) A1493G(Q498R) A1501T(N501Y) T1513C(Y505H) C1640A(T547K)																																													0.008
A1217G(E406G) G1251T(K417N) T1263C(Y421Y) T1320G(N440K) G1336A(G446S) G1430A(S477N) C1433A(T478K) A1451C(E484A) A1478G(Q493R) G1486A(G496S) A1493G(Q498R) A1501T(N501Y) T1513C(Y505H) C1640A(T547K) G1649N(G550?)																																											0.003
A1217G(E406G) G1251T(K417N) T1320G(N440K) G1336A(G446S) G1430A(S477N) C1433A(T478K) A1451C(E484A) A1478G(Q493R) G1486A(G496S) A1493G(Q498R) A1501T(N501Y) T1513C(Y505H) C1640A(T547K)																																													0.004
A1218T(E406D) A1224C(R408S) G1251T(K417N) T1320G(N440K) G1336A(G446S) G1430A(S477N) C1433A(T478K) A1451C(E484A) A1478G(Q493R) G1486A(G496S) A1493G(Q498R) A1501T(N501Y) T1513C(Y505H) C1640A(T547K)																																														0.018
A1218T(E406D) A1501T(N501Y) C1709A(A570D)												0.0125
A1218T(E406D) T1306C(W436R) A1501T(N501Y) C1709A(A570D)												0.013
A1222-1222del(408fs)		0.0025
A1222-1222del(408fs) A1501T(N501Y) C1709A(A570D)								0.001	0.001			0.0005					0.0005
A1222-1222del(408fs) T1355G(L452R) C1433A(T478K)														0.0005
A1222-1222del(408fs) T1355G(L452R) C1433A(T478K) T1722C(D574D)																	0.0005
A1224C(R408S) C1230T(I410I) G1251T(K417N) T1320G(N440K) G1336A(G446S) G1430A(S477N) C1433A(T478K) A1451C(E484A) A1478G(Q493R) G1486A(G496S) A1493G(Q498R) A1501T(N501Y) T1513C(Y505H) C1640A(T547K)																																														0.07
A1224C(R408S) G1251T(K417N) T1320G(N440K) G1336A(G446S) G1365A(L455L) G1430A(S477N) C1433A(T478K) A1451C(E484A) A1478G(Q493R) G1486A(G496S) A1493G(Q498R) A1501T(N501Y) T1513C(Y505H) C1640A(T547K) C1738T(Q580*)																																														0.021
A1224C(R408S) G1251T(K417N) T1320G(N440K) G1336A(G446S) G1430A(S477N) C1433A(T478K) A1451C(E484A) A1478G(Q493R) G1486A(G496S) A1493G(Q498R) A1501T(N501Y) GT1505-1506del(502fs) T1513C(Y505H) C1640A(T547K)																																														0.015
A1224C(R408S) G1251T(K417N) T1320G(N440K) G1336A(G446S) G1430A(S477N) C1433A(T478K) A1451C(E484A) A1478G(Q493R) G1486A(G496S) A1493G(Q498R) A1501T(N501Y) T1513C(Y505H) C1516A(Q506K) C1640A(T547K)																																														0.022
A1224C(R408S) G1251T(K417N) T1320G(N440K) G1336A(G446S) G1430A(S477N) C1433A(T478K) A1451C(E484A) A1478G(Q493R) G1486A(G496S) A1493G(Q498R) A1501T(N501Y) T1513C(Y505H) C1640A(T547K) C1644T(G548G)																																														0.02
A1224C(R408S) G1251T(K417N) T1320G(N440K) G1336A(G446S) G1430A(S477N) C1433A(T478K) A1451C(E484A) A1478G(Q493R) G1486A(G496S) A1493G(Q498R) A1501T(N501Y) T1513C(Y505H) C1640A(T547K) C1724T(A575V)																																														0.019
A1224C(R408S) G1251T(K417N) T1320G(N440K) G1336A(G446S) G1430A(S477N) C1433A(T478K) A1451C(E484A) A1478G(Q493R) G1486A(G496S) A1493G(Q498R) A1501T(N501Y) T1513C(Y505H) C1640A(T547K) T1676A(F559Y)																																														0.019
A1224C(R408S) G1251T(K417N) T1320G(N440K) G1336A(G446S) T1364C(L455S) G1430A(S477N) C1433A(T478K) A1451C(E484A) A1478G(Q493R) G1486A(G496S) A1493G(Q498R) A1501T(N501Y) T1513C(Y505H) C1640A(T547K)																																														0.02
A1224T(R408S) T1355G(L452R) C1433A(T478K)																					0.0095
A1224T(R408S) T1355G(L452R) C1433A(T478K) T1722C(D574D)																					0.0125
A1224T(R408S) T1355G(L452R) G1430T(S477I) C1433A(T478K)																					0.0015
A1226T(Q409L) T1355C(L452P) G1450A(E484K) A1501T(N501Y) C1561T(P521S) A1610G(K537R) C1709A(A570D)															0.008
A1226T(Q409L) T1355G(L452R) C1433A(T478K)															0.015333333333333332
A1241-1241del(414fs) A1250C(K417T) G1450A(E484K) A1501T(N501Y)											0.228
A1241-1241del(414fs) A1250C(K417T) T1273G(L425V) G1450A(E484K) A1501T(N501Y)											0.007
A1241-1241del(414fs) T1355G(L452R) C1433A(T478K)																0.0795
A1243C(T415P) T1355G(L452R) C1433A(T478K)																																						0.007
A1243G(T415A) T1355G(L452R) C1433A(T478K)																																						0.017
A1243T(T415S) T1355G(L452R) C1433A(T478K) T1722C(D574D)																																						0.023
A1248-1248del(416fs) G1251T(K417N) T1320G(N440K) G1336A(G446S) G1430A(S477N) C1433A(T478K) A1451C(E484A) A1478G(Q493R) G1486A(G496S) A1493G(Q498R) A1501T(N501Y) T1513C(Y505H) C1640A(T547K)																																													0.002
A1250C(K417T)			0.018	0.0065	0.007333333333333333	0.012	0.0015
A1250C(K417T) A1501T(N501Y)												0.0005	0.004
A1250C(K417T) A1501T(N501Y) C1709A(A570D)																	0.0005
A1250C(K417T) C1317G(N439K) T1355G(L452R) T1380A(N460K) C1477A(Q493K)						0.1305
A1250C(K417T) C1317G(N439K) T1355G(L452R) T1380A(N460K) C1477A(Q493K) 1488-insertT(496fs)						0.0615
A1250C(K417T) C1317G(N439K) T1355G(L452R) T1380A(N460K) C1477A(Q493K) C1561T(P521S)						0.0045
A1250C(K417T) C1317G(N439K) T1355G(L452R) T1380G(N460K) T1506C(G502G)					0.06666666666666667
A1250C(K417T) G1450A(E484K) A1501T(N501Y)												0.084	0.088									0.051
A1250C(K417T) G1450A(E484K) A1501T(N501Y) C1698T(G566G) C1709A(A570D)													0.054
A1250C(K417T) G1450A(E484K) A1501T(N501Y) T1508C(V503A) C1698T(G566G) C1709A(A570D)													0.086
A1250C(K417T) T1306C(W436R) T1355G(L452R) C1477A(Q493K)				0.01
A1250C(K417T) T1306C(W436R) T1355G(L452R) C1477A(Q493K) A1502C(N501T)				0.0085
A1250C(K417T) T1320G(N440K) T1355G(L452R)						0.009	0.0015
A1250C(K417T) T1320G(N440K) T1355G(L452R) C1477A(Q493K)					0.055	0.0555	0.15
A1250C(K417T) T1355G(L452R)			0.006	0.005	0.0006666666666666666	0.004	0.003
A1250C(K417T) T1355G(L452R) C1477A(Q493K)			0.047	0.068	0.0026666666666666666
A1250C(K417T) T1355G(L452R) C1477A(Q493K) A1502C(N501T)				0.0835	0.05933333333333333		0.0295
A1250C(K417T) T1355G(L452R) T1380A(N460K)				0.0075	0.001	0.0555
A1250C(K417T) T1355G(L452R) T1380A(N460K) C1477A(Q493K)				0.1	0.16233333333333333	0.009
A1250C(K417T) T1355G(L452R) T1380A(N460K) G1422A(Q474Q) C1477A(Q493K)					0.025333333333333333
A1250C(K417T) T1355G(L452R) T1380A(N460K) G1430A(S477N)			0.053
A1250C(K417T) T1355G(L452R) T1380A(N460K) T1663C(S555P)				0.073
A1250C(K417T) T1355G(L452R) T1380G(N460K)			0.051
A1250C(K417T) T1355G(L452R) T1380G(N460K) C1433A(T478K)										0.001
A1250C(K417T) T1355G(L452R) T1380G(N460K) C1433A(T478K) C1477A(Q493K) A1502C(N501T)										0.062
A1250C(K417T) T1355G(L452R) T1380G(N460K) C1477A(Q493K)					0.022000000000000002	0.058
A1250G(K417R)		0.0015
A1252T(I418F) T1355G(L452R) C1433A(T478K)																																				0.019
A1268G(Y423C) A1501T(N501Y)	0.011
A1271T(K424I) T1355G(L452R) C1433A(T478K)																				0.002
A1271T(K424I) T1355G(L452R) C1433A(T478K) T1722C(D574D)																				0.0025
A1275T(L425F) A1501T(N501Y) C1709A(A570D)								0.029
A1275T(L425F) T1355G(L452R) C1433A(T478K)																																										0.02
A1280C(D427A) T1284C(D428D) T1355G(L452R) C1433A(T478K)																																0.1115
A1280C(D427A) T1355G(L452R) C1433A(T478K)																															0.118
A1280T(D427V) T1355G(L452R) C1433A(T478K)																																										0.304
A1280T(D427V) T1355G(L452R) C1433A(T478K) A1585G(K529E)																																										0.019
A1280T(D427V) T1355G(L452R) C1433A(T478K) A1737G(P579P)																																										0.02
A1280T(D427V) T1355G(L452R) C1433A(T478K) C1678T(L560L)																																										0.02
A1280T(D427V) T1355G(L452R) C1433A(T478K) G1534A(V512I)																																										0.019
A1280T(D427V) T1355G(L452R) C1433A(T478K) T1677C(F559F)																																										0.009
A1280T(D427V) T1355G(L452R) C1433A(T478K) T1677G(F559L)																																										0.011
A1280T(D427V) T1355G(L452R) T1389C(P463P) C1433A(T478K)																																										0.011
A1283C(D428A) T1355G(L452R) C1433A(T478K)																																							0.004
A1283C(D428A) T1355G(L452R) C1433A(T478K) T1455A(G485G)																																							0.0035
A1283G(D428G) T1355G(L452R) C1433A(T478K)																																							0.003
A1283G(D428G) T1355G(L452R) C1433A(T478K) A1669-1669del(557fs)																																							0.0055
A1283G(D428G) T1355G(L452R) C1433A(T478K) T1455C(G485G)																																							0.0035
A1288C(T430P) T1355G(L452R) C1433A(T478K)																																							0.0075
A1288G(T430A) T1355G(L452R) C1433A(T478K)																																							0.009
A1288G(T430A) T1355G(L452R) C1433A(T478K) A1669-1669del(557fs)																																							0.009
A1290G(T430T) T1355G(L452R) C1433A(T478K)																				0.0045
A1310C(N437T) T1355G(L452R) C1433A(T478K)																																						0.007
A1310G(N437S) T1355G(L452R) C1433A(T478K) T1722C(D574D)																																						0.02
A1330G(K444E)				0.0005
A1330G(K444E) A1501T(N501Y) C1709A(A570D)										0.003
A1331G(K444R) T1355G(L452R) A1418N(Y473?) C1433A(T478K) T1443N(N481?) T1455N(G485?) T1457N(F486?) T1506N(G502?)																		0.001
A1331G(K444R) T1355G(L452R) A1418N(Y473?) C1433A(T478K) T1443N(N481?) T1455N(G485?) T1457N(F486?) T1506N(G502?) G1507T(V503F)																		0.00225
A1331G(K444R) T1355G(L452R) C1433A(T478K)																		0.05975										0.003
A1331G(K444R) T1355G(L452R) C1433A(T478K) A1502C(N501T)																		0.0015
A1331G(K444R) T1355G(L452R) C1433A(T478K) C1580A(P527H) T1722C(D574D)																		0.00225
A1331G(K444R) T1355G(L452R) C1433A(T478K) T1588A(S530T) T1722C(D574D)																		0.005
A1331G(K444R) T1355G(L452R) C1433A(T478K) T1722C(D574D)																		0.06075
A1386G(K462K)		0.001
A1429-1429del(477fs) A1501T(N501Y) C1709A(A570D)												0.039
A1432T(T478S) A1501T(N501Y) C1709A(A570D)									0.0125
A1432T(T478S) T1473C(P491P) A1501T(N501Y) C1709A(A570D)									0.012
A1451C(E484A)										0.001
A1460T(N487I) A1501T(N501Y) C1709A(A570D)	0.091
A1501T(N501Y)	0.015	0.01	0.013	0.007	0.008333333333333333	0.0225	0.006		0.0005	0.0095	0.006		0.14	0.0025	0.001	0.1155		0.08525			0.0015	0.007
A1501T(N501Y) 1538-insertT(513fs) C1709A(A570D)								0.085
A1501T(N501Y) 1571-insertT(524fs) C1709A(A570D)												0.036
A1501T(N501Y) A1547C(E516A) 1571-insertT(524fs) C1709A(A570D)												0.0015
A1501T(N501Y) A1554C(L518L)			0.006
A1501T(N501Y) A1585T(K529*) C1709A(A570D)												0.001
A1501T(N501Y) A1661G(E554G) C1709A(A570D)		0.0045
A1501T(N501Y) A1669-1669del(557fs) C1709A(A570D)																		0.01675
A1501T(N501Y) C1516A(Q506K) 1538-insertT(513fs) C1709A(A570D)								0.001
A1501T(N501Y) C1516A(Q506K) C1709A(A570D)							0.0005		0.001		0.001
A1501T(N501Y) C1516A(Q506K) T1550A(L517H) C1709A(A570D)																	0.0075
A1501T(N501Y) C1519A(P507T) 1538-insertT(513fs) C1709A(A570D)								0.002
A1501T(N501Y) C1519A(P507T) C1709A(A570D)									0.0005			0.001
A1501T(N501Y) C1520A(P507Q) C1709A(A570D)									0.001
A1501T(N501Y) C1524A(Y508*) 1538-insertT(513fs) C1709A(A570D)								0.003
A1501T(N501Y) C1524A(Y508*) C1709A(A570D)									0.002		0.002			0.0005	0.0026666666666666666	0.001	0.002
A1501T(N501Y) C1549A(L517I) C1709A(A570D)														0.0005
A1501T(N501Y) C1559A(A520E) C1709A(A570D)								0.002	0.002			0.0005		0.001	0.0003333333333333333	0.0005
A1501T(N501Y) C1561T(P521S) C1709A(A570D)						0.007
A1501T(N501Y) C1565A(A522E) C1709A(A570D)																	0.0005
A1501T(N501Y) C1629A(F543L) C1709A(A570D)											0.001
A1501T(N501Y) C1640T(T547I) C1709A(A570D)	0.04
A1501T(N501Y) C1644A(G548G) C1709A(A570D)									0.003
A1501T(N501Y) C1668A(N556K) C1709A(A570D)																0.0005
A1501T(N501Y) C1709A(A570D)	0.292	0.038	0.596	0.289	0.3916666666666666	0.39249999999999996	0.529	0.777	0.8394999999999999	0.4415	0.743	0.687	0.247	0.278	0.4166666666666667	0.2835	0.457	0.0495			0.0525
A1501T(N501Y) C1709A(A570D) A1743G(T581T)								0.027
A1501T(N501Y) C1709A(A570D) C1753-1753del(585fs)									0.0005			0.0005
A1501T(N501Y) C1709A(A570D) T1722C(D574D)																	0.001
A1501T(N501Y) C1709A(A570D) T1727C(V576A)																	0.0005
A1501T(N501Y) C1709A(A570D) T1745-1745del(582fs)								0.001
A1501T(N501Y) C1709A(A570D) T1751-1751del(584fs)								0.001	0.001			0.0005					0.0005
A1501T(N501Y) C1709A(A570D) T1754-1754del(585fs)								0.002	0.0015		0.001	0.0015					0.0005
A1501T(N501Y) G1558T(A520S) C1709A(A570D)				0.088	0.024999999999999998
A1501T(N501Y) G1576A(G526R) C1709A(A570D)								0.001				0.001
A1501T(N501Y) G1587A(K529K) C1709A(A570D)									0.013
A1501T(N501Y) G1613A(C538Y) C1709A(A570D)	0.418
A1501T(N501Y) G1613A(C538Y) T1677C(F559F) C1709A(A570D)	0.024
A1501T(N501Y) G1700A(R567K) C1709A(A570D)																						0.058
A1501T(N501Y) GCT1708-1710AAT(A570N)						0.067
A1501T(N501Y) T1512A(G504G) C1709A(A570D)									0.0005
A1501T(N501Y) T1512G(G504G) C1709A(A570D)							0.0005	0.001				0.0005					0.001
A1501T(N501Y) T1529-1529del(510fs) C1709A(A570D)			0.03
A1501T(N501Y) T1532A(V511E) C1709A(A570D)															0.008333333333333333
A1501T(N501Y) T1539A(L513L) C1709A(A570D)															0.008333333333333333
A1501T(N501Y) T1543G(F515V) C1709A(A570D)									0.0005
A1501T(N501Y) T1550A(L517H) C1709A(A570D)																	0.0045
A1501T(N501Y) T1550G(L517R) C1709A(A570D)									0.002
A1501T(N501Y) T1573C(C525R) C1709A(A570D)	0.008		0.05
A1501T(N501Y) T1596C(N532N) C1709A(A570D)												0.039
A1501T(N501Y) T1653A(V551V) C1709A(A570D)															0.008333333333333333
A1501T(N501Y) T1679C(L560P) C1709A(A570D)														0.001
A1501T(N501Y) T1693G(F565V) C1709A(A570D)																	0.0005
A1501T(N501Y) T1694G(F565C) C1709A(A570D)																	0.0005
A1514G(Y505C)		0.0025
A1521G(P507P)		0.002
A1625G(N542S)	0.007
A1671G(K557K)		0.001
A1721G(D574G)	0.005
C1221-1221del(407fs) A1501T(N501Y) C1709A(A570D)								0.001	0.001			0.0005					0.0005
C1221-1221del(407fs) T1355G(L452R) C1433A(T478K)														0.0005											0.001														0.0005
C1221-1221del(407fs) T1355G(L452R) C1433A(T478K) T1722C(D574D)																	0.0005
C1221T(V407V) A1224C(R408S) G1251T(K417N) T1320G(N440K) G1336A(G446S) G1430A(S477N) C1433A(T478K) A1451C(E484A) A1478G(Q493R) G1486A(G496S) A1493G(Q498R) A1501T(N501Y) T1513C(Y505H) C1640A(T547K) A1670G(K557R)																																														0.019
C1221T(V407V) A1501T(N501Y) C1709A(A570D)								0.026
C1221T(V407V) T1355G(L452R) C1433A(T478K)																																					0.017
C1225T(Q409*) T1335C(V445V) T1355G(L452R) C1433A(T478K)																														0.02
C1230T(I410I) G1251T(K417N) T1320G(N440K) G1336A(G446S) G1430A(S477N) C1433A(T478K) A1451C(E484A) A1478G(Q493R) G1486A(G496S) A1493G(Q498R) A1501T(N501Y) T1513C(Y505H) C1640A(T547K)																																											0.002
C1230T(I410I) T1355G(L452R) C1433A(T478K)																										0.055
C1240T(Q414*) T1355G(L452R) CCT1387-1389TTT(P463F) C1433A(T478K) T1722C(D574D)																				0.011
C1244T(T415I) T1355G(L452R) C1433A(T478K) A1669-1669del(557fs)																																							0.014
C1244T(T415I) T1355G(L452R) C1433A(T478K) C1491-1491del(497fs)																																							0.0135
C1296T(C432C) T1355G(L452R) C1433A(T478K) C1516A(Q506K) T1722C(D574D)																			0.0015
C1296T(C432C) T1355G(L452R) C1433A(T478K) C1565A(A522E) T1722C(D574D)																			0.0005
C1296T(C432C) T1355G(L452R) C1433A(T478K) C1644T(G548G) T1722C(D574D)																			0.001
C1296T(C432C) T1355G(L452R) C1433A(T478K) T1602G(V534V) T1722C(D574D)																			0.002
C1296T(C432C) T1355G(L452R) C1433A(T478K) T1722C(D574D)																			0.2615
C1420T(Q474*) A1501T(N501Y) G1613A(C538Y) C1709A(A570D)	0.05
C1424T(A475V)		0.004
C1424T(A475V) A1501T(N501Y) C1709A(A570D)							0.1065
C1433A(T478K)		0.6485	0.095		0.06533333333333334		0.11449999999999999		0.0365				0.276	0.1045	0.0003333333333333333	0.0015		0.04675	0.0125	0.001
C1433A(T478K) C1690G(Q564E)																			0.0165
C1433A(T478K) C1690T(Q564*)																			0.141
C1433A(T478K) C1709A(A570D)																	0.002
C1433A(T478K) G1576A(G526R)													0.002
C1433A(T478K) T1725C(A575A)		0.006
C1516A(Q506K)		0.0025
C1524A(Y508*)		0.004
C1559A(A520E)	0.006
C1629A(F543L)		0.0035
C1709A(A570D)		0.006													0.0006666666666666666		0.001
CTG1354-1356AGG(L452R) C1433A(T478K)																																					0.003
CTG1354-1356AGG(L452R) C1433A(T478K) T1722C(D574D)																																					0.054
CTG1354-1356TGG(L452W) C1433A(T478K)																								0.001
G1216-1216del(406fs)		0.0045
G1216-1216del(406fs) A1501T(N501Y) C1709A(A570D)								0.002	0.0025	0.0005	0.003	0.0025				0.0005	0.0015
G1216-1216del(406fs) T1355G(L452R) C1433A(T478K)														0.001	0.0003333333333333333	0.0005				0.001					0.003	0.002	0.002					0.0005	0.003					0.002	0.002
G1216-1216del(406fs) T1355G(L452R) C1433A(T478K) T1722C(D574D)																	0.0015		0.0015		0.001
G1219-1219del(407fs) A1501T(N501Y) C1709A(A570D)									0.001								0.0005
G1219-1219del(407fs) T1355G(L452R) C1433A(T478K)														0.0005				0.00025							0.001
G1219-1219del(407fs) T1355G(L452R) C1433A(T478K) T1722C(D574D)																	0.0005
G1237-1237del(413fs) T1355G(L452R) C1433A(T478K) T1572C(V524V) T1722C(D574D)																												0.05
G1237A(G413R) T1355G(L452R) C1433A(T478K)																																							0.013
G1237A(G413R) T1355G(L452R) C1433A(T478K) C1491-1491del(497fs)																																							0.013
G1238A(G413E) T1355G(L452R) C1433A(T478K)																							0.029
G1238A(G413E) T1355G(L452R) G1430T(S477I) C1433A(T478K)																					0.051
G1238C(G413A) T1355G(L452R) C1433A(T478K)																							0.004
G1239A(G413G) C1296T(C432C) T1355G(L452R) C1433A(T478K) T1722C(D574D)																			0.002
G1239T(G413G) T1355G(L452R) C1433A(T478K)																						0.041
G1239T(G413G) T1355G(L452R) C1433A(T478K) C1709T(A570V) T1722C(D574D)																													0.028
G1246A(G416R) T1355G(L452R) C1433A(T478K)																																								0.021
G1247A(G416E) A1501T(N501Y) C1709A(A570D)					0.024666666666666667
G1247A(G416E) G1279A(D427N) T1469C(F490S) A1501T(N501Y) C1709A(A570D)														0.012
G1247A(G416E) T1355G(L452R) C1433A(T478K)														0.0125
G1251T(K417N) A1270-1270del(424fs) T1320G(N440K) G1336A(G446S) G1430A(S477N) C1433A(T478K) A1451C(E484A) A1478G(Q493R) G1486A(G496S) A1493G(Q498R) A1501T(N501Y) T1513C(Y505H) C1640A(T547K)																																												0.003
G1251T(K417N) A1316C(N439T) T1320G(N440K) G1336A(G446S) G1430A(S477N) C1433A(T478K) A1451C(E484A) A1478G(Q493R) G1486A(G496S) A1493G(Q498R) A1501T(N501Y) T1513C(Y505H) C1640A(T547K)																																											0.005
G1251T(K417N) A1316G(N439S) T1320G(N440K) G1336A(G446S) G1430A(S477N) C1433A(T478K) A1451C(E484A) A1478G(Q493R) G1486A(G496S) A1493G(Q498R) A1501T(N501Y) T1513C(Y505H) C1640A(T547K)																																											0.011
G1251T(K417N) AAC1315-1317AGT(N439S) T1320G(N440K) G1336A(G446S) G1430A(S477N) C1433A(T478K) A1451C(E484A) A1478G(Q493R) G1486A(G496S) A1493G(Q498R) A1501T(N501Y) T1513C(Y505H) C1640A(T547K)																																											0.002
G1251T(K417N) C1296T(C432C) C1317T(N439N) T1320G(N440K) G1336A(G446S) G1430A(S477N) C1433A(T478K) A1451C(E484A) A1478G(Q493R) G1486A(G496S) A1493G(Q498R) A1501T(N501Y) T1513C(Y505H) C1640A(T547K)																																											0.02
G1251T(K417N) C1317T(N439N) T1320G(N440K) A1330G(K444E) G1336A(G446S) G1430A(S477N) C1433A(T478K) A1451C(E484A) A1478G(Q493R) G1486A(G496S) A1493G(Q498R) A1501T(N501Y) T1513C(Y505H) C1640A(T547K) T1722A(D574E)																																													0.014
G1251T(K417N) C1317T(N439N) T1320G(N440K) G1336A(G446S) G1430A(S477N) C1433A(T478K) A1451C(E484A) A1478G(Q493R) G1486A(G496S) A1493G(Q498R) A1501T(N501Y) T1513C(Y505H) C1516A(Q506K) C1640A(T547K)																																													0.015
G1251T(K417N) C1317T(N439N) T1320G(N440K) G1336A(G446S) G1430A(S477N) C1433A(T478K) A1451C(E484A) A1478G(Q493R) G1486A(G496S) A1493G(Q498R) A1501T(N501Y) T1513C(Y505H) C1537T(L513F) C1640A(T547K)																																														0.01
G1251T(K417N) C1317T(N439N) T1320G(N440K) G1336A(G446S) G1430A(S477N) C1433A(T478K) A1451C(E484A) A1478G(Q493R) G1486A(G496S) A1493G(Q498R) A1501T(N501Y) T1513C(Y505H) C1640A(T547K)																																											0.032	0.072
G1251T(K417N) C1317T(N439N) T1320G(N440K) G1336A(G446S) G1430A(S477N) C1433A(T478K) A1451C(E484A) A1478G(Q493R) G1486A(G496S) A1493G(Q498R) A1501T(N501Y) T1513C(Y505H) C1640A(T547K) A1672T(K558*)																																											0.018
G1251T(K417N) C1317T(N439N) T1320G(N440K) G1336A(G446S) G1430A(S477N) C1433A(T478K) A1451C(E484A) A1478G(Q493R) G1486A(G496S) A1493G(Q498R) A1501T(N501Y) T1513C(Y505H) C1640A(T547K) C1715T(T572I)																																													0.02
G1251T(K417N) C1317T(N439N) T1320G(N440K) G1336A(G446S) G1430A(S477N) C1433A(T478K) A1451C(E484A) A1478G(Q493R) G1486A(G496S) A1493G(Q498R) A1501T(N501Y) T1513C(Y505H) C1640A(T547K) G1702A(D568N) C1753T(L585F)																																											0.019
G1251T(K417N) C1317T(N439N) T1320G(N440K) G1336A(G446S) G1430A(S477N) C1433A(T478K) A1451C(E484A) A1478G(Q493R) G1486A(G496S) A1493G(Q498R) A1501T(N501Y) T1513C(Y505H) C1640A(T547K) T1650A(G550G)																																											0.02
G1251T(K417N) C1317T(N439N) T1320G(N440K) G1336A(G446S) G1430A(S477N) C1433A(T478K) A1451C(E484A) A1478G(Q493R) G1486A(G496S) A1493G(Q498R) A1501T(N501Y) T1513C(Y505H) C1640A(T547K) T1656A(L552L) A1721G(D574G)																																												0.019
G1251T(K417N) C1317T(N439N) T1320G(N440K) G1336A(G446S) G1430A(S477N) C1433A(T478K) A1451C(E484A) A1478G(Q493R) G1486A(G496S) A1493G(Q498R) A1501T(N501Y) T1513C(Y505H) C1640A(T547K) T1659C(T553T)																																												0.018
G1251T(K417N) C1317T(N439N) T1320G(N440K) G1336A(G446S) G1430A(S477N) C1433A(T478K) A1451C(E484A) A1478G(Q493R) G1486A(G496S) A1493G(Q498R) A1501T(N501Y) T1513C(Y505H) C1640A(T547K) T1675G(F559V)																																												0.013
G1251T(K417N) C1317T(N439N) T1320G(N440K) G1336A(G446S) G1430A(S477N) C1433A(T478K) A1451C(E484A) A1478G(Q493R) G1486A(G496S) A1493G(Q498R) A1501T(N501Y) T1513C(Y505H) C1640A(T547K) T1710G(A570A)																																											0.015
G1251T(K417N) C1317T(N439N) T1320G(N440K) G1336A(G446S) G1430A(S477N) C1433A(T478K) A1451C(E484A) A1478G(Q493R) G1486A(G496S) A1493G(Q498R) A1501T(N501Y) T1513C(Y505H) G1599A(L533L) C1640A(T547K)																																													0.022
G1251T(K417N) C1317T(N439N) T1320G(N440K) G1336A(G446S) G1430A(S477N) C1433A(T478K) A1451C(E484A) A1478G(Q493R) G1486A(G496S) A1493G(Q498R) A1501T(N501Y) T1513C(Y505H) G1634A(G545D) C1640A(T547K)																																												0.021
G1251T(K417N) C1317T(N439N) T1320G(N440K) T1323C(L441L) G1336A(G446S) G1430A(S477N) C1433A(T478K) A1451C(E484A) A1478G(Q493R) G1486A(G496S) A1493G(Q498R) A1501T(N501Y) T1513C(Y505H) C1640A(T547K)																																													0.022
G1251T(K417N) G1292A(G431D) C1317T(N439N) T1320G(N440K) G1336A(G446S) G1430A(S477N) C1433A(T478K) A1451C(E484A) A1478G(Q493R) G1486A(G496S) A1493G(Q498R) A1501T(N501Y) T1513C(Y505H) C1640A(T547K)																																													0.003
G1251T(K417N) T1254C(I418I) T1355G(L452R) C1433A(T478K)																				0.028
G1251T(K417N) T1263C(Y421Y) T1320G(N440K) G1336A(G446S) G1430A(S477N) C1433A(T478K) A1451C(E484A) A1478G(Q493R) G1486A(G496S) A1493G(Q498R) A1501T(N501Y) T1513C(Y505H) C1640A(T547K)																																													0.005
G1251T(K417N) T1274C(L425S) T1320G(N440K) G1336A(G446S) G1430A(S477N) C1433A(T478K) A1451C(E484A) A1478G(Q493R) G1486A(G496S) A1493G(Q498R) A1501T(N501Y) T1513C(Y505H) C1640A(T547K)																																											0.003
G1251T(K417N) T1312C(S438P) T1320G(N440K) G1336A(G446S) G1430A(S477N) C1433A(T478K) A1451C(E484A) A1478G(Q493R) G1486A(G496S) A1493G(Q498R) A1501T(N501Y) T1513C(Y505H) C1640A(T547K)																																												0.004
G1251T(K417N) T1320G(N440K) A1330C(K444Q) G1336A(G446S) G1430A(S477N) C1433A(T478K) A1451C(E484A) A1478G(Q493R) G1486A(G496S) A1493G(Q498R) A1501T(N501Y) T1513C(Y505H) C1640A(T547K) T1722A(D574E)																																													0.005
G1251T(K417N) T1320G(N440K) G1336A(G446S) A1414C(I472L) G1430A(S477N) C1433A(T478K) A1451C(E484A) A1478G(Q493R) G1486A(G496S) A1493G(Q498R) A1501T(N501Y) T1513C(Y505H) C1640A(T547K)																																													0.007
G1251T(K417N) T1320G(N440K) G1336A(G446S) A1414G(I472V) G1430A(S477N) C1433A(T478K) A1451C(E484A) A1478G(Q493R) G1486A(G496S) A1493G(Q498R) A1501T(N501Y) T1513C(Y505H) C1640A(T547K)																																													0.014
G1251T(K417N) T1320G(N440K) G1336A(G446S) C1381T(L461F) G1430A(S477N) C1433A(T478K) A1451C(E484A) A1478G(Q493R) G1486A(G496S) A1493G(Q498R) A1501T(N501Y) T1513C(Y505H) G1599A(L533L) C1640A(T547K)																																														0.005
G1251T(K417N) T1320G(N440K) G1336A(G446S) G1395A(E465E) G1430A(S477N) C1433A(T478K) A1451C(E484A) A1478G(Q493R) G1486A(G496S) A1493G(Q498R) A1501T(N501Y) T1513C(Y505H) C1640A(T547K)																																															0.021
G1251T(K417N) T1320G(N440K) G1336A(G446S) G1411A(E471K) G1430A(S477N) C1433A(T478K) A1451C(E484A) A1478G(Q493R) G1486A(G496S) A1493G(Q498R) A1501T(N501Y) T1513C(Y505H) C1640A(T547K)																																											0.002		0.005
G1251T(K417N) T1320G(N440K) G1336A(G446S) G1426-1426del(476fs) G1430A(S477N) C1433A(T478K) A1451C(E484A) A1478G(Q493R) G1486A(G496S) A1493G(Q498R) A1501T(N501Y) T1513C(Y505H) C1640A(T547K)																																												0.003
G1251T(K417N) T1320G(N440K) G1336A(G446S) G1430A(S477N) ACA1432-1434AAAAinsert(T478Kfsinsert) A1451C(E484A) A1478G(Q493R) G1486A(G496S) A1493G(Q498R) A1501T(N501Y) T1513C(Y505H) C1640A(T547K)																																											0.002
G1251T(K417N) T1320G(N440K) G1336A(G446S) G1430A(S477N) ACA1432-1434AAG(T478K) A1451C(E484A) A1478G(Q493R) A1484T(Y495F) G1486A(G496S) A1493G(Q498R) A1501T(N501Y) T1513C(Y505H) C1640A(T547K)																																												0.003
G1251T(K417N) T1320G(N440K) G1336A(G446S) G1430A(S477N) C1433A(T478K) A1451C(E484A)																																												0.004
G1251T(K417N) T1320G(N440K) G1336A(G446S) G1430A(S477N) C1433A(T478K) A1451C(E484A) 1468-insertT(490fs) A1478G(Q493R) G1486A(G496S) A1493G(Q498R) A1501T(N501Y) T1513C(Y505H) C1640A(T547K)																																											0.004
G1251T(K417N) T1320G(N440K) G1336A(G446S) G1430A(S477N) C1433A(T478K) A1451C(E484A) A1459T(N487Y) A1478G(Q493R) G1486A(G496S) A1493G(Q498R) A1501T(N501Y) T1513C(Y505H) C1640A(T547K)																																													0.003
G1251T(K417N) T1320G(N440K) G1336A(G446S) G1430A(S477N) C1433A(T478K) A1451C(E484A) A1478G(Q493R) G1486A(G496S) A1493G(Q498R) A1501T(N501Y) G1510T(G504C) T1513C(Y505H) C1640A(T547K)																																													0.006		0.004
G1251T(K417N) T1320G(N440K) G1336A(G446S) G1430A(S477N) C1433A(T478K) A1451C(E484A) A1478G(Q493R) G1486A(G496S) A1493G(Q498R) A1501T(N501Y) T1512G(G504G) T1513C(Y505H) C1640A(T547K)																																													0.002		0.004
G1251T(K417N) T1320G(N440K) G1336A(G446S) G1430A(S477N) C1433A(T478K) A1451C(E484A) A1478G(Q493R) G1486A(G496S) A1493G(Q498R) A1501T(N501Y) T1513A(Y505N) C1640A(T547K)																																												0.005	0.006		0.018
G1251T(K417N) T1320G(N440K) G1336A(G446S) G1430A(S477N) C1433A(T478K) A1451C(E484A) A1478G(Q493R) G1486A(G496S) A1493G(Q498R) A1501T(N501Y) T1513C(Y505H) 1582-insertA(528fs) C1640A(T547K)																																												0.004	0.001
G1251T(K417N) T1320G(N440K) G1336A(G446S) G1430A(S477N) C1433A(T478K) A1451C(E484A) A1478G(Q493R) G1486A(G496S) A1493G(Q498R) A1501T(N501Y) T1513C(Y505H) 1596-insertT(532fs) C1640A(T547K)																																														0.005
G1251T(K417N) T1320G(N440K) G1336A(G446S) G1430A(S477N) C1433A(T478K) A1451C(E484A) A1478G(Q493R) G1486A(G496S) A1493G(Q498R) A1501T(N501Y) T1513C(Y505H) A1518C(Q506H) C1640A(T547K)																																													0.017		0.027
G1251T(K417N) T1320G(N440K) G1336A(G446S) G1430A(S477N) C1433A(T478K) A1451C(E484A) A1478G(Q493R) G1486A(G496S) A1493G(Q498R) A1501T(N501Y) T1513C(Y505H) A1603-1603del(535fs) C1640A(T547K)																																												0.002
G1251T(K417N) T1320G(N440K) G1336A(G446S) G1430A(S477N) C1433A(T478K) A1451C(E484A) A1478G(Q493R) G1486A(G496S) A1493G(Q498R) A1501T(N501Y) T1513C(Y505H) A1603T(K535*) C1640A(T547K)																																													0.004
G1251T(K417N) T1320G(N440K) G1336A(G446S) G1430A(S477N) C1433A(T478K) A1451C(E484A) A1478G(Q493R) G1486A(G496S) A1493G(Q498R) A1501T(N501Y) T1513C(Y505H) C1516A(Q506K) C1640A(T547K)																																													0.015		0.039
G1251T(K417N) T1320G(N440K) G1336A(G446S) G1430A(S477N) C1433A(T478K) A1451C(E484A) A1478G(Q493R) G1486A(G496S) A1493G(Q498R) A1501T(N501Y) T1513C(Y505H) C1519A(P507T) C1640A(T547K)																																													0.002
G1251T(K417N) T1320G(N440K) G1336A(G446S) G1430A(S477N) C1433A(T478K) A1451C(E484A) A1478G(Q493R) G1486A(G496S) A1493G(Q498R) A1501T(N501Y) T1513C(Y505H) C1520A(P507Q) C1640A(T547K)																																													0.002		0.002
G1251T(K417N) T1320G(N440K) G1336A(G446S) G1430A(S477N) C1433A(T478K) A1451C(E484A) A1478G(Q493R) G1486A(G496S) A1493G(Q498R) A1501T(N501Y) T1513C(Y505H) C1524A(Y508*) C1640A(T547K)																																															0.002
G1251T(K417N) T1320G(N440K) G1336A(G446S) G1430A(S477N) C1433A(T478K) A1451C(E484A) A1478G(Q493R) G1486A(G496S) A1493G(Q498R) A1501T(N501Y) T1513C(Y505H) C1559A(A520E) C1640A(T547K)																																													0.001		0.002
G1251T(K417N) T1320G(N440K) G1336A(G446S) G1430A(S477N) C1433A(T478K) A1451C(E484A) A1478G(Q493R) G1486A(G496S) A1493G(Q498R) A1501T(N501Y) T1513C(Y505H) C1580T(P527L) C1640A(T547K)																																													0.023
G1251T(K417N) T1320G(N440K) G1336A(G446S) G1430A(S477N) C1433A(T478K) A1451C(E484A) A1478G(Q493R) G1486A(G496S) A1493G(Q498R) A1501T(N501Y) T1513C(Y505H) C1629T(F543F) C1640A(T547K)																																											0.002
G1251T(K417N) T1320G(N440K) G1336A(G446S) G1430A(S477N) C1433A(T478K) A1451C(E484A) A1478G(Q493R) G1486A(G496S) A1493G(Q498R) A1501T(N501Y) T1513C(Y505H) C1640A(T547K)																																										0.03	0.709	0.747	0.669	0.705	0.759
G1251T(K417N) T1320G(N440K) G1336A(G446S) G1430A(S477N) C1433A(T478K) A1451C(E484A) A1478G(Q493R) G1486A(G496S) A1493G(Q498R) A1501T(N501Y) T1513C(Y505H) C1640A(T547K) 1675-insertT(559fs)																																											0.003		0.002
G1251T(K417N) T1320G(N440K) G1336A(G446S) G1430A(S477N) C1433A(T478K) A1451C(E484A) A1478G(Q493R) G1486A(G496S) A1493G(Q498R) A1501T(N501Y) T1513C(Y505H) C1640A(T547K) A1647G(T549T)																																											0.003
G1251T(K417N) T1320G(N440K) G1336A(G446S) G1430A(S477N) C1433A(T478K) A1451C(E484A) A1478G(Q493R) G1486A(G496S) A1493G(Q498R) A1501T(N501Y) T1513C(Y505H) C1640A(T547K) A1669-1669del(557fs)																																											0.003	0.003
G1251T(K417N) T1320G(N440K) G1336A(G446S) G1430A(S477N) C1433A(T478K) A1451C(E484A) A1478G(Q493R) G1486A(G496S) A1493G(Q498R) A1501T(N501Y) T1513C(Y505H) C1640A(T547K) G1643A(G548D)																																												0.003	0.004
G1251T(K417N) T1320G(N440K) G1336A(G446S) G1430A(S477N) C1433A(T478K) A1451C(E484A) A1478G(Q493R) G1486A(G496S) A1493G(Q498R) A1501T(N501Y) T1513C(Y505H) C1640A(T547K) G1648A(G550S)																																												0.003
G1251T(K417N) T1320G(N440K) G1336A(G446S) G1430A(S477N) C1433A(T478K) A1451C(E484A) A1478G(Q493R) G1486A(G496S) A1493G(Q498R) A1501T(N501Y) T1513C(Y505H) C1640A(T547K) G1697A(G566D)																																													0.005
G1251T(K417N) T1320G(N440K) G1336A(G446S) G1430A(S477N) C1433A(T478K) A1451C(E484A) A1478G(Q493R) G1486A(G496S) A1493G(Q498R) A1501T(N501Y) T1513C(Y505H) C1640A(T547K) G1720A(D574N)																																															0.017
G1251T(K417N) T1320G(N440K) G1336A(G446S) G1430A(S477N) C1433A(T478K) A1451C(E484A) A1478G(Q493R) G1486A(G496S) A1493G(Q498R) A1501T(N501Y) T1513C(Y505H) C1640A(T547K) T1659G(T553T)																																												0.004
G1251T(K417N) T1320G(N440K) G1336A(G446S) G1430A(S477N) C1433A(T478K) A1451C(E484A) A1478G(Q493R) G1486A(G496S) A1493G(Q498R) A1501T(N501Y) T1513C(Y505H) C1640A(T547K) T1663C(S555P) T1683C(P561P)																																														0.006
G1251T(K417N) T1320G(N440K) G1336A(G446S) G1430A(S477N) C1433A(T478K) A1451C(E484A) A1478G(Q493R) G1486A(G496S) A1493G(Q498R) A1501T(N501Y) T1513C(Y505H) C1640A(T547K) T1675C(F559L)																																												0.008
G1251T(K417N) T1320G(N440K) G1336A(G446S) G1430A(S477N) C1433A(T478K) A1451C(E484A) A1478G(Q493R) G1486A(G496S) A1493G(Q498R) A1501T(N501Y) T1513C(Y505H) C1640A(T547K) T1684C(F562L)																																												0.003			0.007
G1251T(K417N) T1320G(N440K) G1336A(G446S) G1430A(S477N) C1433A(T478K) A1451C(E484A) A1478G(Q493R) G1486A(G496S) A1493G(Q498R) A1501T(N501Y) T1513C(Y505H) C1640A(T547K) T1684G(F562V)																																															0.006
G1251T(K417N) T1320G(N440K) G1336A(G446S) G1430A(S477N) C1433A(T478K) A1451C(E484A) A1478G(Q493R) G1486A(G496S) A1493G(Q498R) A1501T(N501Y) T1513C(Y505H) C1640A(T547K) T1710C(A570A)																																											0.003
G1251T(K417N) T1320G(N440K) G1336A(G446S) G1430A(S477N) C1433A(T478K) A1451C(E484A) A1478G(Q493R) G1486A(G496S) A1493G(Q498R) A1501T(N501Y) T1513C(Y505H) C1640A(T547K) T1734C(D578D)																																													0.004
G1251T(K417N) T1320G(N440K) G1336A(G446S) G1430A(S477N) C1433A(T478K) A1451C(E484A) A1478G(Q493R) G1486A(G496S) A1493G(Q498R) A1501T(N501Y) T1513C(Y505H) CAA1516-1518AAC(Q506N) C1640A(T547K)																																													0.001
G1251T(K417N) T1320G(N440K) G1336A(G446S) G1430A(S477N) C1433A(T478K) A1451C(E484A) A1478G(Q493R) G1486A(G496S) A1493G(Q498R) A1501T(N501Y) T1513C(Y505H) G1528T(V510L) C1640A(T547K)																																													0.001
G1251T(K417N) T1320G(N440K) G1336A(G446S) G1430A(S477N) C1433A(T478K) A1451C(E484A) A1478G(Q493R) G1486A(G496S) A1493G(Q498R) A1501T(N501Y) T1513C(Y505H) T1522G(Y508D) C1640A(T547K)																																													0.003		0.004
G1251T(K417N) T1320G(N440K) G1336A(G446S) G1430A(S477N) C1433A(T478K) A1451C(E484A) A1478G(Q493R) G1486A(G496S) A1493G(Q498R) A1501T(N501Y) T1513C(Y505H) T1529G(V510G) C1640A(T547K)																																													0.001
G1251T(K417N) T1320G(N440K) G1336A(G446S) G1430A(S477N) C1433A(T478K) A1451C(E484A) A1478G(Q493R) G1486A(G496S) A1493G(Q498R) A1501T(N501Y) T1513C(Y505H) T1532G(V511G) C1640A(T547K)																																													0.001
G1251T(K417N) T1320G(N440K) G1336A(G446S) G1430A(S477N) C1433A(T478K) A1451C(E484A) A1478G(Q493R) G1486A(G496S) A1493G(Q498R) A1501T(N501Y) T1513C(Y505H) T1538G(L513R) C1640A(T547K)																																													0.002
G1251T(K417N) T1320G(N440K) G1336A(G446S) G1430A(S477N) C1433A(T478K) A1451C(E484A) A1478G(Q493R) G1486A(G496S) A1493G(Q498R) A1501T(N501Y) T1513C(Y505H) T1539G(L513L) C1640A(T547K)																																													0.002		0.005
G1251T(K417N) T1320G(N440K) G1336A(G446S) G1430A(S477N) C1433A(T478K) A1451C(E484A) A1478G(Q493R) G1486A(G496S) A1493G(Q498R) A1501T(N501Y) T1513C(Y505H) T1540G(S514A) C1640A(T547K)																																													0.001		0.005
G1251T(K417N) T1320G(N440K) G1336A(G446S) G1430A(S477N) C1433A(T478K) A1451C(E484A) A1478G(Q493R) G1486A(G496S) A1493G(Q498R) A1501T(N501Y) T1513C(Y505H) T1542C(S514S) C1640A(T547K)																																											0.003		0.005
G1251T(K417N) T1320G(N440K) G1336A(G446S) G1430A(S477N) C1433A(T478K) A1451C(E484A) A1478G(Q493R) G1486A(G496S) A1493G(Q498R) A1501T(N501Y) T1513C(Y505H) T1542G(S514S) C1640A(T547K)																																															0.005
G1251T(K417N) T1320G(N440K) G1336A(G446S) G1430A(S477N) C1433A(T478K) A1451C(E484A) A1478G(Q493R) G1486A(G496S) A1493G(Q498R) A1501T(N501Y) T1513C(Y505H) T1543G(F515V) C1640A(T547K)																																													0.003		0.024
G1251T(K417N) T1320G(N440K) G1336A(G446S) G1430A(S477N) C1433A(T478K) A1451C(E484A) A1478G(Q493R) G1486A(G496S) A1493G(Q498R) A1501T(N501Y) T1513C(Y505H) T1544G(F515C) C1640A(T547K)																																													0.002		0.009
G1251T(K417N) T1320G(N440K) G1336A(G446S) G1430A(S477N) C1433A(T478K) A1451C(E484A) A1478G(Q493R) G1486A(G496S) A1493G(Q498R) A1501T(N501Y) T1513C(Y505H) T1551G(L517L) C1640A(T547K)																																													0.001		0.012
G1251T(K417N) T1320G(N440K) G1336A(G446S) G1430A(S477N) C1433A(T478K) A1451C(E484A) A1478G(Q493R) G1486A(G496S) A1493G(Q498R) A1501T(N501Y) T1513C(Y505H) T1601C(V534A) C1640A(T547K)																																											0.002
G1251T(K417N) T1320G(N440K) G1336A(G446S) G1430A(S477N) C1433A(T478K) A1451C(E484A) A1478G(Q493R) G1486A(G496S) A1493G(Q498R) A1501T(N501Y) T1513C(Y505H) T1614C(C538C) C1640A(T547K)																																														0.008
G1251T(K417N) T1320G(N440K) G1336A(G446S) G1430A(S477N) C1433A(T478K) A1451C(E484A) A1478G(Q493R) G1486A(G496S) A1493G(Q498R) A1501T(N501Y) T1513C(Y505H) T1621G(F541V) C1640A(T547K)																																															0.004
G1251T(K417N) T1320G(N440K) G1336A(G446S) G1430A(S477N) C1433A(T478K) A1451C(E484A) A1478G(Q493R) G1486A(G496S) A1493G(Q498R) A1501T(N501Y) T1513C(Y505H) T1622G(F541C) C1640A(T547K)																																													0.001
G1251T(K417N) T1320G(N440K) G1336A(G446S) G1430A(S477N) C1433A(T478K) A1451C(E484A) A1478G(Q493R) G1486A(G496S) A1493G(Q498R) A1501T(N501Y) T1513C(Y505H) T1627G(F543V) C1640A(T547K)																																															0.005
G1251T(K417N) T1320G(N440K) G1336A(G446S) G1430A(S477N) C1433A(T478K) A1451C(E484A) A1478G(Q493R) G1486A(G496S) A1493G(Q498R) A1501T(N501Y) TAC1513-1515CAA(Y505Q) C1640A(T547K)																																													0.002		0.002
G1251T(K417N) T1320G(N440K) G1336A(G446S) G1430A(S477N) C1433A(T478K) A1451C(E484A) A1478G(Q493R) G1486A(G496S) A1493G(Q498R) AAT1501-1503TAG(N501*) T1513C(Y505H) C1640A(T547K)																																											0.002
G1251T(K417N) T1320G(N440K) G1336A(G446S) G1430A(S477N) C1433A(T478K) A1451C(E484A) A1478G(Q493R) G1486A(G496S) A1493G(Q498R) C1497T(P499P) A1501T(N501Y) T1513C(Y505H) C1640A(T547K)																																											0.003
G1251T(K417N) T1320G(N440K) G1336A(G446S) G1430A(S477N) C1433A(T478K) A1451C(E484A) A1478G(Q493R) G1486A(G496S) T1489C(F497L) A1493G(Q498R) A1501T(N501Y) T1513C(Y505H) C1640A(T547K)																																												0.003
G1251T(K417N) T1320G(N440K) G1336A(G446S) G1430A(S477N) C1433A(T478K) A1451C(E484A) G1453A(G485S) A1478G(Q493R) G1486A(G496S) A1493G(Q498R) A1501T(N501Y) T1513C(Y505H) C1640A(T547K)																																											0.002
G1251T(K417N) T1320G(N440K) G1336A(G446S) G1430A(S477N) C1433A(T478K) A1451C(E484A) T1455C(G485G) A1478G(Q493R) G1486A(G496S) A1493G(Q498R) A1501T(N501Y) T1513C(Y505H) C1640A(T547K)																																											0.006	0.003
G1251T(K417N) T1320G(N440K) G1336A(G446S) G1430A(S477N) C1433A(T478K) A1451C(E484A) T1457C(F486S) A1478G(Q493R) G1486A(G496S) A1493G(Q498R) A1501T(N501Y) T1513C(Y505H) C1640A(T547K)																																														0.009
G1251T(K417N) T1320G(N440K) G1336A(G446S) G1430A(S477N) C1433A(T478K) A1451C(E484A) T1469C(F490S) A1478G(Q493R) G1486A(G496S) A1493G(Q498R) A1501T(N501Y) T1513C(Y505H) C1640A(T547K)																																												0.003
G1251T(K417N) T1320G(N440K) G1336A(G446S) G1430A(S477N) C1433A(T478K) A1451C(E484A) T1473C(P491P) A1478G(Q493R) G1486A(G496S) A1493G(Q498R) A1501T(N501Y) T1513C(Y505H) C1640A(T547K)																																											0.002
G1251T(K417N) T1320G(N440K) G1336A(G446S) G1430A(S477N) C1433A(T478K) A1451C(E484A) T1475C(L492S) A1478G(Q493R) G1486A(G496S) A1493G(Q498R) A1501T(N501Y) T1513C(Y505H) C1640A(T547K)																																													0.005
G1251T(K417N) T1320G(N440K) G1336A(G446S) G1430A(S477N) C1433A(T478K) G1445T(G482V) A1451C(E484A) A1478G(Q493R) G1486A(G496S) A1493G(Q498R) A1501T(N501Y) T1513C(Y505H) C1640A(T547K)																																												0.003
G1251T(K417N) T1320G(N440K) G1336A(G446S) G1430A(S477N) C1433A(T478K) G1447A(V483I) A1451C(E484A) A1478G(Q493R) G1486A(G496S) A1493G(Q498R) A1501T(N501Y) T1513C(Y505H) C1640A(T547K)																																											0.002
G1251T(K417N) T1320G(N440K) G1336A(G446S) G1430A(S477N) C1433A(T478K) T1437C(P479P) A1451C(E484A) A1478G(Q493R) G1486A(G496S) A1493G(Q498R) A1501T(N501Y) T1513C(Y505H) C1640A(T547K)																																													0.005
G1251T(K417N) T1320G(N440K) G1336A(G446S) G1430A(S477N) C1433A(T478K) T1443C(N481N) A1451C(E484A) A1478G(Q493R) G1486A(G496S) A1493G(Q498R) A1501T(N501Y) T1513C(Y505H) C1640A(T547K)																																													0.005
G1251T(K417N) T1320G(N440K) G1336A(G446S) T1350C(N450N) G1430A(S477N) C1433A(T478K) A1451C(E484A) A1478G(Q493R) G1486A(G496S) A1493G(Q498R) A1501T(N501Y) T1513C(Y505H) C1640A(T547K)																																											0.002
G1251T(K417N) T1320G(N440K) G1336A(G446S) T1355C(L452P) G1430A(S477N) C1433A(T478K) A1451C(E484A) A1478G(Q493R) G1486A(G496S) A1493G(Q498R) A1501T(N501Y) T1513C(Y505H) C1640A(T547K)																																													0.004
G1251T(K417N) T1320G(N440K) G1336A(G446S) T1389C(P463P) G1430A(S477N) C1433A(T478K) A1451C(E484A) A1478G(Q493R) G1486A(G496S) A1493G(Q498R) A1501T(N501Y) T1513C(Y505H) C1640A(T547K)																																											0.004	0.007		0.008
G1251T(K417N) T1320G(N440K) G1336A(G446S) T1390C(F464L) G1430A(S477N) C1433A(T478K) A1451C(E484A) A1478G(Q493R) G1486A(G496S) A1493G(Q498R) A1501T(N501Y) T1513C(Y505H) T1532C(V511A) C1640A(T547K)																																													0.004
G1251T(K417N) T1320G(N440K) G1336A(G446S) T1391C(F464S) G1430A(S477N) C1433A(T478K) A1451C(E484A) A1478G(Q493R) G1486A(G496S) A1493G(Q498R) A1501T(N501Y) T1513C(Y505H) C1640A(T547K)																																												0.004
G1251T(K417N) T1320G(N440K) G1336A(G446S) T1392C(F464F) G1430A(S477N) C1433A(T478K) A1451C(E484A) A1478G(Q493R) G1486A(G496S) A1493G(Q498R) A1501T(N501Y) T1513C(Y505H) C1640A(T547K)																																															0.02
G1251T(K417N) T1320G(N440K) G1336A(G446S) T1401C(D467D) G1430A(S477N) C1433A(T478K) A1451C(E484A) A1478G(Q493R) G1486A(G496S) A1493G(Q498R) A1501T(N501Y) T1513C(Y505H) C1640A(T547K)																																												0.003
G1251T(K417N) T1320G(N440K) G1336A(G446S) T1401G(D467E) G1430A(S477N) C1433A(T478K) A1451C(E484A) A1478G(Q493R) G1486A(G496S) A1493G(Q498R) A1501T(N501Y) T1513C(Y505H) C1640A(T547K)																																													0.003
G1251T(K417N) T1320G(N440K) GGT1336-1338AAT(G446N) G1430A(S477N) C1433A(T478K) A1451C(E484A) A1478G(Q493R) G1486A(G496S) A1493G(Q498R) A1501T(N501Y) T1513C(Y505H) C1640A(T547K)																																												0.003
G1251T(K417N) T1320G(N440K) T1322C(L441P) G1336A(G446S) G1430A(S477N) C1433A(T478K) A1451C(E484A) A1478G(Q493R) G1486A(G496S) A1493G(Q498R) A1501T(N501Y) T1513C(Y505H) C1640A(T547K)																																													0.005
G1251T(K417N) TA1299-1300del(433fs) T1320G(N440K) G1336A(G446S) G1430A(S477N) C1433A(T478K) A1451C(E484A) A1478G(Q493R) G1486A(G496S) A1493G(Q498R) A1501T(N501Y) T1513C(Y505H) C1640A(T547K)																																											0.002
G1258A(D420N) A1280T(D427V) T1355G(L452R) C1433A(T478K)																																										0.02
G1279A(D427N) A1501T(N501Y) C1709A(A570D)														0.001
G1279A(D427N) T1469C(F490S) A1501T(N501Y) C1709A(A570D)														0.088
G1279A(D427N) T1469C(F490S) A1501T(N501Y) T1679G(L560R) C1709A(A570D)														0.0105
G1291A(G431S) A1501T(N501Y) C1709A(A570D)																	0.0125
G1291A(G431S) T1355G(L452R) C1433A(T478K) T1722C(D574D)																	0.013
G1292N(G431?) T1355G(L452R) C1433A(T478K)																												0.032
G1295A(C432Y) T1355G(L452R) C1433A(T478K)																		0.01725
G1295A(C432Y) T1355G(L452R) C1433A(T478K) T1683C(P561P)																		0.016
G1337A(G446D) T1355G(L452R) C1433A(T478K)																																				0.071
G1339A(G447S) T1355G(L452R) C1433A(T478K)																																							0.014
G1423T(A475S) A1501T(N501Y) C1709A(A570D)																0.001
G1426C(G476R) A1501T(N501Y) C1709A(A570D)									0.0365
G1430A(S477N)			0.003
G1450A(E484K) A1501T(N501Y)											0.003											0.002
G1454T(G485V) A1501T(N501Y) C1709A(A570D)				0.0895
T1212G(G404G) A1501T(N501Y) C1709A(A570D)									0.0005			0.0005
T1212G(G404G) G1213T(D405Y)		0.004
T1212G(G404G) G1213T(D405Y) A1501T(N501Y) C1709A(A570D)					0.0006666666666666666			0.002	0.002	0.0005	0.001	0.0015		0.0005
T1212G(G404G) G1213T(D405Y) T1355G(L452R) C1433A(T478K)														0.0015
T1212G(G404G) GAT1213-1215TGT(D405C)		0.0025
T1212G(G404G) GAT1213-1215TGT(D405C) A1501T(N501Y) C1709A(A570D)								0.001	0.001		0.001	0.001
T1212G(G404G) GAT1213-1215TGT(D405C) T1355G(L452R) C1433A(T478K)														0.001
T1212G(G404G) T1355G(L452R) C1433A(T478K)														0.0005
T1215-1215del(405fs) A1501T(N501Y) C1709A(A570D)																	0.0005
T1215-1215del(405fs) T1355G(L452R) C1433A(T478K)																									0.002		0.001												0.0005
T1215-1215del(405fs) T1355G(L452R) C1433A(T478K) T1722C(D574D)																	0.0005
T1215G(D405E) G1216-1216del(406fs)		0.0025
T1215G(D405E) G1216-1216del(406fs) A1501T(N501Y) C1709A(A570D)								0.001	0.0015			0.0005
T1215G(D405E) G1216-1216del(406fs) T1355G(L452R) C1433A(T478K)														0.001
T1220-1220del(407fs) A1501T(N501Y) C1709A(A570D)									0.0005			0.0005
T1220-1220del(407fs) T1355G(L452R) C1433A(T478K)														0.0005
T1253C(I418T) A1280T(D427V) T1355G(L452R) C1433A(T478K)																																										0.021
T1253C(I418T) A1501T(N501Y) C1709A(A570D)													0.102
T1273C(L425L) A1501T(N501Y) 1538-insertT(513fs) C1709A(A570D)								0.025
T1284-1284del(428fs) T1355G(L452R) C1433A(T478K) T1722C(D574D)																																						0.087
T1285C(F429L) T1355G(L452R) C1433A(T478K) A1667G(N556S) T1722C(D574D)																								0.06
T1298C(V433A) T1355G(L452R) C1433A(T478K)																				0.0125
T1301C(I434T) A1501T(N501Y) C1709A(A570D)	0.022
T1306C(W436R) A1501T(N501Y) C1709A(A570D)												0.039
T1314G(S438S) G1339A(G447S) T1355G(L452R) C1433A(T478K)																																							0.0135
T1314G(S438S) T1355G(L452R) C1433A(T478K)																																							0.036
T1320A(N440K)																				0.038
T1320G(N440K) T1355G(L452R) C1433A(T478K) T1722C(D574D)																				0.006500000000000001
T1326C(D442D) T1355G(L452R) C1433A(T478K)																																								0.025
T1335C(V445V) T1355G(L452R) C1433A(T478K)																														0.088
T1345C(Y449H) A1501T(N501Y) C1709A(A570D)							0.056
T1355C(L452P) G1450A(E484K) A1501T(N501Y) C1524A(Y508*) C1561T(P521S) A1610G(K537R) C1709A(A570D)															0.0016666666666666668
T1355C(L452P) G1450A(E484K) A1501T(N501Y) C1561T(P521S) A1610G(K537R) A1619G(N540S) C1709A(A570D)															0.001
T1355C(L452P) G1450A(E484K) A1501T(N501Y) C1561T(P521S) A1610G(K537R) C1709A(A570D)															0.13066666666666668
T1355C(L452P) G1450A(E484K) A1501T(N501Y) C1561T(P521S) A1610G(K537R) T1653A(V551V) C1709A(A570D)															0.008333333333333333
T1355C(L452P) G1450A(E484K) A1501T(N501Y) C1562T(P521L) A1610G(K537R) C1709A(A570D)															0.004333333333333333
T1355C(L452P) G1450A(E484K) A1501T(N501Y) CCA1561-1563GTA(P521V) A1610G(K537R) C1709A(A570D)															0.0016666666666666668
T1355C(L452P) G1450A(E484K) A1501T(N501Y) CCA1561-1563TTA(P521L) A1610G(K537R) C1709A(A570D)															0.0006666666666666666
T1355C(L452P) G1450A(E484K) A1501T(N501Y) T1532A(V511E) C1561T(P521S) A1610G(K537R) C1709A(A570D)															0.008333333333333333
T1355C(L452P) G1450A(E484K) A1501T(N501Y) T1539A(L513L) C1561T(P521S) A1610G(K537R) C1709A(A570D)															0.008333333333333333
T1355G(L452R)				0.009	0.0016666666666666668	0.0535												0.00075
T1355G(L452R) A1378C(N460H) C1433A(T478K)																									0.002
T1355G(L452R) A1378G(N460D) C1433A(T478K)																									0.004
T1355G(L452R) A1394C(E465A) C1433A(T478K)																							0.037
T1355G(L452R) A1413C(E471D) C1433A(T478K)																																					0.008
T1355G(L452R) A1413G(E471E) C1433A(T478K)																																					0.012
T1355G(L452R) A1418N(Y473?) C1433A(T478K) T1443N(N481?) T1455N(G485?) T1457N(F486?) T1506N(G502?)																		0.00125
T1355G(L452R) A1418N(Y473?) C1433A(T478K) T1443N(N481?) T1455N(G485?) T1457N(F486?) T1506N(G502?) G1507T(V503F)																		0.00275
T1355G(L452R) ACA1432-1434AAAAinsert(T478Kfsinsert)																																					0.047
T1355G(L452R) ACA1432-1434AAC(T478N) T1722C(D574D)																	0.001
T1355G(L452R) C1433A(T478K)														0.45	0.3203333333333333	0.2245		0.42125	0.164	0.5485	0.428	0.452	0.323	0.554	0.779	0.562	0.71	0.638	0.614	0.724	0.082	0.46950000000000003	0.957	0.509	0.675	0.718	0.702	0.621	0.6745	0.857	0.622	0.38	0.081	0.031	0.03
T1355G(L452R) C1433A(T478K) 1448-insertT(483fs)																							0.031
T1355G(L452R) C1433A(T478K) 1473-insertT(491fs)																																				0.074
T1355G(L452R) C1433A(T478K) 1508-insertT(503fs) G1510A(G504S) C1709T(A570V) T1722C(D574D)																													0.028
T1355G(L452R) C1433A(T478K) 1635-insertT(545fs)																				0.0165
T1355G(L452R) C1433A(T478K) 1675-insertT(559fs) T1722C(D574D)																							0.017
T1355G(L452R) C1433A(T478K) 1706-insertT(569fs)																				0.0085
T1355G(L452R) C1433A(T478K) A1451C(E484A)																		0.00025
T1355G(L452R) C1433A(T478K) A1451C(E484A) T1722C(D574D)																															0.007
T1355G(L452R) C1433A(T478K) A1451T(E484V) T1722C(D574D)																															0.003
T1355G(L452R) C1433A(T478K) A1459C(N487H)																												0.007
T1355G(L452R) C1433A(T478K) A1459G(N487D)																												0.005
T1355G(L452R) C1433A(T478K) A1459T(N487Y)																								0.001
T1355G(L452R) C1433A(T478K) A1460T(N487I)																				0.0005
T1355G(L452R) C1433A(T478K) A1479C(Q493H)																		0.0015
T1355G(L452R) C1433A(T478K) A1482C(S494S)																		0.0005
T1355G(L452R) C1433A(T478K) A1502C(N501T)																		0.00175
T1355G(L452R) C1433A(T478K) A1518C(Q506H) A1667G(N556S) T1722C(D574D)																						0.016		0.005
T1355G(L452R) C1433A(T478K) A1518C(Q506H) T1722C(D574D)																							0.017
T1355G(L452R) C1433A(T478K) A1525C(R509R)																									0.001	0.002				0.002
T1355G(L452R) C1433A(T478K) A1527C(R509S)																														0.002
T1355G(L452R) C1433A(T478K) A1527G(R509R)																														0.004
T1355G(L452R) C1433A(T478K) A1527G(R509R) T1722C(D574D)																																0.002
T1355G(L452R) C1433A(T478K) A1548C(E516D)																																				0.003
T1355G(L452R) C1433A(T478K) A1582-1582del(528fs)																							0.033
T1355G(L452R) C1433A(T478K) A1584C(K528N)																					0.004
T1355G(L452R) C1433A(T478K) A1584C(K528N) T1722C(D574D)																					0.002
T1355G(L452R) C1433A(T478K) A1584G(K528K)																					0.004
T1355G(L452R) C1433A(T478K) A1584T(K528N) T1722C(D574D)																					0.0055
T1355G(L452R) C1433A(T478K) A1609T(K537*)																0.0035
T1355G(L452R) C1433A(T478K) A1609T(K537*) T1653A(V551V)																													0.005
T1355G(L452R) C1433A(T478K) A1619C(N540T)																																					0.003
T1355G(L452R) C1433A(T478K) A1619G(N540S)															0.0016666666666666668																						0.015
T1355G(L452R) C1433A(T478K) A1619T(N540I)															0.0003333333333333333
T1355G(L452R) C1433A(T478K) A1667G(N556S) T1722C(D574D)																						0.03		0.179	0.077		0.047
T1355G(L452R) C1433A(T478K) A1669-1669del(557fs)																													0.026										0.116	0.015	0.034
T1355G(L452R) C1433A(T478K) A1692G(Q564Q)																										0.001
T1355G(L452R) C1433A(T478K) A1692T(Q564H)																										0.061
T1355G(L452R) C1433A(T478K) A1692T(Q564H) T1722C(D574D)																																			0.002
T1355G(L452R) C1433A(T478K) C1436A(P479H)																										0.002	0.001
T1355G(L452R) C1433A(T478K) C1436T(P479L)																																				0.018
T1355G(L452R) C1433A(T478K) C1491-1491del(497fs)																																							0.026
T1355G(L452R) C1433A(T478K) C1492A(Q498K)																		0.00025
T1355G(L452R) C1433A(T478K) C1497A(P499P)																		0.00125												0.002
T1355G(L452R) C1433A(T478K) C1515A(Y505*)																				0.001				0.002	0.001
T1355G(L452R) C1433A(T478K) C1516A(Q506K)														0.0015							0.0025				0.006		0.002			0.008							0.004
T1355G(L452R) C1433A(T478K) C1516A(Q506K) 1675-insertT(559fs) T1722C(D574D)																							0.009
T1355G(L452R) C1433A(T478K) C1516A(Q506K) A1667G(N556S) T1722C(D574D)																								0.007
T1355G(L452R) C1433A(T478K) C1516A(Q506K) T1550A(L517H) T1722C(D574D)																	0.0085
T1355G(L452R) C1433A(T478K) C1516A(Q506K) T1722C(D574D)																			0.001	0.009		0.005				0.005
T1355G(L452R) C1433A(T478K) C1519A(P507T)																						0.004			0.002					0.003
T1355G(L452R) C1433A(T478K) C1519A(P507T) A1667G(N556S) T1722C(D574D)																								0.005
T1355G(L452R) C1433A(T478K) C1519A(P507T) T1542-1542del(514fs)																																			0.002
T1355G(L452R) C1433A(T478K) C1519A(P507T) T1722C(D574D)																							0.004
T1355G(L452R) C1433A(T478K) C1520A(P507Q)														0.001		0.0005									0.003	0.001	0.001			0.005		0.001
T1355G(L452R) C1433A(T478K) C1524A(Y508*)														0.0015		0.001				0.0005		0.001		0.001	0.009	0.004	0.004	0.005	0.003	0.013			0.003	0.002	0.006	0.007	0.006	0.002	0.0035	0.004	0.003
T1355G(L452R) C1433A(T478K) C1524A(Y508*) T1722C(D574D)																	0.0025															0.0025
T1355G(L452R) C1433A(T478K) C1537A(L513I)																									0.002	0.001				0.002
T1355G(L452R) C1433A(T478K) C1541T(S514F) T1722C(D574D)																							0.04
T1355G(L452R) C1433A(T478K) C1549A(L517I)														0.0015
T1355G(L452R) C1433A(T478K) C1559A(A520E)														0.002	0.0003333333333333333					0.003		0.001		0.003	0.001	0.001				0.005		0.001		0.002	0.002		0.004			0.002
T1355G(L452R) C1433A(T478K) C1559A(A520E) A1669-1669del(557fs)																																							0.001
T1355G(L452R) C1433A(T478K) C1561A(P521T)																				0.0005		0.001	0.001				0.001													0.002
T1355G(L452R) C1433A(T478K) C1561T(P521S)																											0.002
T1355G(L452R) C1433A(T478K) C1562T(P521L)															0.014333333333333332
T1355G(L452R) C1433A(T478K) C1565A(A522E)																											0.004
T1355G(L452R) C1433A(T478K) C1565A(A522E) T1722C(D574D)																	0.001
T1355G(L452R) C1433A(T478K) C1580A(P527H)														0.0005											0.001
T1355G(L452R) C1433A(T478K) C1580A(P527H) T1722C(D574D)																		0.00275
T1355G(L452R) C1433A(T478K) C1629A(F543L) T1722C(D574D)																					0.001
T1355G(L452R) C1433A(T478K) C1629T(F543F)																																										0.005
T1355G(L452R) C1433A(T478K) C1629T(F543F) C1687T(Q563*) C1690T(Q564*)																																										0.014
T1355G(L452R) C1433A(T478K) C1644A(G548G) T1722C(D574D)																			0.001
T1355G(L452R) C1433A(T478K) C1658G(T553S)														0.001
T1355G(L452R) C1433A(T478K) C1668A(N556K)																0.0005
T1355G(L452R) C1433A(T478K) C1678A(L560M)																							0.033
T1355G(L452R) C1433A(T478K) C1681T(P561S) T1722C(D574D)																																									0.036
T1355G(L452R) C1433A(T478K) C1687A(Q563K)																													0.004
T1355G(L452R) C1433A(T478K) C1704N(D568?) A1705N(I569?)																		0.001
T1355G(L452R) C1433A(T478K) C1704N(D568?) A1705N(I569?) T1722C(D574D)																		0.001
T1355G(L452R) C1433A(T478K) C1709A(A570D)														0.001		0.105
T1355G(L452R) C1433A(T478K) C1709A(A570D) T1722C(D574D)																	0.001
T1355G(L452R) C1433A(T478K) C1709T(A570V) T1722C(D574D)																													0.074
T1355G(L452R) C1433A(T478K) C1718T(T573I)																																								0.003
T1355G(L452R) C1433A(T478K) C1753-1753del(585fs)														0.0005
T1355G(L452R) C1433A(T478K) G1439A(C480Y) A1451C(E484A) T1722C(D574D)																															0.002
T1355G(L452R) C1433A(T478K) G1444T(G482C)																																			0.004
T1355G(L452R) C1433A(T478K) G1445T(G482V) T1722C(D574D)																															0.006
T1355G(L452R) C1433A(T478K) G1447T(V483F)														0.001
T1355G(L452R) C1433A(T478K) G1450A(E484K)																																										0.021
T1355G(L452R) C1433A(T478K) G1450C(E484Q) T1722C(D574D)																																								0.025
T1355G(L452R) C1433A(T478K) G1463T(C488F)																														0.004
T1355G(L452R) C1433A(T478K) G1505T(G502V)																		0.0005
T1355G(L452R) C1433A(T478K) G1507T(V503F)																														0.003			0.004
T1355G(L452R) C1433A(T478K) G1507T(V503F) T1722C(D574D)																																0.0025
T1355G(L452R) C1433A(T478K) G1511T(G504V)																														0.002
T1355G(L452R) C1433A(T478K) G1526T(R509I)																																0.0005
T1355G(L452R) C1433A(T478K) G1528T(V510L)																																0.001
T1355G(L452R) C1433A(T478K) G1534T(V512L)																																0.001	0.003
T1355G(L452R) C1433A(T478K) G1546T(E516*)																																0.001
T1355G(L452R) C1433A(T478K) G1558T(A520S)																																0.001	0.003
T1355G(L452R) C1433A(T478K) G1564C(A522P) A1692T(Q564H) T1722C(D574D)																																			0.059
T1355G(L452R) C1433A(T478K) G1564C(A522P) T1722C(D574D)																																		0.131		0.075				0.024
T1355G(L452R) C1433A(T478K) G1615C(V539L)																									0.001
T1355G(L452R) C1433A(T478K) G1651T(V551F) T1722C(D574D)																							0.02
T1355G(L452R) C1433A(T478K) G1696T(G566C) T1722C(D574D)																					0.0005
T1355G(L452R) C1433A(T478K) G1708T(A570S)																																										0.018
T1355G(L452R) C1433A(T478K) G1720A(D574N)																																					0.023
T1355G(L452R) C1433A(T478K) G1720T(D574Y)																						0.048
T1355G(L452R) C1433A(T478K) G1756-1756del(586fs)														0.0005
T1355G(L452R) C1433A(T478K) GTT1507-1509NNT(V503?)																		0.00075
T1355G(L452R) C1433A(T478K) T1448A(V483D)																																						0.011
T1355G(L452R) C1433A(T478K) T1448C(V483A)																																						0.007
T1355G(L452R) C1433A(T478K) T1455A(G485G) A1669-1669del(557fs)																																							0.0035
T1355G(L452R) C1433A(T478K) T1455C(G485G)																																							0.0035
T1355G(L452R) C1433A(T478K) T1455G(G485G)																				0.0005																			0.004
T1355G(L452R) C1433A(T478K) T1468C(F490L)																0.039
T1355G(L452R) C1433A(T478K) T1480C(S494P)																								0.058							0.147
T1355G(L452R) C1433A(T478K) T1503G(N501K)																																					0.054
T1355G(L452R) C1433A(T478K) T1512A(G504G)																									0.001
T1355G(L452R) C1433A(T478K) T1512G(G504G)														0.001				0.0005		0.0005		0.001		0.002	0.003	0.002	0.002		0.002	0.006			0.007	0.006	0.002	0.005	0.003
T1355G(L452R) C1433A(T478K) T1512G(G504G) T1722C(D574D)																	0.001	0.00025														0.0135
T1355G(L452R) C1433A(T478K) T1513G(Y505D)																									0.002					0.003			0.003		0.002
T1355G(L452R) C1433A(T478K) T1513G(Y505D) T1722C(D574D)																																0.002
T1355G(L452R) C1433A(T478K) T1522G(Y508D)																									0.002							0.001
T1355G(L452R) C1433A(T478K) T1529G(V510G)																									0.001	0.001
T1355G(L452R) C1433A(T478K) T1529G(V510G) T1722C(D574D)																																0.002
T1355G(L452R) C1433A(T478K) T1532A(V511E)															0.008
T1355G(L452R) C1433A(T478K) T1532G(V511G)																																0.0005	0.003
T1355G(L452R) C1433A(T478K) T1538-1538del(513fs)																																									0.021
T1355G(L452R) C1433A(T478K) T1538C(L513P)																					0.0455
T1355G(L452R) C1433A(T478K) T1538G(L513R)																						0.001		0.001
T1355G(L452R) C1433A(T478K) T1539A(L513L)															0.008333333333333333
T1355G(L452R) C1433A(T478K) T1539G(L513L)																								0.002								0.0005	0.004
T1355G(L452R) C1433A(T478K) T1540G(S514A)																				0.0005				0.002						0.002		0.0005	0.003				0.003
T1355G(L452R) C1433A(T478K) T1542-1542del(514fs)																																			0.107
T1355G(L452R) C1433A(T478K) T1542C(S514S) T1722C(D574D)																														0.086
T1355G(L452R) C1433A(T478K) T1542G(S514S)																				0.0005		0.001
T1355G(L452R) C1433A(T478K) T1542G(S514S) A1667G(N556S) T1722C(D574D)																								0.004
T1355G(L452R) C1433A(T478K) T1543A(F515I)																												0.004
T1355G(L452R) C1433A(T478K) T1543G(F515V)														0.001						0.0015								0.027		0.002		0.001					0.004		0.0005
T1355G(L452R) C1433A(T478K) T1543G(F515V) A1667G(N556S) T1722C(D574D)																								0.01
T1355G(L452R) C1433A(T478K) T1543G(F515V) T1722C(D574D)																	0.0005			0.0025	0.001	0.005	0.005
T1355G(L452R) C1433A(T478K) T1544G(F515C)																				0.001		0.002
T1355G(L452R) C1433A(T478K) T1544G(F515C) A1667G(N556S) T1722C(D574D)																								0.004
T1355G(L452R) C1433A(T478K) T1544G(F515C) T1722C(D574D)																				0.0015			0.003
T1355G(L452R) C1433A(T478K) T1545G(F515L)																																0.001
T1355G(L452R) C1433A(T478K) T1550A(L517H) T1722C(D574D)																	0.004
T1355G(L452R) C1433A(T478K) T1550G(L517R)																						0.001		0.003								0.001	0.003			0.003
T1355G(L452R) C1433A(T478K) T1551G(L517L)																								0.002
T1355G(L452R) C1433A(T478K) T1551G(L517L) T1722C(D574D)																	0.0005
T1355G(L452R) C1433A(T478K) T1557G(H519Q)																									0.002					0.003		0.001
T1355G(L452R) C1433A(T478K) T1569C(T523T)																																									0.042
T1355G(L452R) C1433A(T478K) T1571-1571del(524fs)																											0.033
T1355G(L452R) C1433A(T478K) T1572C(V524V) T1722C(D574D)																												0.017
T1355G(L452R) C1433A(T478K) T1573C(C525R)																						0.044
T1355G(L452R) C1433A(T478K) T1575-1575del(525fs) C1718T(T573I)																																								0.015
T1355G(L452R) C1433A(T478K) T1575A(C525*)														0.001
T1355G(L452R) C1433A(T478K) T1588A(S530T) T1722C(D574D)																		0.00425
T1355G(L452R) C1433A(T478K) T1590G(S530S)																0.045					0.001
T1355G(L452R) C1433A(T478K) T1602C(V534V)																								0.003
T1355G(L452R) C1433A(T478K) T1602G(V534V) T1722C(D574D)																			0.001
T1355G(L452R) C1433A(T478K) T1621A(F541I)																									0.002
T1355G(L452R) C1433A(T478K) T1621C(F541L)																0.045
T1355G(L452R) C1433A(T478K) T1627C(F543L)																													0.009
T1355G(L452R) C1433A(T478K) T1627G(F543V)																													0.008
T1355G(L452R) C1433A(T478K) T1628C(F543S)																											0.005
T1355G(L452R) C1433A(T478K) T1628G(F543C)																											0.016
T1355G(L452R) C1433A(T478K) T1652C(V551A)																																0.08399999999999999
T1355G(L452R) C1433A(T478K) T1653A(V551V)															0.008333333333333333
T1355G(L452R) C1433A(T478K) T1675C(F559L)																											0.043
T1355G(L452R) C1433A(T478K) T1679C(L560P)														0.0015
T1355G(L452R) C1433A(T478K) T1679G(L560R)														0.0105
T1355G(L452R) C1433A(T478K) T1693G(F565V) T1722C(D574D)																	0.0005
T1355G(L452R) C1433A(T478K) T1694G(F565C)																																								0.003
T1355G(L452R) C1433A(T478K) T1694G(F565C) T1722C(D574D)																	0.0005
T1355G(L452R) C1433A(T478K) T1716C(T572T)																											0.039
T1355G(L452R) C1433A(T478K) T1722A(D574E)																																						0.016
T1355G(L452R) C1433A(T478K) T1722C(D574D)															0.001	0.0485	0.459	0.15675	0.3905	0.293	0.327	0.17	0.349	0.09	0.087	0.238	0.081	0.152	0.141	0.004	0.633	0.29600000000000004		0.347	0.002	0.004		0.18		0.004		0.017
T1355G(L452R) C1433A(T478K) T1722C(D574D) T1751-1751del(584fs)																	0.0005
T1355G(L452R) C1433A(T478K) T1722C(D574D) T1754-1754del(585fs)																	0.001
T1355G(L452R) C1433A(T478K) T1731A(R577R)																																					0.02
T1355G(L452R) C1433A(T478K) T1751-1751del(584fs)														0.0005													0.001
T1355G(L452R) C1433A(T478K) T1754-1754del(585fs)														0.001						0.0005				0.001	0.001	0.001	0.001
T1355G(L452R) C1433G(T478R) T1722C(D574D)																															0.002
T1355G(L452R) C1477A(Q493K)					0.0006666666666666666
T1355G(L452R) C1709A(A570D)																	0.002
T1355G(L452R) CCT1387-1389TTT(P463F) C1433A(T478K) T1722C(D574D)																				0.001
T1355G(L452R) G1374A(K458K) C1433A(T478K)																																									0.2	0.02
T1355G(L452R) G1395T(E465D) C1433A(T478K)																														0.002											0.043
T1355G(L452R) G1411A(E471K) C1433A(T478K)																																					0.018
T1355G(L452R) G1423T(A475S) C1433A(T478K)																0.001													0.006
T1355G(L452R) G1430T(S477I) C1433A(T478K)																						0.053	0.044			0.059		0.059	0.046						0.128
T1355G(L452R) T1363A(L455M) C1433A(T478K)														0.0005
T1355G(L452R) T1380A(N460K)				0.0765		0.014
T1355G(L452R) T1380A(N460K) A1501T(N501Y) C1709A(A570D)		0.207
T1355G(L452R) T1380A(N460K) C1433A(T478K) A1451C(E484A)										0.0685
T1355G(L452R) T1380A(N460K) C1433A(T478K) A1451C(E484A) 1603-insertA(535fs)										0.047
T1355G(L452R) T1380A(N460K) C1477A(Q493K)					0.07766666666666666	0.0435
T1355G(L452R) T1380G(N460K)				0.079	0.0013333333333333333
T1355G(L452R) T1380G(N460K) A1451C(E484A)										0.071
T1355G(L452R) T1380G(N460K) A1451C(E484A) A1502C(N501T)										0.0015
T1355G(L452R) T1380G(N460K) A1451C(E484A) T1456G(F486V) A1502C(N501T)										0.1625
T1355G(L452R) T1389C(P463P) C1433A(T478K)																		0.01875			0.047
T1355G(L452R) T1389C(P463P) C1433A(T478K) G1587T(K529N)																		0.017
T1355G(L452R) T1403C(I468T) C1433A(T478K)																																										0.021
T1355G(L452R) T1404A(I468I) C1433A(T478K)																													0.003
T1355G(L452R) T1410A(T470T) C1433A(T478K)																																			0.003
T1355G(L452R) T1410G(T470T) C1433A(T478K)																																			0.002
T1380A(N460K)		0.007
T1380G(N460K) A1451C(E484A) T1456G(F486V) A1502C(N501T)										0.001
T1389C(P463P) A1501T(N501Y) C1709A(A570D)												0.032
T1448C(V483A)	0.004
T1462C(C488R) A1501T(N501Y) C1709A(A570D)									0.001
T1464C(C488C) A1501T(N501Y) C1709A(A570D)								0.003
T1473C(P491P) A1501T(N501Y) C1709A(A570D)									0.005
T1473C(P491P) A1501T(N501Y) G1587A(K529K) C1709A(A570D)									0.0125
T1480C(S494P) A1501T(N501Y) C1709A(A570D)										0.128
T1512G(G504G)		0.007
T1522G(Y508D)		0.0055
T1538G(L513R)		0.008
T1540C(S514P)		0.0015
T1542C(S514S)	0.004
T1590C(S530S)		0.0015
T1706C(I569T)	0.005
T1751-1751del(584fs)		0.0025
T1754-1754del(585fs)		0.0035
TTTTACAGGCTGCG1284-1297del(428fs) A1501T(N501Y) C1709A(A570D)			0.031
