# Supplementary material for: Genetic diversity and evolutionary convergence of cryptic SARS- CoV-2 lineages detected via wastewater sequencing
Source: PLoS Pathog. 2022 Oct 14;18(10):e1010636. doi: 10.1371/journal.ppat.1010636 (PMC9604950; doi:10.1371/journal.ppat.1010636)
Supplement: S2 Data — Mapped amplicon sequences were then processed with SAM Refiner using the same spike sequence as a reference and the command line parameters “–Alpha 1.8 –foldab 0.6”. (TSV) [file ppat.1010636.s004.tsv]

	2021-03-09	2021-03-16	2021-03-23	2021-03-30	2021-04-06	2021-04-13	2021-04-27	2021-05-04	2021-05-18	2021-05-25	2021-06-08	2021-06-22	2021-07-06	2021-07-13	2021-07-20	2021-07-22	2021-07-27	2021-08-03	2021-08-10	2021-08-17	2021-08-23	2021-08-31	2021-09-07	2021-09-14	2021-09-21	2021-09-28	2021-10-05	2021-10-12	2021-10-19	2021-10-26	2021-11-02	2021-11-09	2021-11-23	2021-11-30	2021-12-07	2021-12-14	2021-12-28	2022-01-04	2022-01-18	2022-01-25	2022-02-01	2022-02-08	2022-02-22
Covariant	Abundance	Abundance	Abundance	Abundance	Abundance	Abundance	Abundance	Abundance	Abundance	Abundance	Abundance	Abundance	Abundance	Abundance	Abundance	Abundance	Abundance	Abundance	Abundance	Abundance	Abundance	Abundance	Abundance	Abundance	Abundance	Abundance	Abundance	Abundance	Abundance	Abundance	Abundance	Abundance	Abundance	Abundance	Abundance	Abundance	Abundance	Abundance	Abundance	Abundance	Abundance	Abundance	Abundance
1241-insertA(414fs)	0.162
1241-insertA(414fs) G1251T(K417N) T1320G(N440K) G1336A(G446S) G1430A(S477N) C1433A(T478K) A1451C(E484A) A1478G(Q493R) G1486A(G496S) A1493G(Q498R) A1501T(N501Y) T1513C(Y505H) C1640A(T547K)																																										0.007
1284-insertT(428fs) A1501T(N501Y) T1663G(S555A) C1709A(A570D)		0.272
1284-insertT(428fs) T1305C(A435A) A1501T(N501Y) T1663G(S555A) C1709A(A570D)		0.005
A1214C(D405A) T1355G(L452R) C1433A(T478K) T1722C(D574D)																	0.0075
A1214G(D405G) T1355G(L452R) C1433A(T478K) T1722C(D574D)																	0.0095
A1217-1217del(406fs)		0.002
A1217-1217del(406fs) A1250C(K417T) C1433A(T478K) A1451C(E484A) T1480C(S494P) A1494T(Q498H)												0.00125
A1217-1217del(406fs) A1250C(K417T) G1450A(E484K) A1501T(N501Y)							0.0015					0.0005
A1217-1217del(406fs) A1501T(N501Y) C1709A(A570D)			0.0015	0.003	0.0005	0.003	0.002	0.004	0.004	0.0025	0.002
A1217-1217del(406fs) C1433A(T478K)			0.0025
A1217-1217del(406fs) G1450A(E484K) A1501T(N501Y)											0.0005
A1217-1217del(406fs) T1355G(L452R) C1433A(T478K)													0.002	0.0015	0.002	0.002	0.0015	0.001	0.002	0.002	0.002	0.002		0.002	0.002		0.002	0.004			0.003	0.003	0.0015
A1217-1217del(406fs) T1355G(L452R) C1433A(T478K) T1722C(D574D)																		0.001
A1217C(E406A) G1251T(K417N) T1320G(N440K) G1336A(G446S) G1430A(S477N) C1433A(T478K) A1451C(E484A) A1478G(Q493R) G1486A(G496S) A1493G(Q498R) A1501T(N501Y) T1513C(Y505H) C1640A(T547K)																																							0.009
A1217G(E406G) G1251T(K417N) T1320G(N440K) G1336A(G446S) G1430A(S477N) C1433A(T478K) A1451C(E484A) A1478G(Q493R) G1486A(G496S) A1493G(Q498R) A1501T(N501Y) T1513C(Y505H) C1640A(T547K)																																							0.004
A1218T(E406D) A1224C(R408S) G1251T(K417N) T1320G(N440K) G1336A(G446S) G1430A(S477N) C1433A(T478K) A1451C(E484A) A1478G(Q493R) G1486A(G496S) A1493G(Q498R) A1501T(N501Y) T1513C(Y505H) C1640A(T547K)																																										0.023
A1222-1222del(408fs) A1250C(K417T) C1433A(T478K) A1451C(E484A) T1480C(S494P) A1494T(Q498H)												0.00025
A1222-1222del(408fs) A1501T(N501Y) C1709A(A570D)				0.0015		0.001	0.0005		0.001	0.0005	0.001
A1224C(R408S) AAG1249-1251ATT(K417I) T1320G(N440K) G1336A(G446S) G1430A(S477N) C1433A(T478K) A1451C(E484A) A1478G(Q493R) G1486A(G496S) A1493G(Q498R) A1501T(N501Y) T1513C(Y505H) C1640A(T547K)																																								0.012
A1224C(R408S) C1230T(I410I) G1251T(K417N) T1320G(N440K) G1336A(G446S) G1430A(S477N) C1433A(T478K) A1451C(E484A) A1478G(Q493R) G1486A(G496S) A1493G(Q498R) A1501T(N501Y) T1513C(Y505H) C1640A(T547K)																																								0.043	0.082	0.081
A1224C(R408S) G1251T(K417N) C1317T(N439N) T1320G(N440K) G1336A(G446S) G1430A(S477N) C1433A(T478K) A1451C(E484A) A1478G(Q493R) G1486A(G496S) A1493G(Q498R) A1501T(N501Y) T1513C(Y505H) C1640A(T547K)																																									0.117
A1224C(R408S) G1251T(K417N) T1320G(N440K) G1336A(G446S) G1365A(L455L) G1430A(S477N) C1433A(T478K) A1451C(E484A) A1478G(Q493R) G1486A(G496S) A1493G(Q498R) A1501T(N501Y) T1513C(Y505H) C1640A(T547K) C1738T(Q580*)																																										0.024
A1224C(R408S) G1251T(K417N) T1320G(N440K) G1336A(G446S) G1422A(Q474Q) G1430A(S477N) C1433A(T478K) A1451C(E484A) A1478G(Q493R) G1486A(G496S) A1493G(Q498R) A1501T(N501Y) T1513C(Y505H) C1640A(T547K)																																								0.019
A1224C(R408S) G1251T(K417N) T1320G(N440K) G1336A(G446S) G1430A(S477N) C1433A(T478K) A1451C(E484A) A1478G(Q493R) G1486A(G496S) A1493G(Q498R) A1501T(N501Y) T1513C(Y505H) A1605G(K535K) C1640A(T547K)																																								0.023
A1224C(R408S) G1251T(K417N) T1320G(N440K) G1336A(G446S) G1430A(S477N) C1433A(T478K) A1451C(E484A) A1478G(Q493R) G1486A(G496S) A1493G(Q498R) A1501T(N501Y) T1513C(Y505H) C1516A(Q506K) C1640A(T547K)																																								0.012
A1224C(R408S) G1251T(K417N) T1320G(N440K) G1336A(G446S) G1430A(S477N) C1433A(T478K) A1451C(E484A) A1478G(Q493R) G1486A(G496S) A1493G(Q498R) A1501T(N501Y) T1513C(Y505H) C1565T(A522V) C1640A(T547K)																																								0.017
A1224C(R408S) G1251T(K417N) T1320G(N440K) G1336A(G446S) G1430A(S477N) C1433A(T478K) A1451C(E484A) A1478G(Q493R) G1486A(G496S) A1493G(Q498R) A1501T(N501Y) T1513C(Y505H) C1640A(T547K) A1717G(T573A)																																								0.02
A1224C(R408S) G1251T(K417N) T1320G(N440K) G1336A(G446S) G1430A(S477N) C1433A(T478K) A1451C(E484A) A1478G(Q493R) G1486A(G496S) A1493G(Q498R) A1501T(N501Y) T1513C(Y505H) C1640A(T547K) C1668T(N556N)																																									0.022
A1224C(R408S) G1251T(K417N) T1320G(N440K) G1336A(G446S) G1430A(S477N) C1433A(T478K) A1451C(E484A) A1478G(Q493R) G1486A(G496S) A1493G(Q498R) A1501T(N501Y) T1513C(Y505H) C1640A(T547K) C1724T(A575V)																																										0.023
A1224C(R408S) G1251T(K417N) T1320G(N440K) G1336A(G446S) G1430A(S477N) C1433A(T478K) A1451C(E484A) A1478G(Q493R) G1486A(G496S) A1493G(Q498R) A1501T(N501Y) T1513C(Y505H) C1640A(T547K) C1735T(P579S)																																									0.021
A1224C(R408S) G1251T(K417N) T1320G(N440K) G1336A(G446S) G1430A(S477N) C1433A(T478K) A1451C(E484A) A1478G(Q493R) G1486A(G496S) A1493G(Q498R) A1501T(N501Y) T1513C(Y505H) C1640A(T547K) T1676A(F559Y)																																										0.02
A1224C(R408S) G1251T(K417N) T1320G(N440K) G1336A(G446S) G1430A(S477N) C1433A(T478K) A1451C(E484A) T1468C(F490L) A1478G(Q493R) G1486A(G496S) A1493G(Q498R) A1501T(N501Y) T1513C(Y505H) C1640A(T547K)																																										0.019
A1224C(R408S) G1251T(K417N) T1320G(N440K) G1336A(G446S) T1364C(L455S) G1430A(S477N) C1433A(T478K) A1451C(E484A) A1478G(Q493R) G1486A(G496S) A1493G(Q498R) A1501T(N501Y) T1513C(Y505H) C1640A(T547K)																																										0.024
A1224T(R408S) G1251T(K417N) G1450A(E484K) A1501T(N501Y) G1662T(E554D)														0.01
A1224T(R408S) T1355G(L452R) C1433A(T478K) T1722C(D574D)														0.009
A1236T(P412P) G1337T(G446V) T1355G(L452R) C1433A(T478K)																	0.0105
A1241-1241del(414fs) G1251T(K417N) T1320G(N440K) G1336A(G446S) G1430A(S477N) C1433A(T478K) A1451C(E484A) A1478G(Q493R) G1486A(G496S) A1493G(Q498R) A1501T(N501Y) T1513C(Y505H) C1640A(T547K)																																						0.003
A1241T(Q414L) T1355G(L452R) C1433A(T478K) T1722C(D574D)																		0.0275				0.05
A1242C(Q414H) G1251T(K417N) T1320G(N440K) G1336A(G446S) G1430A(S477N) C1433A(T478K) A1451C(E484A) A1478G(Q493R) G1486A(G496S) A1493G(Q498R) A1501T(N501Y) T1513C(Y505H) C1640A(T547K)																																									0.003
A1242G(Q414Q) G1251T(K417N) T1320G(N440K) G1336A(G446S) G1430A(S477N) C1433A(T478K) A1451C(E484A) A1478G(Q493R) G1486A(G496S) A1493G(Q498R) A1501T(N501Y) T1513C(Y505H) C1640A(T547K)																																									0.009
A1250C(K417T) A1418N(Y473?) C1433A(T478K) T1443N(N481?) A1451C(E484A) T1455N(G485?) T1457N(F486?) T1480C(S494P) A1494T(Q498H) T1506N(G502?)												0.0005
A1250C(K417T) A1418N(Y473?) C1433A(T478K) T1443N(N481?) A1451C(E484A) T1455N(G485?) T1457N(F486?) T1480C(S494P) A1494T(Q498H) T1506N(G502?) G1507T(V503F)												0.00275
A1250C(K417T) A1418N(Y473?) T1443N(N481?) G1450A(E484K) T1455N(G485?) T1457N(F486?) A1501T(N501Y) T1506N(G502?)												0.0005
A1250C(K417T) A1418N(Y473?) T1443N(N481?) G1450A(E484K) T1455N(G485?) T1457N(F486?) A1501T(N501Y) T1506N(G502?) G1507T(V503F)												0.0025
A1250C(K417T) A1432C(T478P) G1450A(E484K) A1501T(N501Y)												0.00025
A1250C(K417T) A1501T(N501Y)												0.00075
A1250C(K417T) C1433A(T478K) A1451C(E484A)												0.0005
A1250C(K417T) C1433A(T478K) A1451C(E484A) A1478C(Q493P) T1480C(S494P) A1494T(Q498H)												0.0005
A1250C(K417T) C1433A(T478K) A1451C(E484A) A1494T(Q498H)												0.00075
A1250C(K417T) C1433A(T478K) A1451C(E484A) C1471T(P491S) T1480C(S494P) A1494T(Q498H)												0.00025
A1250C(K417T) C1433A(T478K) A1451C(E484A) T1480A(S494T) A1494T(Q498H)												0.00025
A1250C(K417T) C1433A(T478K) A1451C(E484A) T1480C(S494P)												0.0005
A1250C(K417T) C1433A(T478K) A1451C(E484A) T1480C(S494P) A1484C(Y495S) A1494T(Q498H)												0.0005
A1250C(K417T) C1433A(T478K) A1451C(E484A) T1480C(S494P) A1494T(Q498H)												0.45625000000000004
A1250C(K417T) C1433A(T478K) A1451C(E484A) T1480C(S494P) A1494T(Q498H) A1498C(T500P)												0.0005
A1250C(K417T) C1433A(T478K) A1451C(E484A) T1480C(S494P) A1494T(Q498H) A1502C(N501T)												0.0025
A1250C(K417T) C1433A(T478K) A1451C(E484A) T1480C(S494P) A1494T(Q498H) A1523C(Y508S)												0.00025
A1250C(K417T) C1433A(T478K) A1451C(E484A) T1480C(S494P) A1494T(Q498H) A1525C(R509R)												0.0005
A1250C(K417T) C1433A(T478K) A1451C(E484A) T1480C(S494P) A1494T(Q498H) C1495T(P499S)												0.0005
A1250C(K417T) C1433A(T478K) A1451C(E484A) T1480C(S494P) A1494T(Q498H) C1496T(P499L)												0.0005
A1250C(K417T) C1433A(T478K) A1451C(E484A) T1480C(S494P) A1494T(Q498H) C1497A(P499P)												0.0005
A1250C(K417T) C1433A(T478K) A1451C(E484A) T1480C(S494P) A1494T(Q498H) C1515A(Y505*)												0.00025
A1250C(K417T) C1433A(T478K) A1451C(E484A) T1480C(S494P) A1494T(Q498H) C1516A(Q506K)												0.0005
A1250C(K417T) C1433A(T478K) A1451C(E484A) T1480C(S494P) A1494T(Q498H) C1519A(P507T)												0.00025
A1250C(K417T) C1433A(T478K) A1451C(E484A) T1480C(S494P) A1494T(Q498H) C1520A(P507Q)												0.00025
A1250C(K417T) C1433A(T478K) A1451C(E484A) T1480C(S494P) A1494T(Q498H) C1524A(Y508*)												0.00075
A1250C(K417T) C1433A(T478K) A1451C(E484A) T1480C(S494P) A1494T(Q498H) C1552A(L518I)												0.00025
A1250C(K417T) C1433A(T478K) A1451C(E484A) T1480C(S494P) A1494T(Q498H) C1559A(A520E)												0.00075
A1250C(K417T) C1433A(T478K) A1451C(E484A) T1480C(S494P) A1494T(Q498H) C1565A(A522E)												0.0005
A1250C(K417T) C1433A(T478K) A1451C(E484A) T1480C(S494P) A1494T(Q498H) C1579A(P527T)												0.00025
A1250C(K417T) C1433A(T478K) A1451C(E484A) T1480C(S494P) A1494T(Q498H) C1580A(P527H)												0.00375
A1250C(K417T) C1433A(T478K) A1451C(E484A) T1480C(S494P) A1494T(Q498H) C1580G(P527R)												0.00075
A1250C(K417T) C1433A(T478K) A1451C(E484A) T1480C(S494P) A1494T(Q498H) C1704N(D568?) A1705N(I569?)												0.00175
A1250C(K417T) C1433A(T478K) A1451C(E484A) T1480C(S494P) A1494T(Q498H) G1505T(G502V)												0.0005
A1250C(K417T) C1433A(T478K) A1451C(E484A) T1480C(S494P) A1494T(Q498H) GTT1507-1509NNT(V503?)												0.0005
A1250C(K417T) C1433A(T478K) A1451C(E484A) T1480C(S494P) A1494T(Q498H) T1500G(T500T)												0.00025
A1250C(K417T) C1433A(T478K) A1451C(E484A) T1480C(S494P) A1494T(Q498H) T1512G(G504G)												0.0005
A1250C(K417T) C1433A(T478K) A1451C(E484A) T1480C(S494P) A1494T(Q498H) T1513G(Y505D)												0.0005
A1250C(K417T) C1433A(T478K) A1451C(E484A) T1480C(S494P) A1494T(Q498H) T1540G(S514A)												0.00025
A1250C(K417T) C1433A(T478K) A1451C(E484A) T1480C(S494P) A1494T(Q498H) T1543G(F515V)												0.00025
A1250C(K417T) C1433A(T478K) A1451C(E484A) T1480C(S494P) A1494T(Q498H) T1545G(F515L)												0.00025
A1250C(K417T) C1433A(T478K) A1451C(E484A) T1480C(S494P) A1494T(Q498H) T1588A(S530T)												0.00625
A1250C(K417T) C1433A(T478K) A1451C(E484A) T1480C(S494P) A1494T(Q498H) T1751-1751del(584fs)												0.00025
A1250C(K417T) C1433A(T478K) A1451C(E484A) T1480C(S494P) A1494T(Q498H) T1754-1754del(585fs)												0.0005
A1250C(K417T) C1433A(T478K) A1451C(E484A) T1480C(S494P) CAA1492-1494AAT(Q498N)												0.0005
A1250C(K417T) C1433A(T478K) A1451C(E484A) T1480C(S494P) G1486T(G496C) A1494T(Q498H)												0.0005
A1250C(K417T) C1433A(T478K) A1451C(E484A) T1480C(S494P) G1487T(G496V) A1494T(Q498H)												0.00025
A1250C(K417T) C1433A(T478K) A1451C(E484A) TCA1480-1482CAA(S494Q) A1494T(Q498H)												0.001
A1250C(K417T) C1433A(T478K) A1451C(E484A) TCA1480-1482CCC(S494P) A1494T(Q498H)												0.00025
A1250C(K417T) C1433A(T478K) A1451C(E484A) TCA1480-1482CTA(S494L) A1494T(Q498H)												0.001
A1250C(K417T) C1433A(T478K) G1450A(E484K) A1501T(N501Y)												0.00025
A1250C(K417T) G1450A(E484K) A1476G(L492L) A1501T(N501Y)												0.00175
A1250C(K417T) G1450A(E484K) A1479C(Q493H) A1501T(N501Y)												0.00125
A1250C(K417T) G1450A(E484K) A1482C(S494S) A1501T(N501Y)												0.0005
A1250C(K417T) G1450A(E484K) A1484C(Y495S) A1501T(N501Y)												0.00025
A1250C(K417T) G1450A(E484K) A1501T(N501Y)							0.0155			0.1415		0.28325					0.0145
A1250C(K417T) G1450A(E484K) A1501T(N501Y) A1521C(P507P)												0.00025
A1250C(K417T) G1450A(E484K) A1501T(N501Y) A1714T(T572S)																	0.0105
A1250C(K417T) G1450A(E484K) A1501T(N501Y) C1516A(Q506K)												0.00025
A1250C(K417T) G1450A(E484K) A1501T(N501Y) C1524A(Y508*)												0.0005
A1250C(K417T) G1450A(E484K) A1501T(N501Y) C1541T(S514F)												0.053
A1250C(K417T) G1450A(E484K) A1501T(N501Y) C1541T(S514F) C1580A(P527H)												0.0025
A1250C(K417T) G1450A(E484K) A1501T(N501Y) C1559A(A520E)												0.0005
A1250C(K417T) G1450A(E484K) A1501T(N501Y) C1704N(D568?) A1705N(I569?)												0.00075
A1250C(K417T) G1450A(E484K) A1501T(N501Y) C1709A(A570D) C1713T(D571D)							0.24
A1250C(K417T) G1450A(E484K) A1501T(N501Y) G1505T(G502V)												0.0005
A1250C(K417T) G1450A(E484K) A1501T(N501Y) T1512G(G504G)												0.0005
A1250C(K417T) G1450A(E484K) A1501T(N501Y) T1513G(Y505D)												0.0005
A1250C(K417T) G1450A(E484K) A1501T(N501Y) T1588A(S530T)												0.00575
A1250C(K417T) G1450A(E484K) A1501T(N501Y) T1679G(L560R)										0.011
A1250C(K417T) G1450A(E484K) AAT1501-1503TCT(N501S)												0.00125
A1250C(K417T) G1450A(E484K) C1492A(Q498K) A1501T(N501Y)												0.00075
A1250C(K417T) G1450A(E484K) C1497A(P499P) A1501T(N501Y)												0.00075
A1250C(K417T) G1450A(E484K) G1487T(G496V) A1501T(N501Y)												0.0005
A1250C(K417T) G1450C(E484Q) A1501T(N501Y)												0.0005
A1250C(K417T) GAA1450-1452AAC(E484N) A1501T(N501Y)												0.00025
A1250C(K417T) GAA1450-1452ACA(E484T) A1501T(N501Y)												0.0005
A1250C(K417T) T1355G(L452R) C1433A(T478K) A1451C(E484A) T1480C(S494P) A1494T(Q498H)												0.0005
A1250C(K417T) T1380G(N460K) C1433A(T478K) A1451C(E484A) C1477A(Q493K) A1494T(Q498H)																																											0.023
A1252T(I418F) T1355G(L452R) C1433A(T478K) T1722C(D574D)																														0.019
A1271T(K424I) T1355G(L452R) C1433A(T478K)													0.0025
A1271T(K424I) T1355G(L452R) C1433A(T478K) T1722C(D574D)													0.0025
A1275T(L425F) A1501T(N501Y) C1709A(A570D)						0.029
A1275T(L425F) T1355G(L452R) C1433A(T478K)																																				0.017
A1280C(D427A) G1292N(G431?) T1355G(L452R) C1433A(T478K)																						0.033
A1280C(D427A) T1355G(L452R) C1433A(T478K)																						0.015
A1283C(D428A) T1355G(L452R) C1433A(T478K)																																	0.003
A1283C(D428A) T1355G(L452R) C1433A(T478K) T1722C(D574D)																																	0.003
A1283G(D428G) T1355G(L452R) C1433A(T478K)																																	0.002
A1283G(D428G) T1355G(L452R) C1433A(T478K) T1455C(G485G)																																	0.0035
A1283G(D428G) T1355G(L452R) C1433A(T478K) T1722C(D574D)																																	0.004
A1283T(D428V) T1355G(L452R) G1374A(K458K) C1433A(T478K)																														0.036
A1288C(T430P) T1355G(L452R) C1433A(T478K)																																	0.003
A1288C(T430P) T1355G(L452R) C1433A(T478K) T1722C(D574D)																																	0.003
A1288G(T430A) T1355G(L452R) C1433A(T478K)																																	0.009
A1288G(T430A) T1355G(L452R) C1433A(T478K) T1722C(D574D)																																	0.0085
A1310T(N437I) T1355G(L452R) C1433A(T478K)														0.0555
A1331G(K444R) T1355G(L452R) C1433A(T478K)																						0.003
A1343G(N448S) T1355G(L452R) C1433A(T478K)																									0.168
A1352T(Y451F) T1355G(L452R) C1433A(T478K)																					0.057
A1421G(Q474R) A1501T(N501Y)																0.007
A1421G(Q474R) A1501T(N501Y) G1700A(R567K) C1709A(A570D)																0.034
A1501T(N501Y)	0.01		0.002		0.0115		0.239				0.0025	0.0655			0.009
A1501T(N501Y) 1571-insertT(524fs) C1709A(A570D)	0.181
A1501T(N501Y) A1523C(Y508S) C1709A(A570D)											0.0005
A1501T(N501Y) A1525C(R509R) C1709A(A570D)											0.001
A1501T(N501Y) A1548C(E516D) C1709A(A570D)											0.0015
A1501T(N501Y) A1563G(P521P) C1709A(A570D)						0.001
A1501T(N501Y) A1585G(K529E) C1709A(A570D)			0.169
A1501T(N501Y) A1603-1603del(535fs) C1709A(A570D)					0.0115
A1501T(N501Y) A1603T(K535*) C1709A(A570D)									0.002
A1501T(N501Y) A1609C(K537Q) C1709A(A570D)											0.0005
A1501T(N501Y) A1609T(K537*) C1709A(A570D)											0.0035
A1501T(N501Y) A1610C(K537T) C1709A(A570D)									0.004
A1501T(N501Y) A1630G(N544D) C1709A(A570D)											0.0005
A1501T(N501Y) C1515A(Y505*) C1709A(A570D)						0.001					0.0005
A1501T(N501Y) C1516A(Q506K) C1709A(A570D)						0.001				0.0015	0.001
A1501T(N501Y) C1519A(P507T) 1571-insertT(524fs) C1709A(A570D)	0.001
A1501T(N501Y) C1519A(P507T) C1709A(A570D)				0.002		0.002			0.001		0.001
A1501T(N501Y) C1520A(P507Q) C1709A(A570D)									0.001	0.001	0.0015
A1501T(N501Y) C1524A(Y508*) C1709A(A570D)				0.001		0.002	0.001		0.002	0.0025	0.003
A1501T(N501Y) C1524A(Y508*) C1709A(A570D) C1715T(T572I)								0.002
A1501T(N501Y) C1549A(L517I) C1709A(A570D)										0.0025
A1501T(N501Y) C1552A(L518I) C1709A(A570D)									0.001
A1501T(N501Y) C1559A(A520E) C1709A(A570D)						0.002			0.002	0.003	0.002
A1501T(N501Y) C1561T(P521S) C1709A(A570D)				0.024
A1501T(N501Y) C1565A(A522E) C1709A(A570D)											0.0005
A1501T(N501Y) C1579A(P527T) C1709A(A570D)											0.0005
A1501T(N501Y) C1589A(S530Y) C1709A(A570D)									0.001
A1501T(N501Y) C1626G(N542K) C1709A(A570D)				0.0005
A1501T(N501Y) C1629A(F543L) C1709A(A570D)						0.001					0.001
A1501T(N501Y) C1658G(T553S) C1709A(A570D)										0.001
A1501T(N501Y) C1668A(N556K) C1709A(A570D)											0.002
A1501T(N501Y) C1709A(A570D)	0.631		0.327	0.9435	0.3675	0.86	0.4835	0.507	0.952	0.7775000000000001	0.518	0.069			0.154
A1501T(N501Y) C1709A(A570D) A1743G(T581T)						0.026
A1501T(N501Y) C1709A(A570D) C1715T(T572I)								0.476
A1501T(N501Y) C1709A(A570D) C1715T(T572I) T1754-1754del(585fs)								0.002
A1501T(N501Y) C1709A(A570D) C1753-1753del(585fs)				0.0015		0.001	0.0005		0.001	0.0005	0.0005
A1501T(N501Y) C1709A(A570D) G1740T(Q580H)					0.069
A1501T(N501Y) C1709A(A570D) G1747-1747del(583fs)				0.0005			0.0005
A1501T(N501Y) C1709A(A570D) G1756-1756del(586fs)				0.001
A1501T(N501Y) C1709A(A570D) T1722C(D574D)											0.001
A1501T(N501Y) C1709A(A570D) T1745-1745del(582fs)				0.001			0.0005
A1501T(N501Y) C1709A(A570D) T1751-1751del(584fs)				0.002		0.002	0.001		0.002	0.001	0.0005
A1501T(N501Y) C1709A(A570D) T1754-1754del(585fs)				0.0025		0.002	0.001		0.002	0.001	0.001
A1501T(N501Y) C1709A(A570D) T1760G(I587S)						0.001
A1501T(N501Y) G1526T(R509I) C1709A(A570D)										0.0005
A1501T(N501Y) G1534T(V512L) C1709A(A570D)											0.0005
A1501T(N501Y) G1576A(G526R) C1709A(A570D)				0.001		0.002	0.0005		0.005
A1501T(N501Y) G1576T(G526*) C1709A(A570D)									0.003
A1501T(N501Y) G1633A(G545S) C1709A(A570D)			0.1335
A1501T(N501Y) T1512G(G504G) C1709A(A570D)				0.001		0.001	0.0005		0.002	0.0005	0.0015
A1501T(N501Y) T1513G(Y505D) C1709A(A570D)											0.001
A1501T(N501Y) T1522G(Y508D) C1709A(A570D)											0.0005
A1501T(N501Y) T1535G(V512G) C1709A(A570D)											0.0005
A1501T(N501Y) T1538G(L513R) C1709A(A570D)											0.0005
A1501T(N501Y) T1539G(L513L) C1709A(A570D)											0.0005
A1501T(N501Y) T1540G(S514A) C1709A(A570D)											0.0005
A1501T(N501Y) T1543G(F515V) C1709A(A570D)										0.0005	0.0005
A1501T(N501Y) T1544G(F515C) C1709A(A570D)				0.001			0.0005		0.001		0.0005
A1501T(N501Y) T1545G(F515L) C1709A(A570D)											0.001
A1501T(N501Y) T1557G(H519Q) C1709A(A570D)											0.001
A1501T(N501Y) T1573G(C525G) C1709A(A570D)											0.0005
A1501T(N501Y) T1575A(C525*) C1709A(A570D)										0.0005
A1501T(N501Y) T1597G(L533V) C1709A(A570D)											0.0005
A1501T(N501Y) T1656G(L552L) C1709A(A570D)											0.0005
A1501T(N501Y) T1663G(S555A) C1709A(A570D)		0.046
A1501T(N501Y) T1679C(L560P) C1709A(A570D)										0.003
A1501T(N501Y) T1679G(L560R) C1709A(A570D)										0.011
A1501T(N501Y) T1693G(F565V) C1709A(A570D)											0.001
A1501T(N501Y) T1694G(F565C) C1709A(A570D)											0.001
A1554C(L518L)	0.014	0.004
AAG1249-1251ACT(K417T) C1433A(T478K) C1477A(Q493K) T1480C(S494P) A1494T(Q498H)											0.155
AAG1249-1251ACT(K417T) C1433A(T478K) C1477A(Q493K) T1480C(S494P) A1494T(Q498H) A1517C(Q506P)											0.0005
AAG1249-1251ACT(K417T) C1433A(T478K) C1477A(Q493K) T1480C(S494P) A1494T(Q498H) A1609T(K537*)											0.002
AAG1249-1251ACT(K417T) C1433A(T478K) T1480C(S494P) A1494T(Q498H)											0.0005
C1221-1221del(407fs) A1250C(K417T) C1433A(T478K) A1451C(E484A) T1480C(S494P) A1494T(Q498H)												0.00025
C1221-1221del(407fs) A1501T(N501Y) C1709A(A570D)				0.001		0.001	0.0005		0.002	0.0005	0.0005
C1221T(V407V) A1224C(R408S) G1251T(K417N) T1320G(N440K) G1336A(G446S) G1430A(S477N) C1433A(T478K) A1451C(E484A) A1478G(Q493R) G1486A(G496S) A1493G(Q498R) A1501T(N501Y) T1513C(Y505H) C1640A(T547K) A1670G(K557R)																																										0.021
C1221T(V407V) A1501T(N501Y) C1709A(A570D)						0.026
C1221T(V407V) T1355G(L452R) C1433A(T478K)																																0.02
C1225T(Q409*) T1355G(L452R) C1433A(T478K) T1722C(D574D)																								0.019
C1230T(I410I) G1251T(K417N) T1320G(N440K) G1336A(G446S) G1430A(S477N) C1433A(T478K) A1451C(E484A) A1478G(Q493R) G1486A(G496S) A1493G(Q498R) A1501T(N501Y) T1513C(Y505H) C1640A(T547K)																																						0.003
C1232A(A411D) T1355G(L452R) C1433A(T478K)														0.001			0.0005
C1240A(Q414K) G1251T(K417N) T1320G(N440K) G1336A(G446S) G1430A(S477N) C1433A(T478K) A1451C(E484A) A1478G(Q493R) G1486A(G496S) A1493G(Q498R) A1501T(N501Y) T1513C(Y505H) C1640A(T547K)																																					0.005
C1244T(T415I) T1355G(L452R) C1433A(T478K)																																	0.014
C1244T(T415I) T1355G(L452R) C1433A(T478K) T1722C(D574D)																																	0.013
C1433A(T478K)		0.343	0.3575		0.001						0.0015			0.002
C1433A(T478K) A1451C(E484A) A1494T(Q498H)												0.004
C1433A(T478K) A1501T(N501Y) C1709A(A570D)										0.001
C1433A(T478K) C1617T(V539V)		0.261			0.418
C1433A(T478K) C1709A(A570D)											0.002
C1516A(Q506K)		0.006
C1559A(A520E)		0.005
C1617T(V539V)					0.005
C1709A(A570D)		0.005								0.001	0.0005
CTG1354-1356AGG(L452R) C1433A(T478K)																		0.0005
CTG1354-1356GGG(L452G) C1433A(T478K)																		0.0005
CTG1354-1356TGG(L452W) C1433A(T478K)																		0.002												0.071
G1216-1216del(406fs) A1250C(K417T) C1433A(T478K) A1451C(E484A) T1480C(S494P) A1494T(Q498H)												0.00075
G1216-1216del(406fs) A1250C(K417T) G1450A(E484K) A1501T(N501Y)												0.00025
G1216-1216del(406fs) A1501T(N501Y) C1709A(A570D)			0.0015	0.0025		0.002	0.0015	0.004	0.003	0.0025	0.0015
G1216-1216del(406fs) A1501T(N501Y) C1709A(A570D) C1713T(D571D)							0.001
G1216-1216del(406fs) C1433A(T478K)			0.0025
G1216-1216del(406fs) T1355G(L452R) C1433A(T478K)															0.001	0.001	0.0005	0.0015	0.002	0.002	0.001							0.002			0.002		0.001
G1216-1216del(406fs) T1355G(L452R) C1433A(T478K) T1722C(D574D)													0.0005
G1219-1219del(407fs) A1250C(K417T) C1433A(T478K) A1451C(E484A) T1480C(S494P) A1494T(Q498H)												0.00025
G1219-1219del(407fs) A1501T(N501Y) C1709A(A570D)				0.001			0.0005		0.001	0.0005	0.0005
G1219-1219del(407fs) T1355G(L452R) C1433A(T478K)																			0.001																	0.002
G1237A(G413R) T1355G(L452R) C1433A(T478K) G1740A(Q580Q)																																	0.012
G1237A(G413R) T1355G(L452R) G1374A(K458K) C1433A(T478K)																																	0.013
G1238A(G413E) G1251T(K417N) T1320G(N440K) G1336A(G446S) G1430A(S477N) C1433A(T478K) A1451C(E484A) A1478G(Q493R) G1486A(G496S) A1493G(Q498R) A1501T(N501Y) T1513C(Y505H) C1640A(T547K)																																					0.005
G1238T(G413V) T1355G(L452R) C1433A(T478K)																	0.013
G1239A(G413G)																	0.013
G1239A(G413G) A1501T(N501Y) C1709A(A570D)							0.0045
G1239A(G413G) G1251T(K417N) T1253C(I418T) C1317T(N439N) T1320G(N440K) G1336A(G446S) G1430A(S477N) C1433A(T478K) A1451C(E484A) A1478G(Q493R) G1486A(G496S) A1493G(Q498R) A1501T(N501Y) T1513C(Y505H) C1640A(T547K)																																							0.006
G1239A(G413G) G1251T(K417N) T1320G(N440K) G1336A(G446S) G1430A(S477N) C1433A(T478K) A1451C(E484A) A1478G(Q493R) G1486A(G496S) A1493G(Q498R) A1501T(N501Y) T1513C(Y505H) C1640A(T547K)																																											0.009
G1239T(G413G) T1355G(L452R) C1433A(T478K)																		0.0445			0.066									0.04	0.078			0.015	0.014
G1239T(G413G) T1355G(L452R) C1433A(T478K) G1634A(G545D)																																				0.017
G1239T(G413G) T1355G(L452R) C1433A(T478K) T1588A(S530T)																															0.013
G1239T(G413G) T1355G(L452R) C1433A(T478K) T1621C(F541L)																0.034
G1239T(G413G) T1355G(L452R) C1433A(T478K) T1635-1635del(545fs)																																		0.043
G1239T(G413G) T1355G(L452R) C1433A(T478K) T1707C(I569I)																		0.0135
G1239T(G413G) T1355G(L452R) C1433A(T478K) T1722C(D574D)																																				0.016
G1246-1246del(416fs) T1355G(L452R) C1433A(T478K)																														0.024
G1247A(G416E) A1250C(K417T) G1450A(E484K) A1501T(N501Y)										0.013
G1247A(G416E) A1501T(N501Y) C1709A(A570D)										0.0125
G1251T(K417N) 1284-insertT(428fs) T1320G(N440K) G1336A(G446S) G1430A(S477N) C1433A(T478K) A1451C(E484A) A1478G(Q493R) G1486A(G496S) A1493G(Q498R) A1501T(N501Y) T1513C(Y505H) C1640A(T547K)																																							0.004
G1251T(K417N) 1311-insertT(437fs) T1320G(N440K) G1336A(G446S) G1430A(S477N) C1433A(T478K) A1451C(E484A) A1478G(Q493R) G1486A(G496S) A1493G(Q498R) A1501T(N501Y) T1513C(Y505H) C1640A(T547K)																																							0.004
G1251T(K417N) 1311-insertT(437fs) T1320G(N440K) G1336A(G446S) T1389-1389del(463fs) G1430A(S477N) C1433A(T478K) A1451C(E484A) A1478G(Q493R) G1486A(G496S) A1493G(Q498R) A1501T(N501Y) T1513C(Y505H) C1640A(T547K)																																						0.003
G1251T(K417N) A1272T(K424N) T1320G(N440K) G1336A(G446S) G1430A(S477N) C1433A(T478K) A1451C(E484A) A1478G(Q493R) G1486A(G496S) A1493G(Q498R) A1501T(N501Y) T1513C(Y505H) C1640A(T547K)																																								0.006
G1251T(K417N) A1316C(N439T) T1320G(N440K) G1336A(G446S) G1430A(S477N) C1433A(T478K) A1451C(E484A) A1478G(Q493R) G1486A(G496S) A1493G(Q498R) A1501T(N501Y) T1513C(Y505H) C1640A(T547K)																																					0.004
G1251T(K417N) A1316G(N439S) T1320G(N440K) G1336A(G446S) G1430A(S477N) C1433A(T478K) A1451C(E484A) A1478G(Q493R) G1486A(G496S) A1493G(Q498R) A1501T(N501Y) T1513C(Y505H) C1640A(T547K)																																					0.01
G1251T(K417N) C1289T(T430I) T1320G(N440K) G1336A(G446S) G1430A(S477N) C1433A(T478K) A1451C(E484A) A1478G(Q493R) G1486A(G496S) A1493G(Q498R) A1501T(N501Y) T1513C(Y505H) C1640A(T547K)																																							0.006
G1251T(K417N) C1296T(C432C) T1320G(N440K) G1336A(G446S) G1430A(S477N) C1433A(T478K) A1451C(E484A) A1478G(Q493R) G1486A(G496S) A1493G(Q498R) A1501T(N501Y) T1513C(Y505H) C1640A(T547K)																																					0.015
G1251T(K417N) C1317T(N439N) T1320G(N440K) A1330G(K444E) G1336A(G446S) G1430A(S477N) C1433A(T478K) A1451C(E484A) A1478G(Q493R) G1486A(G496S) A1493G(Q498R) A1501T(N501Y) T1513C(Y505H) C1640A(T547K) T1722A(D574E)																																							0.012
G1251T(K417N) C1317T(N439N) T1320G(N440K) G1336A(G446S) G1395A(E465E) G1430A(S477N) C1433A(T478K) A1451C(E484A) A1478G(Q493R) G1486A(G496S) A1493G(Q498R) A1501T(N501Y) T1513C(Y505H) C1640A(T547K)																																											0.017
G1251T(K417N) C1317T(N439N) T1320G(N440K) G1336A(G446S) G1430A(S477N) C1433A(T478K) A1451C(E484A) A1478G(Q493R) G1486A(G496S) A1493G(Q498R) A1501T(N501Y) T1513C(Y505H) A1518C(Q506H) C1640A(T547K)																																											0.023
G1251T(K417N) C1317T(N439N) T1320G(N440K) G1336A(G446S) G1430A(S477N) C1433A(T478K) A1451C(E484A) A1478G(Q493R) G1486A(G496S) A1493G(Q498R) A1501T(N501Y) T1513C(Y505H) C1516A(Q506K) C1640A(T547K)																																							0.03				0.031
G1251T(K417N) C1317T(N439N) T1320G(N440K) G1336A(G446S) G1430A(S477N) C1433A(T478K) A1451C(E484A) A1478G(Q493R) G1486A(G496S) A1493G(Q498R) A1501T(N501Y) T1513C(Y505H) C1580T(P527L) C1640A(T547K)																																							0.01
G1251T(K417N) C1317T(N439N) T1320G(N440K) G1336A(G446S) G1430A(S477N) C1433A(T478K) A1451C(E484A) A1478G(Q493R) G1486A(G496S) A1493G(Q498R) A1501T(N501Y) T1513C(Y505H) C1640A(T547K)																																					0.045	0.038					0.129
G1251T(K417N) C1317T(N439N) T1320G(N440K) G1336A(G446S) G1430A(S477N) C1433A(T478K) A1451C(E484A) A1478G(Q493R) G1486A(G496S) A1493G(Q498R) A1501T(N501Y) T1513C(Y505H) C1640A(T547K) G1720A(D574N)																																											0.016
G1251T(K417N) C1317T(N439N) T1320G(N440K) G1336A(G446S) G1430A(S477N) C1433A(T478K) A1451C(E484A) A1478G(Q493R) G1486A(G496S) A1493G(Q498R) A1501T(N501Y) T1513C(Y505H) T1543G(F515V) C1640A(T547K)																																											0.011
G1251T(K417N) C1317T(N439N) T1320G(N440K) G1336A(G446S) G1430A(S477N) C1433A(T478K) T1438G(C480G) A1451C(E484A) A1478G(Q493R) G1486A(G496S) A1493G(Q498R) A1501T(N501Y) T1513C(Y505H) C1640A(T547K)																																								0.006
G1251T(K417N) C1317T(N439N) T1320G(N440K) G1336A(G446S) T1392C(F464F) G1430A(S477N) C1433A(T478K) A1451C(E484A) A1478G(Q493R) G1486A(G496S) A1493G(Q498R) A1501T(N501Y) T1513C(Y505H) C1640A(T547K)																																											0.019
G1251T(K417N) G1450A(E484K) A1501T(N501Y)														0.051500000000000004
G1251T(K417N) G1450A(E484K) A1501T(N501Y) G1662T(E554D)														0.109
G1251T(K417N) GGCTGC1291-1296GGCdel(GC431-432Gdel) T1320G(N440K) G1336A(G446S) G1430A(S477N) C1433A(T478K) A1451C(E484A) A1478G(Q493R) G1486A(G496S) A1493G(Q498R) A1501T(N501Y) T1513C(Y505H) C1640A(T547K)																																						0.003
G1251T(K417N) T1320G(N440K) A1330C(K444Q) G1336A(G446S) G1430A(S477N) C1433A(T478K) A1451C(E484A) A1478G(Q493R) G1486A(G496S) A1493G(Q498R) A1501T(N501Y) T1513C(Y505H) C1640A(T547K) T1722A(D574E)																																							0.007
G1251T(K417N) T1320G(N440K) G1336A(G446S) 1389-insertT(463fs) G1430A(S477N) C1433A(T478K) A1451C(E484A) A1478G(Q493R) G1486A(G496S) A1493G(Q498R) A1501T(N501Y) T1513C(Y505H) C1640A(T547K)																																								0.004
G1251T(K417N) T1320G(N440K) G1336A(G446S) A1349G(N450S) G1430A(S477N) C1433A(T478K) A1451C(E484A) A1478G(Q493R) G1486A(G496S) A1493G(Q498R) A1501T(N501Y) T1513C(Y505H) C1640A(T547K)																																							0.006
G1251T(K417N) T1320G(N440K) G1336A(G446S) A1378G(N460D) G1430A(S477N) C1433A(T478K) A1451C(E484A) A1478G(Q493R) G1486A(G496S) A1493G(Q498R) A1501T(N501Y) T1513C(Y505H) C1640A(T547K)																																					0.005
G1251T(K417N) T1320G(N440K) G1336A(G446S) A1413G(E471E) G1430A(S477N) C1433A(T478K) A1451C(E484A) A1478G(Q493R) G1486A(G496S) A1493G(Q498R) A1501T(N501Y) T1513C(Y505H) C1640A(T547K)																																				0.013
G1251T(K417N) T1320G(N440K) G1336A(G446S) A1414C(I472L) G1430A(S477N) C1433A(T478K) A1451C(E484A) A1478G(Q493R) G1486A(G496S) A1493G(Q498R) A1501T(N501Y) T1513C(Y505H) C1640A(T547K)																																							0.007
G1251T(K417N) T1320G(N440K) G1336A(G446S) A1414G(I472V) G1430A(S477N) C1433A(T478K) A1451C(E484A) A1478G(Q493R) G1486A(G496S) A1493G(Q498R) A1501T(N501Y) T1513C(Y505H) C1640A(T547K)																																							0.013
G1251T(K417N) T1320G(N440K) G1336A(G446S) C1433A(T478K)																																				0.003
G1251T(K417N) T1320G(N440K) G1336A(G446S) G1422A(Q474Q) G1430A(S477N) C1433A(T478K) A1451C(E484A) A1478G(Q493R) G1486A(G496S) A1493G(Q498R) A1501T(N501Y) T1513C(Y505H) C1640A(T547K)																																							0.013
G1251T(K417N) T1320G(N440K) G1336A(G446S) G1426-1426del(476fs) G1430A(S477N) C1433A(T478K) A1451C(E484A) A1478G(Q493R) G1486A(G496S) A1493G(Q498R) A1501T(N501Y) T1513C(Y505H) C1640A(T547K)																																							0.005
G1251T(K417N) T1320G(N440K) G1336A(G446S) G1430A(S477N) C1433A(T478K) A1451C(E484A)																																					0.152
G1251T(K417N) T1320G(N440K) G1336A(G446S) G1430A(S477N) C1433A(T478K) A1451C(E484A) 1455-insertT(485fs) A1478G(Q493R) G1486A(G496S) A1493G(Q498R) A1501T(N501Y) T1513C(Y505H) C1640A(T547K)																																						0.004
G1251T(K417N) T1320G(N440K) G1336A(G446S) G1430A(S477N) C1433A(T478K) A1451C(E484A) A1459T(N487Y) A1478G(Q493R) G1486A(G496S) A1493G(Q498R) A1501T(N501Y) T1513C(Y505H) C1640A(T547K)																																							0.003	0.003
G1251T(K417N) T1320G(N440K) G1336A(G446S) G1430A(S477N) C1433A(T478K) A1451C(E484A) A1478G(Q493R) G1486A(G496S) A1493G(Q498R) A1501T(N501Y) G1510A(G504S) T1513C(Y505H) C1640A(T547K)																																					0.005
G1251T(K417N) T1320G(N440K) G1336A(G446S) G1430A(S477N) C1433A(T478K) A1451C(E484A) A1478G(Q493R) G1486A(G496S) A1493G(Q498R) A1501T(N501Y) G1510T(G504C) T1513C(Y505H) C1640A(T547K)																																							0.001				0.002
G1251T(K417N) T1320G(N440K) G1336A(G446S) G1430A(S477N) C1433A(T478K) A1451C(E484A) A1478G(Q493R) G1486A(G496S) A1493G(Q498R) A1501T(N501Y) G1511A(G504D) T1513C(Y505H) C1640A(T547K)																																					0.005
G1251T(K417N) T1320G(N440K) G1336A(G446S) G1430A(S477N) C1433A(T478K) A1451C(E484A) A1478G(Q493R) G1486A(G496S) A1493G(Q498R) A1501T(N501Y) T1512C(G504G) T1513C(Y505H) C1640A(T547K)																																						0.005
G1251T(K417N) T1320G(N440K) G1336A(G446S) G1430A(S477N) C1433A(T478K) A1451C(E484A) A1478G(Q493R) G1486A(G496S) A1493G(Q498R) A1501T(N501Y) T1512G(G504G) T1513C(Y505H) C1640A(T547K)																																							0.002
G1251T(K417N) T1320G(N440K) G1336A(G446S) G1430A(S477N) C1433A(T478K) A1451C(E484A) A1478G(Q493R) G1486A(G496S) A1493G(Q498R) A1501T(N501Y) T1513A(Y505N) C1640A(T547K)																																					0.003	0.004	0.005	0.003	0.01		0.008
G1251T(K417N) T1320G(N440K) G1336A(G446S) G1430A(S477N) C1433A(T478K) A1451C(E484A) A1478G(Q493R) G1486A(G496S) A1493G(Q498R) A1501T(N501Y) T1513C(Y505H) A1518C(Q506H) C1640A(T547K)																																							0.014
G1251T(K417N) T1320G(N440K) G1336A(G446S) G1430A(S477N) C1433A(T478K) A1451C(E484A) A1478G(Q493R) G1486A(G496S) A1493G(Q498R) A1501T(N501Y) T1513C(Y505H) A1582G(K528E) C1640A(T547K)																																									0.014
G1251T(K417N) T1320G(N440K) G1336A(G446S) G1430A(S477N) C1433A(T478K) A1451C(E484A) A1478G(Q493R) G1486A(G496S) A1493G(Q498R) A1501T(N501Y) T1513C(Y505H) A1595G(N532S) C1640A(T547K)																																						0.005
G1251T(K417N) T1320G(N440K) G1336A(G446S) G1430A(S477N) C1433A(T478K) A1451C(E484A) A1478G(Q493R) G1486A(G496S) A1493G(Q498R) A1501T(N501Y) T1513C(Y505H) A1603T(K535*) C1640A(T547K)																																					0.005
G1251T(K417N) T1320G(N440K) G1336A(G446S) G1430A(S477N) C1433A(T478K) A1451C(E484A) A1478G(Q493R) G1486A(G496S) A1493G(Q498R) A1501T(N501Y) T1513C(Y505H) A1638T(L546F) C1640A(T547K)																																											0.048
G1251T(K417N) T1320G(N440K) G1336A(G446S) G1430A(S477N) C1433A(T478K) A1451C(E484A) A1478G(Q493R) G1486A(G496S) A1493G(Q498R) A1501T(N501Y) T1513C(Y505H) C1516A(Q506K) C1640A(T547K)																																									0.014
G1251T(K417N) T1320G(N440K) G1336A(G446S) G1430A(S477N) C1433A(T478K) A1451C(E484A) A1478G(Q493R) G1486A(G496S) A1493G(Q498R) A1501T(N501Y) T1513C(Y505H) C1519A(P507T) C1640A(T547K)																																							0.002
G1251T(K417N) T1320G(N440K) G1336A(G446S) G1430A(S477N) C1433A(T478K) A1451C(E484A) A1478G(Q493R) G1486A(G496S) A1493G(Q498R) A1501T(N501Y) T1513C(Y505H) C1520A(P507Q) C1640A(T547K)																																							0.002
G1251T(K417N) T1320G(N440K) G1336A(G446S) G1430A(S477N) C1433A(T478K) A1451C(E484A) A1478G(Q493R) G1486A(G496S) A1493G(Q498R) A1501T(N501Y) T1513C(Y505H) C1559A(A520E) C1640A(T547K)																																							0.002
G1251T(K417N) T1320G(N440K) G1336A(G446S) G1430A(S477N) C1433A(T478K) A1451C(E484A) A1478G(Q493R) G1486A(G496S) A1493G(Q498R) A1501T(N501Y) T1513C(Y505H) C1580T(P527L) C1640A(T547K)																																							0.012
G1251T(K417N) T1320G(N440K) G1336A(G446S) G1430A(S477N) C1433A(T478K) A1451C(E484A) A1478G(Q493R) G1486A(G496S) A1493G(Q498R) A1501T(N501Y) T1513C(Y505H) C1640A(T547K)																																					0.452	0.732	0.658	0.815	0.661	0.759	0.58
G1251T(K417N) T1320G(N440K) G1336A(G446S) G1430A(S477N) C1433A(T478K) A1451C(E484A) A1478G(Q493R) G1486A(G496S) A1493G(Q498R) A1501T(N501Y) T1513C(Y505H) C1640A(T547K) A1669-1669del(557fs)																																							0.004
G1251T(K417N) T1320G(N440K) G1336A(G446S) G1430A(S477N) C1433A(T478K) A1451C(E484A) A1478G(Q493R) G1486A(G496S) A1493G(Q498R) A1501T(N501Y) T1513C(Y505H) C1640A(T547K) A1672T(K558*)																																					0.012
G1251T(K417N) T1320G(N440K) G1336A(G446S) G1430A(S477N) C1433A(T478K) A1451C(E484A) A1478G(Q493R) G1486A(G496S) A1493G(Q498R) A1501T(N501Y) T1513C(Y505H) C1640A(T547K) C1715T(T572I)																																							0.02
G1251T(K417N) T1320G(N440K) G1336A(G446S) G1430A(S477N) C1433A(T478K) A1451C(E484A) A1478G(Q493R) G1486A(G496S) A1493G(Q498R) A1501T(N501Y) T1513C(Y505H) C1640A(T547K) C1718T(T573I)																																								0.003	0.01
G1251T(K417N) T1320G(N440K) G1336A(G446S) G1430A(S477N) C1433A(T478K) A1451C(E484A) A1478G(Q493R) G1486A(G496S) A1493G(Q498R) A1501T(N501Y) T1513C(Y505H) C1640A(T547K) C1735G(P579A)																																						0.005
G1251T(K417N) T1320G(N440K) G1336A(G446S) G1430A(S477N) C1433A(T478K) A1451C(E484A) A1478G(Q493R) G1486A(G496S) A1493G(Q498R) A1501T(N501Y) T1513C(Y505H) C1640A(T547K) G1643A(G548D) T1665C(S555S)																																					0.005
G1251T(K417N) T1320G(N440K) G1336A(G446S) G1430A(S477N) C1433A(T478K) A1451C(E484A) A1478G(Q493R) G1486A(G496S) A1493G(Q498R) A1501T(N501Y) T1513C(Y505H) C1640A(T547K) G1702A(D568N) C1753T(L585F)																																					0.013
G1251T(K417N) T1320G(N440K) G1336A(G446S) G1430A(S477N) C1433A(T478K) A1451C(E484A) A1478G(Q493R) G1486A(G496S) A1493G(Q498R) A1501T(N501Y) T1513C(Y505H) C1640A(T547K) G1740T(Q580H)																																							0.004
G1251T(K417N) T1320G(N440K) G1336A(G446S) G1430A(S477N) C1433A(T478K) A1451C(E484A) A1478G(Q493R) G1486A(G496S) A1493G(Q498R) A1501T(N501Y) T1513C(Y505H) C1640A(T547K) T1650A(G550G)																																					0.014
G1251T(K417N) T1320G(N440K) G1336A(G446S) G1430A(S477N) C1433A(T478K) A1451C(E484A) A1478G(Q493R) G1486A(G496S) A1493G(Q498R) A1501T(N501Y) T1513C(Y505H) C1640A(T547K) T1652A(V551D)																																									0.014
G1251T(K417N) T1320G(N440K) G1336A(G446S) G1430A(S477N) C1433A(T478K) A1451C(E484A) A1478G(Q493R) G1486A(G496S) A1493G(Q498R) A1501T(N501Y) T1513C(Y505H) C1640A(T547K) T1655C(L552P)																																						0.006
G1251T(K417N) T1320G(N440K) G1336A(G446S) G1430A(S477N) C1433A(T478K) A1451C(E484A) A1478G(Q493R) G1486A(G496S) A1493G(Q498R) A1501T(N501Y) T1513C(Y505H) C1640A(T547K) T1656A(L552L) A1721G(D574G)																																						0.016
G1251T(K417N) T1320G(N440K) G1336A(G446S) G1430A(S477N) C1433A(T478K) A1451C(E484A) A1478G(Q493R) G1486A(G496S) A1493G(Q498R) A1501T(N501Y) T1513C(Y505H) C1640A(T547K) T1659C(T553T)																																						0.014
G1251T(K417N) T1320G(N440K) G1336A(G446S) G1430A(S477N) C1433A(T478K) A1451C(E484A) A1478G(Q493R) G1486A(G496S) A1493G(Q498R) A1501T(N501Y) T1513C(Y505H) C1640A(T547K) T1659G(T553T)																																						0.004
G1251T(K417N) T1320G(N440K) G1336A(G446S) G1430A(S477N) C1433A(T478K) A1451C(E484A) A1478G(Q493R) G1486A(G496S) A1493G(Q498R) A1501T(N501Y) T1513C(Y505H) C1640A(T547K) T1665C(S555S)																																									0.01
G1251T(K417N) T1320G(N440K) G1336A(G446S) G1430A(S477N) C1433A(T478K) A1451C(E484A) A1478G(Q493R) G1486A(G496S) A1493G(Q498R) A1501T(N501Y) T1513C(Y505H) C1640A(T547K) T1675C(F559L)																																					0.005	0.009
G1251T(K417N) T1320G(N440K) G1336A(G446S) G1430A(S477N) C1433A(T478K) A1451C(E484A) A1478G(Q493R) G1486A(G496S) A1493G(Q498R) A1501T(N501Y) T1513C(Y505H) C1640A(T547K) T1675G(F559V)																																						0.01
G1251T(K417N) T1320G(N440K) G1336A(G446S) G1430A(S477N) C1433A(T478K) A1451C(E484A) A1478G(Q493R) G1486A(G496S) A1493G(Q498R) A1501T(N501Y) T1513C(Y505H) C1640A(T547K) T1684C(F562L)																																											0.008
G1251T(K417N) T1320G(N440K) G1336A(G446S) G1430A(S477N) C1433A(T478K) A1451C(E484A) A1478G(Q493R) G1486A(G496S) A1493G(Q498R) A1501T(N501Y) T1513C(Y505H) C1640A(T547K) T1684G(F562V)																																											0.004
G1251T(K417N) T1320G(N440K) G1336A(G446S) G1430A(S477N) C1433A(T478K) A1451C(E484A) A1478G(Q493R) G1486A(G496S) A1493G(Q498R) A1501T(N501Y) T1513C(Y505H) C1640A(T547K) T1710C(A570A)																																					0.004
G1251T(K417N) T1320G(N440K) G1336A(G446S) G1430A(S477N) C1433A(T478K) A1451C(E484A) A1478G(Q493R) G1486A(G496S) A1493G(Q498R) A1501T(N501Y) T1513C(Y505H) C1640A(T547K) T1710G(A570A)																																					0.011
G1251T(K417N) T1320G(N440K) G1336A(G446S) G1430A(S477N) C1433A(T478K) A1451C(E484A) A1478G(Q493R) G1486A(G496S) A1493G(Q498R) A1501T(N501Y) T1513C(Y505H) C1640A(T547K) T1727C(V576A)																																					0.009
G1251T(K417N) T1320G(N440K) G1336A(G446S) G1430A(S477N) C1433A(T478K) A1451C(E484A) A1478G(Q493R) G1486A(G496S) A1493G(Q498R) A1501T(N501Y) T1513C(Y505H) C1640T(T547I)																																						0.003
G1251T(K417N) T1320G(N440K) G1336A(G446S) G1430A(S477N) C1433A(T478K) A1451C(E484A) A1478G(Q493R) G1486A(G496S) A1493G(Q498R) A1501T(N501Y) T1513C(Y505H) CAA1516-1518AAC(Q506N) C1640A(T547K)																																							0.001
G1251T(K417N) T1320G(N440K) G1336A(G446S) G1430A(S477N) C1433A(T478K) A1451C(E484A) A1478G(Q493R) G1486A(G496S) A1493G(Q498R) A1501T(N501Y) T1513C(Y505H) G1599A(L533L) C1640A(T547K)																																							0.022
G1251T(K417N) T1320G(N440K) G1336A(G446S) G1430A(S477N) C1433A(T478K) A1451C(E484A) A1478G(Q493R) G1486A(G496S) A1493G(Q498R) A1501T(N501Y) T1513C(Y505H) G1600T(V534F) C1640A(T547K)																																						0.006
G1251T(K417N) T1320G(N440K) G1336A(G446S) G1430A(S477N) C1433A(T478K) A1451C(E484A) A1478G(Q493R) G1486A(G496S) A1493G(Q498R) A1501T(N501Y) T1513C(Y505H) G1634A(G545D) C1640A(T547K)																																						0.018
G1251T(K417N) T1320G(N440K) G1336A(G446S) G1430A(S477N) C1433A(T478K) A1451C(E484A) A1478G(Q493R) G1486A(G496S) A1493G(Q498R) A1501T(N501Y) T1513C(Y505H) T1522G(Y508D) C1640A(T547K)																																							0.002
G1251T(K417N) T1320G(N440K) G1336A(G446S) G1430A(S477N) C1433A(T478K) A1451C(E484A) A1478G(Q493R) G1486A(G496S) A1493G(Q498R) A1501T(N501Y) T1513C(Y505H) T1532C(V511A) C1640A(T547K)																																								0.004
G1251T(K417N) T1320G(N440K) G1336A(G446S) G1430A(S477N) C1433A(T478K) A1451C(E484A) A1478G(Q493R) G1486A(G496S) A1493G(Q498R) A1501T(N501Y) T1513C(Y505H) T1539G(L513L) C1640A(T547K)																																							0.001
G1251T(K417N) T1320G(N440K) G1336A(G446S) G1430A(S477N) C1433A(T478K) A1451C(E484A) A1478G(Q493R) G1486A(G496S) A1493G(Q498R) A1501T(N501Y) T1513C(Y505H) T1542-1542del(514fs) C1640A(T547K)																																						0.003
G1251T(K417N) T1320G(N440K) G1336A(G446S) G1430A(S477N) C1433A(T478K) A1451C(E484A) A1478G(Q493R) G1486A(G496S) A1493G(Q498R) A1501T(N501Y) T1513C(Y505H) T1542C(S514S) C1640A(T547K)																																						0.009	0.006		0.01
G1251T(K417N) T1320G(N440K) G1336A(G446S) G1430A(S477N) C1433A(T478K) A1451C(E484A) A1478G(Q493R) G1486A(G496S) A1493G(Q498R) A1501T(N501Y) T1513C(Y505H) T1543G(F515V) C1640A(T547K)																																							0.003	0.001
G1251T(K417N) T1320G(N440K) G1336A(G446S) G1430A(S477N) C1433A(T478K) A1451C(E484A) A1478G(Q493R) G1486A(G496S) A1493G(Q498R) A1501T(N501Y) T1513C(Y505H) T1544G(F515C) C1640A(T547K)																																							0.002				0.002
G1251T(K417N) T1320G(N440K) G1336A(G446S) G1430A(S477N) C1433A(T478K) A1451C(E484A) A1478G(Q493R) G1486A(G496S) A1493G(Q498R) A1501T(N501Y) T1513C(Y505H) T1551G(L517L) C1640A(T547K)																																							0.001				0.003
G1251T(K417N) T1320G(N440K) G1336A(G446S) G1430A(S477N) C1433A(T478K) A1451C(E484A) A1478G(Q493R) G1486A(G496S) A1493G(Q498R) A1501T(N501Y) T1513C(Y505H) T1571-1571del(524fs) C1640A(T547K)																																								0.005
G1251T(K417N) T1320G(N440K) G1336A(G446S) G1430A(S477N) C1433A(T478K) A1451C(E484A) A1478G(Q493R) G1486A(G496S) A1493G(Q498R) A1501T(N501Y) T1513C(Y505H) T1590C(S530S) C1640A(T547K)																																						0.007
G1251T(K417N) T1320G(N440K) G1336A(G446S) G1430A(S477N) C1433A(T478K) A1451C(E484A) A1478G(Q493R) G1486A(G496S) A1493G(Q498R) A1501T(N501Y) TAC1513-1515CAA(Y505Q) C1640A(T547K)																																							0.003
G1251T(K417N) T1320G(N440K) G1336A(G446S) G1430A(S477N) C1433A(T478K) A1451C(E484A) A1478G(Q493R) GGT1486-1488AGTTinsert(G496Sfsinsert) A1493G(Q498R) A1501T(N501Y) T1513C(Y505H) C1640A(T547K)																																					0.01
G1251T(K417N) T1320G(N440K) G1336A(G446S) G1430A(S477N) C1433A(T478K) A1451C(E484A) C1640A(T547K)																																					0.007	0.005
G1251T(K417N) T1320G(N440K) G1336A(G446S) G1430A(S477N) C1433A(T478K) A1451C(E484A) T1455G(G485G) A1478G(Q493R) G1486A(G496S) A1493G(Q498R) A1501T(N501Y) T1513C(Y505H) C1640A(T547K)																																								0.004
G1251T(K417N) T1320G(N440K) G1336A(G446S) T1364G(L455W) A1386C(K462N) G1430A(S477N) C1433A(T478K) A1451C(E484A) A1478G(Q493R) G1486A(G496S) A1493G(Q498R) A1501T(N501Y) T1513C(Y505H) C1640A(T547K)																																					0.006
G1251T(K417N) T1320G(N440K) G1336A(G446S) T1366G(F456V) G1430A(S477N) C1433A(T478K) A1451C(E484A) A1478G(Q493R) G1486A(G496S) A1493G(Q498R) A1501T(N501Y) T1513C(Y505H) C1640A(T547K)																																							0.006
G1251T(K417N) T1320G(N440K) G1336A(G446S) T1389-1389del(463fs) G1430A(S477N) C1433A(T478K) A1451C(E484A) A1478G(Q493R) G1486A(G496S) A1493G(Q498R) A1501T(N501Y) T1513C(Y505H) C1640A(T547K)																																						0.011
G1251T(K417N) T1320G(N440K) G1336A(G446S) T1389C(P463P) G1430A(S477N) C1433A(T478K) A1451C(E484A) A1478G(Q493R) G1486A(G496S) A1493G(Q498R) A1501T(N501Y) T1513C(Y505H) C1640A(T547K)																																							0.012				0.052
G1251T(K417N) T1320G(N440K) G1336A(G446S) T1391C(F464S) G1430A(S477N) C1433A(T478K) A1451C(E484A) A1478G(Q493R) G1486A(G496S) A1493G(Q498R) A1501T(N501Y) T1513C(Y505H) C1640A(T547K)																																					0.005
G1251T(K417N) T1320G(N440K) G1336A(G446S) T1419C(Y473Y) G1430A(S477N) C1433A(T478K) A1451C(E484A) T1473C(P491P) A1478G(Q493R) G1486A(G496S) A1493G(Q498R) A1501T(N501Y) T1513C(Y505H) C1640A(T547K)																																						0.004
G1251T(K417N) T1320G(N440K) T1323C(L441L) G1336A(G446S) G1430A(S477N) C1433A(T478K) A1451C(E484A) A1478G(Q493R) G1486A(G496S) A1493G(Q498R) A1501T(N501Y) T1513C(Y505H) C1640A(T547K)																																							0.021
G1251T(K417N) T1380G(N460K) C1433A(T478K) A1451C(E484A) C1477A(Q493K) A1494T(Q498H)																																											0.015
G1251T(K417N) TTACAGGCTGCGTTATAGCTTGGAA1286-1310del(429fs) T1320G(N440K) G1336A(G446S) G1430A(S477N) C1433A(T478K) A1451C(E484A) A1478G(Q493R) G1486A(G496S) A1493G(Q498R) A1501T(N501Y) T1513C(Y505H) C1640A(T547K)																																							0.008
G1258A(D420N) T1355G(L452R) C1433A(T478K) T1722C(D574D)																																				0.019
G1308A(W436*) T1355G(L452R) C1433A(T478K) T1722C(D574D)																	0.0105
G1337T(G446V) T1355G(L452R) C1433A(T478K)																	0.0005
G1339A(G447S) T1355G(L452R) C1433A(T478K) G1740A(Q580Q)																																	0.0135
G1339A(G447S) T1355G(L452R) C1433A(T478K) T1722C(D574D)																																	0.0135
G1423T(A475S) A1501T(N501Y) C1709A(A570D)											0.002
G1423T(A475S) G1450A(E484K) A1501T(N501Y)											0.001
G1447T(V483F) A1501T(N501Y) C1709A(A570D)										0.001
G1450A(E484K)					0.116									0.003
G1450A(E484K) A1501T(N501Y)											0.178	0.00425		0.006			0.0015
G1450A(E484K) A1501T(N501Y) C1524A(Y508*)											0.0005
G1450A(E484K) A1501T(N501Y) C1668A(N556K)											0.001
T1212G(G404G) A1501T(N501Y) C1709A(A570D)				0.001		0.001	0.0005		0.001	0.0005
T1212G(G404G) G1213T(D405Y)			0.0015
T1212G(G404G) G1213T(D405Y) A1501T(N501Y) C1709A(A570D)				0.002		0.002	0.001		0.002	0.0015
T1212G(G404G) G1213T(D405Y) A1501T(N501Y) C1709A(A570D) C1715T(T572I)								0.002
T1212G(G404G) GAT1213-1215TGT(D405C) A1501T(N501Y) C1709A(A570D)				0.0015		0.001	0.0005	0.002	0.001	0.001
T1215-1215del(405fs) A1250C(K417T) C1433A(T478K) A1451C(E484A) T1480C(S494P) A1494T(Q498H)												0.00025
T1215-1215del(405fs) A1501T(N501Y) C1709A(A570D)											0.001
T1215-1215del(405fs) T1355G(L452R) C1433A(T478K)															0.001			0.0005	0.001	0.001	0.001
T1215G(D405E) G1216-1216del(406fs) A1501T(N501Y) C1709A(A570D)				0.002		0.001	0.0005		0.002	0.001
T1220-1220del(407fs) A1501T(N501Y) C1709A(A570D)				0.0005					0.001		0.0005
T1253C(I418T) T1355G(L452R) C1433A(T478K)																																				0.011
T1253C(I418T) T1355G(L452R) C1433A(T478K) T1722C(D574D)																																			0.016	0.01
T1273C(L425L) A1501T(N501Y) C1709A(A570D)						0.026
T1284-1284del(428fs) T1311G(N437K) T1355G(L452R) C1433A(T478K)																													0.003
T1284-1284del(428fs) T1355G(L452R) C1433A(T478K)																													0.152
T1306C(W436R) C1433A(T478K) C1617T(V539V)		0.041
T1306C(W436R) T1355G(L452R) C1433A(T478K) T1722C(D574D)																	0.0115
T1320A(N440K) T1437G(P479P) G1450A(E484K) G1558T(A520S)																	0.0065
T1320G(N440K) T1355G(L452R) C1433A(T478K)													0.004
T1320G(N440K) T1355G(L452R) C1433A(T478K) T1722C(D574D)													0.004
T1322C(L441P) T1355G(L452R) C1433A(T478K)																0.031
T1350C(N450N) T1355G(L452R) C1433A(T478K)																						0.052
T1355A(L452Q) C1433A(T478K)																			0.059
T1355G(L452R)																									0.003
T1355G(L452R) 1366-insertT(456fs) C1433A(T478K)																																			0.013
T1355G(L452R) 1389-insertT(463fs) C1433A(T478K) T1722C(D574D)																	0.0085
T1355G(L452R) 1403-insertT(468fs) C1433A(T478K)																																			0.015
T1355G(L452R) A1378C(N460H) C1433A(T478K)																			0.001
T1355G(L452R) A1378G(N460D) C1433A(T478K) T1722C(D574D)																			0.004
T1355G(L452R) A1412-1412del(471fs) C1433A(T478K)																																				0.016
T1355G(L452R) A1413C(E471D) C1433A(T478K)																																0.009
T1355G(L452R) A1413G(E471E) C1433A(T478K)																																0.015
T1355G(L452R) A1418G(Y473C) C1433A(T478K)																0.014
T1355G(L452R) A1501T(N501Y) C1709A(A570D)											0.001
T1355G(L452R) ACA1432-1434AAAAinsert(T478Kfsinsert)																		0.0205																	0.015
T1355G(L452R) AGGAAGTCTAATCTCAAACCTTTTGAGAGAGATATTTCAACTGAAATCTA1369-1418del(457fs) C1433A(T478K)																																			0.026
T1355G(L452R) AT1400-1401del(467fs) C1433A(T478K)																														0.034
T1355G(L452R) C1383A(L461L) C1433A(T478K)																															0.001
T1355G(L452R) C1431T(S477S) C1433A(T478K)																							0.1
T1355G(L452R) C1433A(T478K)											0.089		0.453	0.478	0.773	0.621	0.491	0.6505000000000001	0.627	0.804	0.545	0.703	0.54	0.655	0.485	0.475	0.66	0.784	0.369	0.404	0.762	0.77	0.516	0.713	0.647	0.707		0.07	0.037
T1355G(L452R) C1433A(T478K) 1574-insertG(525fs)																	0.001
T1355G(L452R) C1433A(T478K) 1669-insertA(557fs) T1722C(D574D)													0.091
T1355G(L452R) C1433A(T478K) 1675-insertT(559fs)																			0.023				0.058
T1355G(L452R) C1433A(T478K) 1693-insertT(565fs)													0.0445
T1355G(L452R) C1433A(T478K) A1451C(E484A) T1722C(D574D)																									0.009
T1355G(L452R) C1433A(T478K) A1451T(E484V)																									0.002
T1355G(L452R) C1433A(T478K) A1459C(N487H)																						0.007
T1355G(L452R) C1433A(T478K) A1459G(N487D)																						0.005
T1355G(L452R) C1433A(T478K) A1459T(N487Y)																	0.0005	0.001
T1355G(L452R) C1433A(T478K) A1478G(Q493R) G1486A(G496S) A1493G(Q498R) A1501T(N501Y) T1513C(Y505H) C1640A(T547K)																																				0.004	0.182
T1355G(L452R) C1433A(T478K) A1518C(Q506H)														0.0005	0.019			0.003
T1355G(L452R) C1433A(T478K) A1518C(Q506H) T1722C(D574D)																0.016	0.0045000000000000005	0.003
T1355G(L452R) C1433A(T478K) A1521G(P507P)																	0.0055
T1355G(L452R) C1433A(T478K) A1525C(R509R)																			0.001	0.002											0.002
T1355G(L452R) C1433A(T478K) A1527C(R509S)																								0.002
T1355G(L452R) C1433A(T478K) A1527G(R509R)																								0.004
T1355G(L452R) C1433A(T478K) A1547C(E516A)																												0.002
T1355G(L452R) C1433A(T478K) A1548C(E516D)																														0.002	0.003
T1355G(L452R) C1433A(T478K) A1548C(E516D) 1669-insertA(557fs) T1722C(D574D)													0.0005
T1355G(L452R) C1433A(T478K) A1582-1582del(528fs)																																	0.0015
T1355G(L452R) C1433A(T478K) A1584C(K528N) T1722C(D574D)														0.005
T1355G(L452R) C1433A(T478K) A1584G(K528K)														0.001
T1355G(L452R) C1433A(T478K) A1584G(K528K) T1722C(D574D)														0.0015
T1355G(L452R) C1433A(T478K) A1584T(K528N) T1722C(D574D)														0.005
T1355G(L452R) C1433A(T478K) A1585G(K529E) T1722C(D574D)																																				0.017
T1355G(L452R) C1433A(T478K) A1595C(N532T)																															0.002
T1355G(L452R) C1433A(T478K) A1595G(N532S)																															0.002
T1355G(L452R) C1433A(T478K) A1603-1603del(535fs) C1629T(F543F) G1740A(Q580Q)																																		0.039
T1355G(L452R) C1433A(T478K) A1619C(N540T)																																0.003
T1355G(L452R) C1433A(T478K) A1619G(N540S)																																0.018
T1355G(L452R) C1433A(T478K) A1624C(N542H) T1722C(D574D)													0.0015
T1355G(L452R) C1433A(T478K) A1624G(N542D)													0.0005
T1355G(L452R) C1433A(T478K) A1667G(N556S) T1722C(D574D)																					0.112
T1355G(L452R) C1433A(T478K) A1669-1669del(557fs)																										0.066
T1355G(L452R) C1433A(T478K) A1692T(Q564H)																																0.048
T1355G(L452R) C1433A(T478K) A1692T(Q564H) G1720A(D574N)																																0.029
T1355G(L452R) C1433A(T478K) A1741C(T581P)																	0.001
T1355G(L452R) C1433A(T478K) C1436A(P479H)																				0.002	0.001
T1355G(L452R) C1433A(T478K) C1436T(P479L) T1722C(D574D)																														0.015
T1355G(L452R) C1433A(T478K) C1497A(P499P)																								0.003
T1355G(L452R) C1433A(T478K) C1515A(Y505*)													0.0005		0.001			0.0015		0.001								0.002
T1355G(L452R) C1433A(T478K) C1515A(Y505*) 1669-insertA(557fs) T1722C(D574D)													0.001
T1355G(L452R) C1433A(T478K) C1515A(Y505*) T1722C(D574D)																		0.002
T1355G(L452R) C1433A(T478K) C1516A(Q506K)														0.001	0.006	0.006		0.003			0.001											0.006
T1355G(L452R) C1433A(T478K) C1516A(Q506K) 1574-insertG(525fs)																	0.0065
T1355G(L452R) C1433A(T478K) C1516A(Q506K) 1669-insertA(557fs) T1722C(D574D)													0.007
T1355G(L452R) C1433A(T478K) C1516A(Q506K) 1675-insertT(559fs)																			0.007
T1355G(L452R) C1433A(T478K) C1516A(Q506K) 1693-insertT(565fs)													0.0065
T1355G(L452R) C1433A(T478K) C1516A(Q506K) T1722C(D574D)														0.0015			0.0065	0.0045		0.008				0.012
T1355G(L452R) C1433A(T478K) C1519A(P507T)															0.005	0.004	0.001	0.0025	0.001	0.002				0.003
T1355G(L452R) C1433A(T478K) C1519A(P507T) 1669-insertA(557fs) T1722C(D574D)													0.002
T1355G(L452R) C1433A(T478K) C1519A(P507T) 1693-insertT(565fs)													0.001
T1355G(L452R) C1433A(T478K) C1519A(P507T) T1722C(D574D)																	0.0015	0.003
T1355G(L452R) C1433A(T478K) C1520A(P507Q)																				0.002											0.002	0.004
T1355G(L452R) C1433A(T478K) C1520A(P507Q) 1669-insertA(557fs) T1722C(D574D)													0.0045
T1355G(L452R) C1433A(T478K) C1520A(P507Q) 1675-insertT(559fs)																			0.005				0.002
T1355G(L452R) C1433A(T478K) C1520A(P507Q) 1693-insertT(565fs)													0.002
T1355G(L452R) C1433A(T478K) C1520A(P507Q) T1722C(D574D)																								0.009
T1355G(L452R) C1433A(T478K) C1524A(Y508*)															0.002	0.001	0.0005	0.002			0.003	0.005	0.002			0.003		0.004		0.005		0.008	0.004	0.003	0.003	0.004
T1355G(L452R) C1433A(T478K) C1524A(Y508*) 1669-insertA(557fs) T1722C(D574D)													0.004
T1355G(L452R) C1433A(T478K) C1524A(Y508*) 1693-insertT(565fs)													0.002
T1355G(L452R) C1433A(T478K) C1524A(Y508*) T1722C(D574D)																			0.008	0.006				0.019					0.008
T1355G(L452R) C1433A(T478K) C1537A(L513I)																			0.001	0.002				0.003
T1355G(L452R) C1433A(T478K) C1549A(L517I)																				0.001
T1355G(L452R) C1433A(T478K) C1552T(L518L)																												0.004
T1355G(L452R) C1433A(T478K) C1552T(L518L) 1596-insertT(532fs)																												0.168
T1355G(L452R) C1433A(T478K) C1552T(L518L) C1559A(A520E) 1596-insertT(532fs)																												0.01
T1355G(L452R) C1433A(T478K) C1559A(A520E)															0.002	0.003	0.001	0.0035		0.002				0.006								0.004		0.002
T1355G(L452R) C1433A(T478K) C1559A(A520E) 1669-insertA(557fs) T1722C(D574D)													0.003
T1355G(L452R) C1433A(T478K) C1559A(A520E) 1693-insertT(565fs)													0.0025
T1355G(L452R) C1433A(T478K) C1559A(A520E) T1722C(D574D)																	0.0015
T1355G(L452R) C1433A(T478K) C1561A(P521T)															0.002	0.002												0.002						0.002
T1355G(L452R) C1433A(T478K) C1561A(P521T) 1669-insertA(557fs) T1722C(D574D)													0.0005
T1355G(L452R) C1433A(T478K) C1561T(P521S)																					0.001
T1355G(L452R) C1433A(T478K) C1562A(P521Q) 1669-insertA(557fs) T1722C(D574D)													0.001
T1355G(L452R) C1433A(T478K) C1565A(A522E)																		0.001			0.003							0.004
T1355G(L452R) C1433A(T478K) C1579A(P527T)																												0.002
T1355G(L452R) C1433A(T478K) C1580A(P527H)																			0.001	0.001
T1355G(L452R) C1433A(T478K) C1626T(N542N)																																			0.016
T1355G(L452R) C1433A(T478K) C1629A(F543L)														0.0005														0.003
T1355G(L452R) C1433A(T478K) C1629T(F543F)																	0.0105
T1355G(L452R) C1433A(T478K) C1629T(F543F) G1740A(Q580Q)																																			0.027
T1355G(L452R) C1433A(T478K) C1629T(F543F) T1722C(D574D)																													0.096
T1355G(L452R) C1433A(T478K) C1640A(T547K)																																									0.003
T1355G(L452R) C1433A(T478K) C1640T(T547I)																0.033
T1355G(L452R) C1433A(T478K) C1678T(L560L)																																				0.021
T1355G(L452R) C1433A(T478K) C1686T(F562F)																																			0.016
T1355G(L452R) C1433A(T478K) C1687A(Q563K)																							0.003								0.006
T1355G(L452R) C1433A(T478K) C1718T(T573I)																																				0.015
T1355G(L452R) C1433A(T478K) G1444T(G482C)																													0.003
T1355G(L452R) C1433A(T478K) G1445T(G482V)																									0.006
T1355G(L452R) C1433A(T478K) G1447A(V483I)																																					0.008
T1355G(L452R) C1433A(T478K) G1450C(E484Q)																																			0.015
T1355G(L452R) C1433A(T478K) G1454T(G485V)																																				0.015
T1355G(L452R) C1433A(T478K) G1463T(C488F)																								0.003
T1355G(L452R) C1433A(T478K) G1507T(V503F)																				0.001				0.003		0.003	0.002
T1355G(L452R) C1433A(T478K) G1534T(V512L)																															0.002
T1355G(L452R) C1433A(T478K) G1546T(E516*)																															0.002
T1355G(L452R) C1433A(T478K) G1558T(A520S)																											0.003	0.002
T1355G(L452R) C1433A(T478K) G1600T(V534F)																																				0.015
T1355G(L452R) C1433A(T478K) G1660C(E554Q) T1716C(T572T)																														0.032				0.059
T1355G(L452R) C1433A(T478K) G1740A(Q580Q)																																	0.039		0.002
T1355G(L452R) C1433A(T478K) T1455A(G485G)																																	0.004
T1355G(L452R) C1433A(T478K) T1455C(G485G) T1722C(D574D)																														0.04			0.003
T1355G(L452R) C1433A(T478K) T1455G(G485G)																	0.0005																0.003
T1355G(L452R) C1433A(T478K) T1480C(S494P) T1722C(D574D)																																			0.035
T1355G(L452R) C1433A(T478K) T1485C(Y495Y) 1546-insertG(516fs)																																			0.013
T1355G(L452R) C1433A(T478K) T1488G(G496G)																											0.163
T1355G(L452R) C1433A(T478K) T1489C(F497L)																																	0.0855
T1355G(L452R) C1433A(T478K) T1512A(G504G)																															0.002
T1355G(L452R) C1433A(T478K) T1512G(G504G)															0.002	0.002	0.0015	0.001	0.002	0.003		0.003					0.005	0.005		0.004	0.006	0.004		0.002
T1355G(L452R) C1433A(T478K) T1512G(G504G) T1722C(D574D)																		0.002						0.01
T1355G(L452R) C1433A(T478K) T1513G(Y505D)																			0.001	0.002		0.003		0.005		0.003	0.002				0.003	0.004
T1355G(L452R) C1433A(T478K) T1522C(Y508H) T1722C(D574D)																0.035
T1355G(L452R) C1433A(T478K) T1522G(Y508D)																			0.001												0.002
T1355G(L452R) C1433A(T478K) T1529G(V510G)																			0.001	0.002						0.003
T1355G(L452R) C1433A(T478K) T1532G(V511G)																											0.002
T1355G(L452R) C1433A(T478K) T1538G(L513R)															0.001	0.002	0.0005	0.0015
T1355G(L452R) C1433A(T478K) T1538G(L513R) T1722C(D574D)																	0.001
T1355G(L452R) C1433A(T478K) T1539G(L513L)																0.002	0.0005	0.001									0.004				0.002
T1355G(L452R) C1433A(T478K) T1539G(L513L) T1722C(D574D)																		0.002
T1355G(L452R) C1433A(T478K) T1540G(S514A)													0.0005					0.001				0.002		0.003							0.003	0.004	0.001
T1355G(L452R) C1433A(T478K) T1540G(S514A) T1722C(D574D)																		0.0015
T1355G(L452R) C1433A(T478K) T1542C(S514S)																								0.054
T1355G(L452R) C1433A(T478K) T1542G(S514S)													0.001		0.002	0.002	0.001	0.001
T1355G(L452R) C1433A(T478K) T1542G(S514S) T1722C(D574D)																	0.001	0.0025
T1355G(L452R) C1433A(T478K) T1543A(F515I)																						0.005
T1355G(L452R) C1433A(T478K) T1543C(F515L)																						0.046
T1355G(L452R) C1433A(T478K) T1543G(F515V)													0.0025	0.0015	0.006	0.006		0.003						0.002								0.003
T1355G(L452R) C1433A(T478K) T1543G(F515V) T1722C(D574D)													0.0025				0.008	0.0055				0.024
T1355G(L452R) C1433A(T478K) T1544G(F515C)													0.002		0.003	0.003		0.0015
T1355G(L452R) C1433A(T478K) T1544G(F515C) T1722C(D574D)													0.002				0.004	0.0025
T1355G(L452R) C1433A(T478K) T1545G(F515L)																						0.002		0.003							0.002	0.003
T1355G(L452R) C1433A(T478K) T1550G(L517R)															0.001	0.001		0.004												0.002
T1355G(L452R) C1433A(T478K) T1550G(L517R) 1669-insertA(557fs) T1722C(D574D)													0.001
T1355G(L452R) C1433A(T478K) T1551G(L517L)															0.001	0.002	0.0005	0.0015
T1355G(L452R) C1433A(T478K) T1551G(L517L) T1722C(D574D)																		0.0015
T1355G(L452R) C1433A(T478K) T1557G(H519Q)																			0.001					0.004						0.002	0.002
T1355G(L452R) C1433A(T478K) T1588G(S530A)																															0.007
T1355G(L452R) C1433A(T478K) T1621A(F541I)																			0.001
T1355G(L452R) C1433A(T478K) T1621G(F541V)																		0.0005
T1355G(L452R) C1433A(T478K) T1627C(F543L)																	0.0115
T1355G(L452R) C1433A(T478K) T1627C(F543L) T1722C(D574D)																							0.011
T1355G(L452R) C1433A(T478K) T1627G(F543V)													0.0005
T1355G(L452R) C1433A(T478K) T1627G(F543V) T1722C(D574D)																							0.01
T1355G(L452R) C1433A(T478K) T1628C(F543S)																					0.004
T1355G(L452R) C1433A(T478K) T1628G(F543C) A1667G(N556S) T1722C(D574D)																					0.016
T1355G(L452R) C1433A(T478K) T1652A(V551D) T1722C(D574D)																	0.019000000000000003
T1355G(L452R) C1433A(T478K) T1663C(S555P)																0.038
T1355G(L452R) C1433A(T478K) T1676G(F559C)																		0.0005
T1355G(L452R) C1433A(T478K) T1677C(F559F)																																				0.023
T1355G(L452R) C1433A(T478K) T1677G(F559L)																																				0.011
T1355G(L452R) C1433A(T478K) T1683C(P561P)																																			0.017
T1355G(L452R) C1433A(T478K) T1693G(F565V)																																		0.002
T1355G(L452R) C1433A(T478K) T1694G(F565C)																																		0.002
T1355G(L452R) C1433A(T478K) T1722C(D574D)													0.3435	0.254	0.004	0.062	0.2955	0.16999999999999998	0.203	0.151	0.071	0.039	0.188	0.172	0.322		0.002		0.369	0.134			0.184	0.061	0.1				0.013
T1355G(L452R) C1433A(T478K) T1722C(D574D) A1737G(P579P)																																				0.02
T1355G(L452R) C1433A(T478K) T1731A(R577R)																																0.024
T1355G(L452R) C1433A(T478K) T1751-1751del(584fs)																		0.0005		0.001
T1355G(L452R) C1433A(T478K) T1754-1754del(585fs)															0.002			0.0005	0.001	0.001	0.001
T1355G(L452R) C1433G(T478R)																									0.002
T1355G(L452R) G1370A(R457K) C1433A(T478K) T1722C(D574D)																											0.155
T1355G(L452R) G1374A(K458K) C1383A(L461L) C1433A(T478K)																															0.076
T1355G(L452R) G1374A(K458K) C1383A(L461L) C1433A(T478K) C1524A(Y508*)																															0.016
T1355G(L452R) G1374A(K458K) C1433A(T478K)																										0.312				0.11			0.038
T1355G(L452R) G1374A(K458K) C1433A(T478K) AG1533-1534del(511fs)																														0.025
T1355G(L452R) G1374A(K458K) C1433A(T478K) T1512G(G504G)																										0.011
T1355G(L452R) G1374C(K458N) C1433A(T478K)																																	0.001
T1355G(L452R) G1395A(E465E) C1433A(T478K)																																	0.0005
T1355G(L452R) G1411A(E471K) C1433A(T478K)																																0.02		0.057
T1355G(L452R) G1422T(Q474H) C1433A(T478K)																								0.004
T1355G(L452R) G1423T(A475S) C1433A(T478K) T1722C(D574D)																							0.007
T1355G(L452R) G1426C(G476R) C1433A(T478K)																																				0.002
T1355G(L452R) G1426C(G476R) C1433A(T478K) 1693-insertT(565fs)																																				0.015
T1355G(L452R) G1430A(S477N) C1433A(T478K) A1451C(E484A) A1478G(Q493R) G1486A(G496S) A1493G(Q498R) A1501T(N501Y) T1513C(Y505H) C1640A(T547K)																																				0.005
T1355G(L452R) G1430T(S477I) C1433A(T478K)																0.035					0.004
T1355G(L452R) G1430T(S477I) C1433A(T478K) C1562T(P521L) A1667G(N556S) T1722C(D574D)																					0.004
T1355G(L452R) G1430T(S477I) C1433A(T478K) C1562T(P521L) A1669-1669del(557fs)																					0.041
T1355G(L452R) T1389-1389del(463fs) C1433A(T478K) T1722C(D574D)																																			0.011
T1355G(L452R) T1389C(P463P) C1433A(T478K)																			0.041		0.066
T1355G(L452R) T1389C(P463P) C1433A(T478K) T1722C(D574D)																							0.079
T1355G(L452R) T1410C(T470T) C1433A(T478K)																										0.124
T1363A(L455M) A1501T(N501Y) C1709A(A570D)										0.0005
T1663G(S555A) C1709A(A570D)		0.01
