# Supplementary material for: Genetic diversity and evolutionary convergence of cryptic SARS- CoV-2 lineages detected via wastewater sequencing
Source: PLoS Pathog. 2022 Oct 14;18(10):e1010636. doi: 10.1371/journal.ppat.1010636 (PMC9604950; doi:10.1371/journal.ppat.1010636)
Supplement: S3 Data — Mapped amplicon sequences were then processed with SAM Refiner using the same spike sequence as a reference and the command line parameters “—Alpha 1.8—foldab 0.6”. (TSV) [file ppat.1010636.s005.tsv]

	2021-04-04	2021-04-19	2021-05-10	2021-06-07	2021-06-28	2021-07-19	2021-08-02	2021-08-09	2021-08-16	2021-08-23	2021-08-30	2021-09-01	2021-09-08	2021-09-13	2021-09-20	2021-10-04	2021-10-18	2021-10-26	2021-11-08	2021-11-15	2021-11-22	2021-11-29	2021-12-06	2021-12-13	2021-12-27	2021-12-29	2022-01-03	2022-01-18	2022-01-25	2022-02-07	2022-02-14	2022-02-23	2022-02-28	2022-03-07	2022-03-14
Covariant	Abundance	Abundance	Abundance	Abundance	Abundance	Abundance	Abundance	Abundance	Abundance	Abundance	Abundance	Abundance	Abundance	Abundance	Abundance	Abundance	Abundance	Abundance	Abundance	Abundance	Abundance	Abundance	Abundance	Abundance	Abundance	Abundance	Abundance	Abundance	Abundance	Abundance	Abundance	Abundance	Abundance	Abundance	Abundance
1241-insertA(414fs) A1250C(K417T) T1355G(L452R) C1433A(T478K)											0.002
1241-insertA(414fs) A1268C(Y423S) T1355G(L452R) C1433A(T478K)											0.004
1241-insertA(414fs) T1355G(L452R) C1433A(T478K)											0.162
1241-insertA(414fs) T1355G(L452R) C1433A(T478K) G1444T(G482C)											0.004
1241-insertA(414fs) T1355G(L452R) C1433A(T478K) G1507T(V503F)											0.001
1241-insertA(414fs) T1355G(L452R) T1405G(S469A) C1433A(T478K)											0.002
A1214C(D405A) T1355G(L452R) C1433A(T478K)						0.006
A1214G(D405G) T1355G(L452R) C1433A(T478K)						0.014
A1217-1217del(406fs)																		0.038
A1217-1217del(406fs) G1430A(S477N)				0.003
A1217-1217del(406fs) T1355G(L452R) C1431T(S477S) C1433A(T478K)										0.002											0.001
A1217-1217del(406fs) T1355G(L452R) C1433A(T478K)					0.003	0.003	0.001		0.002				0.002		0.003	0.003	0.0015				0.001
A1217-1217del(406fs) T1355G(L452R) GGAAGTCTAATCTCAAACCTTTTGAGAGAGATATT1370-1404del(457fs) C1433A(T478K)								0.004
A1217-1217del(406fs) T1355G(L452R) T1382C(L461P) C1433A(T478K)												0.002
A1217C(E406A) G1251T(K417N) T1263C(Y421Y) T1320G(N440K) G1336A(G446S) G1430A(S477N) C1433A(T478K) A1451C(E484A) A1478G(Q493R) G1486A(G496S) A1493G(Q498R) A1501T(N501Y) T1513C(Y505H) C1640A(T547K) G1649N(G550?)																									0.003	0.003
A1217G(E406G) G1251T(K417N) T1263C(Y421Y) T1320G(N440K) G1336A(G446S) G1430A(S477N) C1433A(T478K) A1451C(E484A) A1478G(Q493R) G1486A(G496S) A1493G(Q498R) A1501T(N501Y) T1513C(Y505H) C1640A(T547K) G1649N(G550?)																									0.006	0.002
A1217G(E406G) G1251T(K417N) T1320G(N440K) G1336A(G446S) G1430A(S477N) C1433A(T478K) A1451C(E484A) A1478G(Q493R) G1486A(G496S) A1493G(Q498R) A1501T(N501Y) T1513C(Y505H) C1640A(T547K)																												0.006
A1218T(E406D) A1250C(K417T) T1273G(L425V) A1302G(I434M) C1317A(N439K) T1323C(L441L) G1332T(K444N) TAT1345-1347CGT(Y449R) T1355G(L452R) T1380G(N460K) GAA1450-1452del(E484del) T1456G(F486V) A1479C(Q493H) G1487T(G496V) CAA1492-1494TAC(Q498Y) A1502C(N501T) G1510A(G504S) T1513C(Y505H) T1557A(H519Q)			0.019
A1218T(E406D) G1251T(K417N) T1320G(N440K) G1336A(G446S) G1430A(S477N) C1433A(T478K) A1451C(E484A) A1478G(Q493R) G1486A(G496S) A1493G(Q498R) A1501T(N501Y) T1513C(Y505H) C1640A(T547K)																														0.0033333333333333335
A1222-1222del(408fs) G1430A(S477N)				0.001
A1222-1222del(408fs) T1355G(L452R) C1433A(T478K)					0.001	0.001									0.001		0.0005
A1224C(R408S) A1302G(I434M) C1317A(N439K) T1323C(L441L) G1332T(K444N) GTT1333-1335CGT(V445R) G1337A(G446D) TAT1345-1347CGT(Y449R) T1355A(L452Q) A1358T(Y453F) G1365T(L455F) T1368A(F456L) T1380G(N460K) T1401C(D467D) G1430A(S477N) C1433G(T478R) A1451T(E484V) TTT1456-1458CCT(F486P) T1469C(F490S) G1487T(G496V) CAA1492-1494TAC(Q498Y) A1502C(N501T) GGT1510-1512GAG(G504E) T1513C(Y505H) T1557A(H519Q) C164…																														0.007333333333333333
A1224C(R408S) A1302G(I434M) C1317A(N439K) T1323C(L441L) G1332T(K444N) GTT1333-1335CGT(V445R) G1337A(G446D) TAT1345-1347CGT(Y449R) T1355A(L452Q) A1358T(Y453F) G1365T(L455F) T1368A(F456L) T1380G(N460K) T1401C(D467D) G1430A(S477N) C1433G(T478R) A1451T(E484V) TTT1456-1458CCT(F486P) T1469C(F490S) G1487T(G496V) CAA1492-1494TAC(Q498Y) A1502C(N501T) GGT1510-1512GAG(G504E) T1513C(Y505H) T1557A(H519Q) C168…																														0.02766666666666667
A1224C(R408S) AAG1249-1251ATT(K417I) T1320G(N440K) G1336A(G446S) G1430A(S477N) C1433A(T478K) A1451C(E484A) A1478G(Q493R) G1486A(G496S) A1493G(Q498R) A1501T(N501Y) T1513C(Y505H) C1640A(T547K)																													0.014
A1224C(R408S) C1230T(I410I) G1251T(K417N) T1320G(N440K) G1336A(G446S) G1430A(S477N) C1433A(T478K) A1451C(E484A) A1478G(Q493R) G1486A(G496S) A1493G(Q498R) A1501T(N501Y) T1513C(Y505H) C1640A(T547K)																													0.047	0.042666666666666665
A1224C(R408S) G1251T(K417N) T1320G(N440K) G1336A(G446S) G1430A(S477N) C1433A(T478K) A1451C(E484A) A1478G(Q493R) G1486A(G496S) A1493G(Q498R) A1501T(N501Y) T1513C(Y505H) A1518C(Q506H) C1640A(T547K)																													0.012
A1224C(R408S) G1251T(K417N) T1320G(N440K) G1336A(G446S) G1430A(S477N) C1433A(T478K) A1451C(E484A) A1478G(Q493R) G1486A(G496S) A1493G(Q498R) A1501T(N501Y) T1513C(Y505H) A1605G(K535K) C1640A(T547K)																													0.025
A1224C(R408S) G1251T(K417N) T1320G(N440K) G1336A(G446S) G1430A(S477N) C1433A(T478K) A1451C(E484A) A1478G(Q493R) G1486A(G496S) A1493G(Q498R) A1501T(N501Y) T1513C(Y505H) C1516A(Q506K) C1640A(T547K)																													0.013
A1224C(R408S) G1251T(K417N) T1320G(N440K) G1336A(G446S) G1430A(S477N) C1433A(T478K) A1451C(E484A) A1478G(Q493R) G1486A(G496S) A1493G(Q498R) A1501T(N501Y) T1513C(Y505H) C1640A(T547K)																														0.011000000000000001
A1224C(R408S) G1251T(K417N) T1320G(N440K) G1336A(G446S) G1430A(S477N) C1433A(T478K) A1451C(E484A) A1478G(Q493R) G1486A(G496S) A1493G(Q498R) A1501T(N501Y) T1513C(Y505H) C1640A(T547K) A1717G(T573A)																													0.024
A1241G(Q414R) A1243C(T415P) T1355G(L452R) C1433A(T478K) T1722C(D574D)																				0.003
A1241G(Q414R) A1243G(T415A) T1355G(L452R) C1433A(T478K) T1722C(D574D)																				0.012
A1241G(Q414R) A1302G(I434M) C1317A(N439K) T1323C(L441L) G1332T(K444N) T1334G(V445G) TAT1345-1347CGT(Y449R) T1355A(L452Q) T1380G(N460K) C1433A(T478K) T1722C(D574D)																				0.002
A1241G(Q414R) A1310C(N437T) T1355G(L452R) C1433A(T478K) T1722C(D574D)																				0.003
A1241G(Q414R) A1310G(N437S) T1355G(L452R) C1433A(T478K) T1722C(D574D)																				0.012
A1241G(Q414R) T1355G(L452R) C1433A(T478K)																				0.016
A1241G(Q414R) T1355G(L452R) C1433A(T478K) T1448A(V483D) T1722C(D574D)																				0.006
A1241G(Q414R) T1355G(L452R) C1433A(T478K) T1448C(V483A) T1722C(D574D)																				0.004
A1241G(Q414R) T1355G(L452R) C1433A(T478K) T1722A(D574E)																				0.004
A1241G(Q414R) T1355G(L452R) C1433A(T478K) T1722C(D574D)																				0.583
A1241T(Q414L) G1251T(K417N) T1320G(N440K) G1336A(G446S) G1430A(S477N) C1433A(T478K) A1451C(E484A) A1478G(Q493R) G1486A(G496S) A1493G(Q498R) A1501T(N501Y) T1513C(Y505H) C1640A(T547K)																															0.026
A1243T(T415S) A1250C(K417T) A1302G(I434M) C1317A(N439K) T1323C(L441L) G1332T(K444N) T1334G(V445G) TAT1345-1347CGT(Y449R) T1355A(L452Q) T1380G(N460K) G1430A(S477N) C1433G(T478R) A1451T(E484V) TTT1456-1458CCT(F486P) TTT1468-1470CCT(F490P) A1478G(Q493R) G1487T(G496V) CAA1492-1494TAC(Q498Y) A1502C(N501T) 1512-insertA(504fs) T1513C(Y505H) T1557A(H519Q)																				0.017
A1250C(K417T) A1302G(I434M) C1317A(N439K) T1323C(L441L) G1332T(K444N) T1334C(V445A) TAT1345-1347CGT(Y449R) T1355A(L452Q) C1433A(T478K)													0.003
A1250C(K417T) A1302G(I434M) C1317A(N439K) T1323C(L441L) G1332T(K444N) T1334C(V445A) TAT1345-1347CGT(Y449R) T1355A(L452Q) T1380G(N460K) C1433A(T478K)													0.006
A1250C(K417T) A1302G(I434M) C1317A(N439K) T1323C(L441L) G1332T(K444N) T1334C(V445A) TAT1345-1347CGT(Y449R) T1355A(L452Q) T1380G(N460K) G1430A(S477N) C1433A(T478K) A1451T(E484V) T1456C(F486L) T1469C(F490S) T1480A(S494T) G1487T(G496V) CAA1492-1494TAC(Q498Y) A1502C(N501T) G1511A(G504D) T1513C(Y505H) T1557A(H519Q)													0.002
A1250C(K417T) A1302G(I434M) C1317A(N439K) T1323C(L441L) G1332T(K444N) T1334C(V445A) TAT1345-1347CGT(Y449R) T1355A(L452Q) T1380G(N460K) G1430A(S477N) C1433A(T478K) A1451T(E484V) T1457C(F486S) T1469C(F490S) T1480A(S494T) G1487T(G496V) CAA1492-1494TAC(Q498Y) A1502C(N501T) G1511A(G504D) T1513C(Y505H) T1557A(H519Q)													0.001
A1250C(K417T) A1302G(I434M) C1317A(N439K) T1323C(L441L) G1332T(K444N) T1334C(V445A) TAT1345-1347CGT(Y449R) T1355A(L452Q) T1380G(N460K) G1430A(S477N) C1433A(T478K) A1451T(E484V) TTT1456-1458CCT(F486P) G1463T(C488F) T1469C(F490S) T1480A(S494T) G1487T(G496V) CAA1492-1494TAC(Q498Y) A1502C(N501T) G1511A(G504D) T1513C(Y505H) T1557A(H519Q)													0.004
A1250C(K417T) A1302G(I434M) C1317A(N439K) T1323C(L441L) G1332T(K444N) T1334C(V445A) TAT1345-1347CGT(Y449R) T1355A(L452Q) T1380G(N460K) G1430A(S477N) C1433A(T478K) A1451T(E484V) TTT1456-1458CCT(F486P) T1469C(F490S) T1480A(S494T) G1487T(G496V) CAA1492-1494TAC(Q498Y) A1502C(N501T) G1511A(G504D) T1513A(Y505N) T1557A(H519Q)													0.011
A1250C(K417T) A1302G(I434M) C1317A(N439K) T1323C(L441L) G1332T(K444N) T1334C(V445A) TAT1345-1347CGT(Y449R) T1355A(L452Q) T1380G(N460K) G1430A(S477N) C1433A(T478K) A1451T(E484V) TTT1456-1458CCT(F486P) T1469C(F490S) T1480A(S494T) G1487T(G496V) CAA1492-1494TAC(Q498Y) A1502C(N501T) G1511A(G504D) T1513C(Y505H) A1525C(R509R) T1557A(H519Q)													0.003
A1250C(K417T) A1302G(I434M) C1317A(N439K) T1323C(L441L) G1332T(K444N) T1334C(V445A) TAT1345-1347CGT(Y449R) T1355A(L452Q) T1380G(N460K) G1430A(S477N) C1433A(T478K) A1451T(E484V) TTT1456-1458CCT(F486P) T1469C(F490S) T1480A(S494T) G1487T(G496V) CAA1492-1494TAC(Q498Y) A1502C(N501T) G1511A(G504D) T1513C(Y505H) T1545G(F515L) T1557A(H519Q)													0.003
A1250C(K417T) A1302G(I434M) C1317A(N439K) T1323C(L441L) G1332T(K444N) T1334C(V445A) TAT1345-1347CGT(Y449R) T1355A(L452Q) T1380G(N460K) G1430A(S477N) C1433A(T478K) A1451T(E484V) TTT1456-1458CCT(F486P) T1469C(F490S) T1480A(S494T) G1487T(G496V) CAA1492-1494TAC(Q498Y) A1502C(N501T) G1511A(G504D) T1513C(Y505H) T1557A(H519Q)													0.24
A1250C(K417T) A1302G(I434M) C1317A(N439K) T1323C(L441L) G1332T(K444N) T1334C(V445A) TAT1345-1347CGT(Y449R) T1355A(L452Q) T1380G(N460K) G1430A(S477N) C1433A(T478K) A1451T(E484V) TTT1456-1458CCT(F486P) T1469C(F490S) T1480A(S494T) G1487T(G496V) CAA1492-1494TAC(Q498Y) A1502C(N501T) G1511C(G504A) T1513C(Y505H) T1557A(H519Q)													0.002
A1250C(K417T) A1302G(I434M) C1317A(N439K) T1323C(L441L) G1332T(K444N) T1334C(V445A) TAT1345-1347CGT(Y449R) T1355A(L452Q) T1380G(N460K) G1430A(S477N) C1433A(T478K) A1451T(E484V) TTT1456-1458CCT(F486P) T1469C(F490S) T1480A(S494T) G1487T(G496V) CAA1492-1494TAC(Q498Y) A1502C(N501T) G1511T(G504V) T1513C(Y505H) T1557A(H519Q)													0.013
A1250C(K417T) A1302G(I434M) C1317A(N439K) T1323C(L441L) G1332T(K444N) T1334C(V445A) TAT1345-1347CGT(Y449R) T1355A(L452Q) T1380G(N460K) G1430A(S477N) C1433A(T478K) A1451T(E484V) TTT1456-1458CCT(F486P) T1469C(F490S) T1480A(S494T) G1487T(G496V) CAA1492-1494TAC(Q498Y) A1502C(N501T) GGT1510-1512GAG(G504E) T1513C(Y505H) T1557A(H519Q)													0.001
A1250C(K417T) A1302G(I434M) C1317A(N439K) T1323C(L441L) G1332T(K444N) T1334C(V445A) TAT1345-1347CGT(Y449R) T1355A(L452Q) T1380G(N460K) G1430A(S477N) C1433A(T478K) A1451T(E484V) TTT1456-1458CCT(F486P) T1469C(F490S) T1480A(S494T) GGT1486-1488TTT(G496F) CAA1492-1494TAC(Q498Y) A1502C(N501T) G1511A(G504D) T1513C(Y505H) T1557A(H519Q)													0.002
A1250C(K417T) A1302G(I434M) C1317A(N439K) T1323C(L441L) G1332T(K444N) T1334C(V445A) TAT1345-1347CGT(Y449R) T1355A(L452Q) T1380G(N460K) G1430A(S477N) C1433A(T478K) A1451T(E484V) TTT1456-1458CCT(F486P) T1480A(S494T) G1487T(G496V) CAA1492-1494TAC(Q498Y) A1502C(N501T) G1511A(G504D) T1513C(Y505H) T1557A(H519Q)													0.002
A1250C(K417T) A1302G(I434M) C1317A(N439K) T1323C(L441L) G1332T(K444N) T1334G(V445G) TAT1345-1347CGT(Y449R) T1355A(L452Q) T1380G(N460K) C1433A(T478K)														0.002
A1250C(K417T) A1302G(I434M) C1317A(N439K) T1323C(L441L) G1332T(K444N) T1334G(V445G) TAT1345-1347CGT(Y449R) T1355A(L452Q) T1380G(N460K) C1433A(T478K) T1722C(D574D)																				0.003
A1250C(K417T) A1302G(I434M) C1317A(N439K) T1323C(L441L) G1332T(K444N) T1334G(V445G) TAT1345-1347CGT(Y449R) T1355A(L452Q) T1380G(N460K) G1430A(S477N) C1433A(T478K) A1451T(E484V) TTT1456-1458CCT(F486P) T1469C(F490S) A1478G(Q493R) G1487T(G496V) CAA1492-1494TAC(Q498Y) A1502C(N501T) G1511A(G504D) T1513C(Y505H)																	0.001
A1250C(K417T) A1302G(I434M) C1317A(N439K) T1323C(L441L) G1332T(K444N) T1334G(V445G) TAT1345-1347CGT(Y449R) T1355A(L452Q) T1380G(N460K) G1430A(S477N) C1433A(T478K) A1451T(E484V) TTT1456-1458CCT(F486P) T1469C(F490S) A1478G(Q493R) G1487T(G496V) CAA1492-1494TAC(Q498Y) A1502C(N501T) G1511A(G504D) T1513C(Y505H) T1557A(H519Q)																	0.042
A1250C(K417T) A1302G(I434M) C1317A(N439K) T1323C(L441L) G1332T(K444N) T1334G(V445G) TAT1345-1347CGT(Y449R) T1355A(L452Q) T1380G(N460K) G1430A(S477N) C1433G(T478R) A1451T(E484V) TTT1456-1458CCT(F486P) TTT1468-1470CCT(F490P) A1478G(Q493R) G1487T(G496V) CAA1492-1494TAC(Q498Y) A1502C(N501T) 1512-insertA(504fs) T1513C(Y505H) T1557A(H519Q)																				0.159
A1250C(K417T) A1302G(I434M) C1317A(N439K) T1323C(L441L) G1332T(K444N) T1334G(V445G) TAT1345-1347CGT(Y449R) T1355A(L452Q) T1380G(N460K) G1430A(S477N) C1433G(T478R) A1451T(E484V) TTT1456-1458CCT(F486P) TTT1468-1470CCT(F490P) A1478G(Q493R) G1487T(G496V) CAA1492-1494TAC(Q498Y) A1502C(N501T) 1512-insertA(504fs) T1513C(Y505H) T1722C(D574D)																				0.002
A1250C(K417T) A1302G(I434M) C1317A(N439K) T1323C(L441L) G1332T(K444N) T1334G(V445G) TAT1345-1347CGT(Y449R) T1355A(L452Q) T1380G(N460K) G1430A(S477N) C1433G(T478R) A1451T(E484V) TTT1456-1458CCT(F486P) TTT1468-1470CCT(F490P) A1478G(Q493R) G1487T(G496V) CAA1492-1494TAC(Q498Y) A1502C(N501T) G1511A(G504D) T1513C(Y505H) T1557A(H519Q)																	0.0555
A1250C(K417T) A1302G(I434M) C1317A(N439K) T1323C(L441L) G1332T(K444N) T1334G(V445G) TAT1345-1347CGT(Y449R) T1355A(L452Q) T1380G(N460K) G1430A(S477N) C1433G(T478R) A1451T(E484V) TTT1456-1458CCT(F486P) TTT1468-1470CCT(F490P) G1487T(G496V) CAA1492-1494TAC(Q498Y) A1502C(N501T) G1511A(G504D) T1513C(Y505H) T1557A(H519Q)														0.011
A1250C(K417T) A1302G(I434M) C1317A(N439K) T1323C(L441L) G1332T(K444N) T1334G(V445G) TAT1345-1347CGT(Y449R) T1355A(L452Q) T1380G(N460K) G1430A(S477N) C1433G(T478R) T1722C(D574D)																				0.003
A1250C(K417T) C1317A(N439K) CTT1321-1323CGC(L441R) G1332T(K444N) T1334C(V445A) TAT1345-1347CGT(Y449R) T1355A(L452Q) A1358T(Y453F) T1380G(N460K) G1430A(S477N) C1433A(T478K) A1451C(E484A) A1478G(Q493R) G1486A(G496S) A1493G(Q498R) A1501T(N501Y) T1513C(Y505H) C1640A(T547K)																											0.003
A1250C(K417T) C1317A(N439K) CTT1321-1323CGC(L441R) G1332T(K444N) T1334C(V445A) TAT1345-1347CGT(Y449R) T1355A(L452Q) A1358T(Y453F) T1380G(N460K) G1430A(S477N) C1433A(T478K) A1451T(E484V) TTT1456-1458CCT(F486P) T1469C(F490S) G1487T(G496V) CAA1492-1494TAC(Q498Y) A1502C(N501T) G1511A(G504D) T1513C(Y505H) T1557A(H519Q)														0.032
A1250C(K417T) C1317A(N439K) CTT1321-1323CGC(L441R) G1332T(K444N) T1334C(V445A) TAT1345-1347CGT(Y449R) T1355A(L452Q) A1358T(Y453F) T1380G(N460K) G1430A(S477N) C1433G(T478R) A1451T(E484V) TTT1456-1458CCT(F486P) T1469C(F490S) G1487T(G496V) CAA1492-1494TAC(Q498Y) A1502C(N501T) G1511A(G504D) T1513C(Y505H) T1557A(H519Q)														0.037
A1250C(K417T) C1317A(N439K) CTT1321-1323CGC(L441R) G1332T(K444N) T1334C(V445A) TAT1345-1347CGT(Y449R) T1355A(L452Q) T1380G(N460K) G1430A(S477N) C1433A(T478K) A1451T(E484V) TTT1456-1458CCT(F486P) T1469C(F490S) G1487T(G496V) CAA1492-1494TAC(Q498Y) A1502C(N501T) G1511A(G504D) T1513C(Y505H) T1557A(H519Q)														0.018
A1250C(K417T) C1317A(N439K) CTT1321-1323CGC(L441R) G1332T(K444N) TAT1345-1347CGT(Y449R) T1355A(L452Q) A1358T(Y453F) T1380G(N460K) T1401C(D467D) G1430A(S477N) C1433A(T478K) A1451T(E484V) TTT1456-1458CCT(F486P) T1469C(F490S) G1487T(G496V) CAA1492-1494TAC(Q498Y) A1498T(T500S) A1502C(N501T) G1511A(G504D) T1513C(Y505H) T1557A(H519Q)									0.05
A1250C(K417T) C1317A(N439K) T1323C(L441L) G1332T(K444N) GTT1333-1335AAT(V445N) TAT1345-1347CGT(Y449R) T1355A(L452Q) T1380G(N460K) G1430A(S477N) C1433G(T478R) A1451T(E484V) TTT1456-1458CCT(F486P) TTT1468-1470CAT(F490H) T1480A(S494T) G1487T(G496V) CAA1492-1494TAC(Q498Y) A1502C(N501T) GGT1510-1512GAG(G504E) T1513C(Y505H) C1516A(Q506K) T1557A(H519Q) C1682A(P561H)																																		0.1
A1250C(K417T) C1317A(N439K) T1323C(L441L) G1332T(K444N) TAT1345-1347CGT(Y449R) G1430A(S477N)			0.004
A1250C(K417T) C1317A(N439K) T1323C(L441L) G1332T(K444N) TAT1345-1347CGT(Y449R) T1355G(L452R) T1380G(N460K) G1430A(S477N)			0.014
A1250C(K417T) C1317A(N439K) T1323C(L441L) G1332T(K444N) TAT1345-1347CGT(Y449R) T1355G(L452R) T1380G(N460K) G1430A(S477N) GAA1450-1452del(E484del) T1456G(F486V) T1480A(S494T) G1487T(G496V) CAA1492-1494TAC(Q498Y) A1502C(N501T) G1511A(G504D) T1513C(Y505H) T1557A(H519Q) T1569G(T523T)			0.248
A1250C(K417T) C1383T(L461L) A1432T(T478S) G1450A(E484K) A1501T(N501Y)		0.0095
A1250C(K417T) C1383T(L461L) G1450A(E484K) A1501T(N501Y)		0.116
A1250C(K417T) G1430A(S477N)			0.013
A1250C(K417T) G1450A(E484K)		0.003
A1250C(K417T) T1273G(L425V) A1302G(I434M) C1317A(N439K) T1323C(L441L) G1332T(K444N) TAT1345-1347CGT(Y449R) T1355G(L452R) T1380G(N460K) G1430A(S477N) GAA1450-1452del(E484del) T1456G(F486V) T1480A(S494T) G1487T(G496V) CAA1492-1494TAC(Q498Y) A1502C(N501T) G1511A(G504D) T1513C(Y505H) T1557A(H519Q) T1569G(T523T)			0.018
A1250C(K417T) T1273G(L425V) A1302G(I434M) C1317A(N439K) T1323C(L441L) G1332T(K444N) TAT1345-1347CGT(Y449R) T1355G(L452R) T1380G(N460K) GAA1450-1452del(E484del) T1456G(F486V) A1479C(Q493H) G1487T(G496V) CAA1492-1494TAC(Q498Y) A1502C(N501T) G1510A(G504S) T1513C(Y505H) T1557A(H519Q)			0.103
A1250C(K417T) T1273G(L425V) A1302G(I434M) C1317A(N439K) T1323C(L441L) G1332T(K444N) TAT1345-1347CGT(Y449R) T1355G(L452R) T1380G(N460K) GAA1450-1452del(E484del) T1456G(F486V) A1479C(Q493H) G1487T(G496V) CAA1492-1494TAC(Q498Y) A1502C(N501T) G1510A(G504S) T1513C(Y505H) T1557C(H519H)			0.006
A1250C(K417T) T1320G(N440K) G1336A(G446S) G1430A(S477N) C1433A(T478K) A1451C(E484A) A1478G(Q493R) G1486A(G496S) A1493G(Q498R) A1501T(N501Y) T1513C(Y505H) C1640A(T547K)																											0.029
A1283C(D428A) T1355G(L452R) C1433A(T478K)																					0.004333333333333334
A1283G(D428G) T1355G(L452R) C1431T(S477S) C1433A(T478K) T1455C(G485G)																					0.0029999999999999996
A1283G(D428G) T1355G(L452R) C1433A(T478K)																					0.0033333333333333335
A1283G(D428G) T1355G(L452R) C1433A(T478K) T1455A(G485G)																					0.0016666666666666668
A1288C(T430P) T1355G(L452R) C1433A(T478K)																					0.004666666666666667
A1288G(T430A) T1355G(L452R) C1431T(S477S) C1433A(T478K)																					0.005666666666666667
A1288G(T430A) T1355G(L452R) C1433A(T478K)																					0.005666666666666667
A1290G(T430T) T1355G(L452R) C1433A(T478K)																	0.0005
A1302G(I434M) C1317A(N439K) T1323C(L441L) G1332T(K444N) GTT1333-1335CGT(V445R) G1337A(G446D) TAT1345-1347CGT(Y449R) T1355A(L452Q) A1358T(Y453F) G1365T(L455F) T1368A(F456L) T1380G(N460K) T1401C(D467D) G1426A(G476S) G1430A(S477N) C1433G(T478R) A1451G(E484G) TTT1456-1458CCT(F486P) T1469C(F490S) G1487T(G496V) CAA1492-1494TAC(Q498Y) A1502C(N501T) GGT1510-1512GAG(G504E) T1513C(Y505H) T1557A(H519Q) C168…																																		0.004
A1302G(I434M) C1317A(N439K) T1323C(L441L) G1332T(K444N) GTT1333-1335CGT(V445R) G1337A(G446D) TAT1345-1347CGT(Y449R) T1355A(L452Q) A1358T(Y453F) G1365T(L455F) T1368A(F456L) T1380G(N460K) T1401C(D467D) G1426A(G476S) G1430A(S477N) C1433G(T478R) A1451T(E484V) T1457C(F486S) T1469C(F490S) G1487T(G496V) CAA1492-1494TAC(Q498Y) A1502C(N501T) GGT1510-1512GAG(G504E) T1513C(Y505H) T1557A(H519Q) C1682A(P561H)																																		0.002
A1302G(I434M) C1317A(N439K) T1323C(L441L) G1332T(K444N) GTT1333-1335CGT(V445R) G1337A(G446D) TAT1345-1347CGT(Y449R) T1355A(L452Q) A1358T(Y453F) G1365T(L455F) T1368A(F456L) T1380G(N460K) T1401C(D467D) G1426A(G476S) G1430A(S477N) C1433G(T478R) A1451T(E484V) TTT1456-1458CCT(F486P) T1469C(F490S) G1487T(G496V) C1491T(F497F) CAA1492-1494TAC(Q498Y) A1502C(N501T) GGT1510-1512GAG(G504E) T1513C(Y505H) T155…																																		0.002
A1302G(I434M) C1317A(N439K) T1323C(L441L) G1332T(K444N) GTT1333-1335CGT(V445R) G1337A(G446D) TAT1345-1347CGT(Y449R) T1355A(L452Q) A1358T(Y453F) G1365T(L455F) T1368A(F456L) T1380G(N460K) T1401C(D467D) G1426A(G476S) G1430A(S477N) C1433G(T478R) A1451T(E484V) TTT1456-1458CCT(F486P) T1469C(F490S) G1487T(G496V) CAA1492-1494TAC(Q498Y) A1502C(N501T) GGT1510-1512GAG(G504E) T1513A(Y505N) C1516A(Q506K) T155…																																		0.041
A1302G(I434M) C1317A(N439K) T1323C(L441L) G1332T(K444N) GTT1333-1335CGT(V445R) G1337A(G446D) TAT1345-1347CGT(Y449R) T1355A(L452Q) A1358T(Y453F) G1365T(L455F) T1368A(F456L) T1380G(N460K) T1401C(D467D) G1426A(G476S) G1430A(S477N) C1433G(T478R) A1451T(E484V) TTT1456-1458CCT(F486P) T1469C(F490S) G1487T(G496V) CAA1492-1494TAC(Q498Y) A1502C(N501T) GGT1510-1512GAG(G504E) T1513A(Y505N) T1557A(H519Q) C168…																																		0.027
A1302G(I434M) C1317A(N439K) T1323C(L441L) G1332T(K444N) GTT1333-1335CGT(V445R) G1337A(G446D) TAT1345-1347CGT(Y449R) T1355A(L452Q) A1358T(Y453F) G1365T(L455F) T1368A(F456L) T1380G(N460K) T1401C(D467D) G1426A(G476S) G1430A(S477N) C1433G(T478R) A1451T(E484V) TTT1456-1458CCT(F486P) T1469C(F490S) G1487T(G496V) CAA1492-1494TAC(Q498Y) A1502C(N501T) GGT1510-1512GAG(G504E) T1513C(Y505H) A1518C(Q506H) T155…																																		0.005
A1302G(I434M) C1317A(N439K) T1323C(L441L) G1332T(K444N) GTT1333-1335CGT(V445R) G1337A(G446D) TAT1345-1347CGT(Y449R) T1355A(L452Q) A1358T(Y453F) G1365T(L455F) T1368A(F456L) T1380G(N460K) T1401C(D467D) G1426A(G476S) G1430A(S477N) C1433G(T478R) A1451T(E484V) TTT1456-1458CCT(F486P) T1469C(F490S) G1487T(G496V) CAA1492-1494TAC(Q498Y) A1502C(N501T) GGT1510-1512GAG(G504E) T1513C(Y505H) C1520A(P507Q) T155…																																		0.002
A1302G(I434M) C1317A(N439K) T1323C(L441L) G1332T(K444N) GTT1333-1335CGT(V445R) G1337A(G446D) TAT1345-1347CGT(Y449R) T1355A(L452Q) A1358T(Y453F) G1365T(L455F) T1368A(F456L) T1380G(N460K) T1401C(D467D) G1426A(G476S) G1430A(S477N) C1433G(T478R) A1451T(E484V) TTT1456-1458CCT(F486P) T1469C(F490S) G1487T(G496V) CAA1492-1494TAC(Q498Y) A1502C(N501T) GGT1510-1512GAG(G504E) T1513C(Y505H) T1542G(S514S) T155…																																		0.002
A1302G(I434M) C1317A(N439K) T1323C(L441L) G1332T(K444N) GTT1333-1335CGT(V445R) G1337A(G446D) TAT1345-1347CGT(Y449R) T1355A(L452Q) A1358T(Y453F) G1365T(L455F) T1368A(F456L) T1380G(N460K) T1401C(D467D) G1426A(G476S) G1430A(S477N) C1433G(T478R) A1451T(E484V) TTT1456-1458CCT(F486P) T1469C(F490S) G1487T(G496V) CAA1492-1494TAC(Q498Y) A1502C(N501T) GGT1510-1512GAG(G504E) T1513C(Y505H) T1543G(F515V) T155…																																		0.006
A1302G(I434M) C1317A(N439K) T1323C(L441L) G1332T(K444N) GTT1333-1335CGT(V445R) G1337A(G446D) TAT1345-1347CGT(Y449R) T1355A(L452Q) A1358T(Y453F) G1365T(L455F) T1368A(F456L) T1380G(N460K) T1401C(D467D) G1426A(G476S) G1430A(S477N) C1433G(T478R) A1451T(E484V) TTT1456-1458CCT(F486P) T1469C(F490S) G1487T(G496V) CAA1492-1494TAC(Q498Y) A1502C(N501T) GGT1510-1512GAG(G504E) T1513C(Y505H) T1557A(H519Q) C155…																																		0.006
A1302G(I434M) C1317A(N439K) T1323C(L441L) G1332T(K444N) GTT1333-1335CGT(V445R) G1337A(G446D) TAT1345-1347CGT(Y449R) T1355A(L452Q) A1358T(Y453F) G1365T(L455F) T1368A(F456L) T1380G(N460K) T1401C(D467D) G1426A(G476S) G1430A(S477N) C1433G(T478R) A1451T(E484V) TTT1456-1458CCT(F486P) T1469C(F490S) G1487T(G496V) CAA1492-1494TAC(Q498Y) A1502C(N501T) GGT1510-1512GAG(G504E) T1513C(Y505H) T1557A(H519Q) C168…																																		0.775
A1302G(I434M) C1317A(N439K) T1323C(L441L) G1332T(K444N) GTT1333-1335CGT(V445R) G1337A(G446D) TAT1345-1347CGT(Y449R) T1355A(L452Q) A1358T(Y453F) G1365T(L455F) T1368A(F456L) T1380G(N460K) T1401C(D467D) G1426A(G476S) G1430A(S477N) C1433G(T478R) A1451T(E484V) TTT1456-1458CCT(F486P) T1469C(F490S) G1487T(G496V) CAA1492-1494TAC(Q498Y) A1502C(N501T) GGT1510-1512GTG(G504V) T1513C(Y505H) T1557A(H519Q) C168…																																		0.002
A1302G(I434M) C1317A(N439K) T1323C(L441L) G1332T(K444N) GTT1333-1335CGT(V445R) G1337A(G446D) TAT1345-1347CGT(Y449R) T1355A(L452Q) A1358T(Y453F) G1365T(L455F) T1368A(F456L) T1380G(N460K) T1401C(D467D) G1426A(G476S) G1430A(S477N) C1433G(T478R) A1451T(E484V) TTT1456-1458CCT(F486P) T1469C(F490S) G1487T(G496V) CAA1492-1494TAC(Q498Y) A1502C(N501T) T1512G(G504G) T1513C(Y505H) T1557A(H519Q) C1682A(P561H)																																		0.016
A1302G(I434M) C1317A(N439K) T1323C(L441L) G1332T(K444N) GTT1333-1335CGT(V445R) G1337A(G446D) TAT1345-1347CGT(Y449R) T1355A(L452Q) A1358T(Y453F) G1365T(L455F) T1368A(F456L) T1380G(N460K) T1401C(D467D) G1430A(S477N) C1433A(T478K) A1451C(E484A) A1478G(Q493R) G1486A(G496S) A1493G(Q498R) A1501T(N501Y) T1513C(Y505H) C1640A(T547K)																														0.0013333333333333333
A1302G(I434M) C1317A(N439K) T1323C(L441L) G1332T(K444N) GTT1333-1335CGT(V445R) G1337A(G446D) TAT1345-1347CGT(Y449R) T1355A(L452Q) A1358T(Y453F) G1365T(L455F) T1368A(F456L) T1380G(N460K) T1401C(D467D) G1430A(S477N) C1433G(T478R) A1451T(E484V) TTT1456-1458CCT(F486P) T1469C(F490S) G1487T(G496V) CAA1492-1494TAC(Q498Y) A1502C(N501T) GGT1510-1512GAG(G504E) T1513C(Y505H) C1640A(T547K)																														0.0023333333333333335
A1302G(I434M) C1317A(N439K) T1323C(L441L) G1332T(K444N) T1334C(V445A) TAT1345-1347CGT(Y449R) T1355G(L452R) C1433A(T478K)														0.014
A1302G(I434M) C1317A(N439K) T1323C(L441L) G1332T(K444N) T1334C(V445A) TAT1345-1347CGT(Y449R) T1355G(L452R) T1380G(N460K) C1433A(T478K)														0.004
A1302G(I434M) C1317A(N439K) T1323C(L441L) G1332T(K444N) T1334G(V445G) TAT1345-1347CGT(Y449R) T1355A(L452Q) C1433A(T478K)																	0.0015
A1331C(K444T) T1355G(L452R) C1433A(T478K)																					0.0006666666666666666
A1378-1378del(460fs)																							0.283
A1432T(T478S) A1501T(N501Y) C1709A(A570D)		0.011
A1501T(N501Y)		0.002
A1501T(N501Y) C1709A(A570D)	0.426	0.16099999999999998
A1501T(N501Y) G1587A(K529K)		0.009
A1501T(N501Y) G1587A(K529K) C1709A(A570D)		0.0115
A1501T(N501Y) T1627C(F543L) C1709A(A570D)		0.134
A1525C(R509R)																		0.028
A1548C(E516D)																		0.045
A1595C(N532T)																		0.026
A1703G(D568G)																			0.071
A709-709del(237fs) G1016A(G339D) G1037A(R346K) TCC1111-1113CTC(S371L) T1117C(S373P) C1124T(S375F)																														0.0013333333333333333
A716-716del(239fs) G1016A(G339D) G1037A(R346K) TCC1111-1113CTC(S371L) T1117C(S373P) C1124T(S375F)																														0.0016666666666666668
A732C(L244F) T822C(T274T) G1016A(G339D) TCC1111-1113CTC(S371L) T1117C(S373P) C1124T(S375F) C1196A(S399*)																														0.005333333333333333
A813C(Q271H) G1016A(G339D) G1037A(R346K) TCC1111-1113CTC(S371L) T1117C(S373P) C1124T(S375F)																														0.0026666666666666666
A813G(Q271Q) G1016A(G339D) G1037A(R346K) TCC1111-1113CTC(S371L) T1117C(S373P) C1124T(S375F)																														0.005666666666666667
A828C(L276L) G1016A(G339D) G1037A(R346K) TCC1111-1113CTC(S371L) T1117C(S373P) C1124T(S375F)																														0.0036666666666666666
A828G(L276L) G1016A(G339D) G1037A(R346K) TCC1111-1113CTC(S371L) T1117C(S373P) C1124T(S375F)																														0.004666666666666667
C1221-1221del(407fs) G1430A(S477N)				0.001
C1221-1221del(407fs) T1355G(L452R) C1433A(T478K)					0.001	0.001									0.001		0.0005
C1221T(V407V) G1239T(G413G) T1355G(L452R) C1433A(T478K)																			0.019
C1221T(V407V) G1251T(K417N) T1320G(N440K) G1336A(G446S) G1430A(S477N) C1433A(T478K) A1451C(E484A) A1478G(Q493R) G1486A(G496S) A1493G(Q498R) A1501T(N501Y) T1513C(Y505H) C1640A(T547K) A1670G(K557R)																														0.0033333333333333335
C1225T(Q409*) A1250C(K417T) A1302G(I434M) C1317A(N439K) T1323C(L441L) G1332T(K444N) T1334C(V445A) TAT1345-1347CGT(Y449R) T1355A(L452Q) T1380G(N460K) G1430A(S477N) C1433A(T478K) A1451T(E484V) TTT1456-1458CCT(F486P) T1469C(F490S) T1480A(S494T) G1487T(G496V) CAA1492-1494TAC(Q498Y) A1502C(N501T) G1511A(G504D) T1513C(Y505H) T1557A(H519Q)													0.019
C1225T(Q409*) T1355G(L452R) T1382C(L461P) C1433A(T478K)												0.016
C1232A(A411D) T1355G(L452R) C1433A(T478K)						0.002
C1244A(T415N) T1355G(L452R) C1433A(T478K)						0.002
C1244T(T415I) G1251T(K417N) T1320G(N440K) G1336A(G446S) G1430A(S477N) C1433A(T478K) A1451C(E484A) A1478G(Q493R) G1486A(G496S) A1493G(Q498R) A1501T(N501Y) T1513C(Y505H) C1640A(T547K)																														0.0036666666666666666	0.025
C1244T(T415I) T1355G(L452R) C1431T(S477S) C1433A(T478K)																					0.009
C1276T(P426S) T1355G(L452R) C1433A(T478K)															0.188
C1276T(P426S) T1355G(L452R) C1433A(T478K) G1445T(G482V)															0.007
C1276T(P426S) T1355G(L452R) C1433A(T478K) T1693C(F565L)														0.015
C1296T(C432C)																							0.352
C1317A(N439K) CTT1321-1323CGC(L441R) AAG1330-1332AGT(K444S) T1334C(V445A) TAT1345-1347CGT(Y449R) T1355A(L452Q) A1358T(Y453F) T1364G(L455W) T1368G(F456L) T1380G(N460K) T1401C(D467D) G1430A(S477N) A1451T(E484V) TTT1456-1458CCT(F486P) T1469C(F490S) G1487T(G496V) CAA1492-1494TAC(Q498Y) C1495T(P499S) AAT1501-1503GCT(N501A) G1511A(G504D) T1513C(Y505H) C1640A(T547K)																																			0.014
C1317A(N439K) CTT1321-1323CGC(L441R) AAG1330-1332AGT(K444S) T1334C(V445A) TAT1345-1347CGT(Y449R) T1355A(L452Q) A1358T(Y453F) T1364G(L455W) T1368G(F456L) T1380G(N460K) T1401C(D467D) G1430A(S477N) A1451T(E484V) TTT1456-1458CCT(F486P) T1469C(F490S) G1487T(G496V) CAA1492-1494TAC(Q498Y) C1495T(P499S) AAT1501-1503GCT(N501A) G1511A(G504D) T1513C(Y505H) T1557A(H519Q)																																			0.079
C1317A(N439K) CTT1321-1323CGC(L441R) AAG1330-1332AGT(K444S) T1334C(V445A) TAT1345-1347CGT(Y449R) T1355A(L452Q) A1358T(Y453F) T1364G(L455W) T1368G(F456L) T1380G(N460K) T1401C(D467D) G1430A(S477N) A1451T(E484V) TTT1456-1458CCT(F486P) T1469C(F490S) G1487T(G496V) CAA1492-1494TAC(Q498Y) C1495T(P499S) AAT1501-1503GCT(N501A) G1511A(G504D) T1513C(Y505H) T1557A(H519Q) T1694A(F565Y)																																			0.061
C1317A(N439K) CTT1321-1323CGC(L441R) AAG1330-1332AGT(K444S) T1334C(V445A) TAT1345-1347CGT(Y449R) T1355A(L452Q) A1358T(Y453F) T1364G(L455W) T1368G(F456L) T1380G(N460K) T1401C(D467D) G1430A(S477N) C1433A(T478K) A1451C(E484A) A1478G(Q493R) T1480C(S494P) A1493G(Q498R) A1501T(N501Y) T1513C(Y505H) C1640A(T547K)																																			0.001
C1433A(T478K)					0.001													0.042	0.005				0.005
C1467T(Y489Y) A1501T(N501Y) C1709A(A570D)	0.044
C1524A(Y508*)																		0.188					0.006
C1709A(A570D)	0.003	0.003
CTG1354-1356TGG(L452W) C1433A(T478K)							0.001
G1005T(L335F) G1016A(G339D) G1037A(R346K) TCC1111-1113CTC(S371L) T1117C(S373P) C1124T(S375F)																														0.0026666666666666666
G1007T(C336F) G1016A(G339D) G1037A(R346K) TCC1111-1113CTC(S371L) T1117C(S373P) C1124T(S375F)																														0.001
G1016A(G339D) G1037A(R346K) TCC1111-1113CTC(S371L) C1115A(A372E) T1117C(S373P) C1124T(S375F)																														0.001
G1016A(G339D) G1037A(R346K) TCC1111-1113CTC(S371L) T1117C(S373P) C1124T(S375F)																														0.27566666666666667
G1016A(G339D) G1037A(R346K) TCC1111-1113CTC(S371L) T1117C(S373P) C1124T(S375F) A1236T(P412P)																														0.0013333333333333333
G1016A(G339D) G1037A(R346K) TCC1111-1113CTC(S371L) T1117C(S373P) C1124T(S375F) A1243G(T415A)																														0.0029999999999999996
G1016A(G339D) G1037A(R346K) TCC1111-1113CTC(S371L) T1117C(S373P) C1124T(S375F) A1243T(T415S)																														0.0029999999999999996
G1016A(G339D) G1037A(R346K) TCC1111-1113CTC(S371L) T1117C(S373P) C1124T(S375F) C1151A(P384H)																														0.0016666666666666668
G1016A(G339D) G1037A(R346K) TCC1111-1113CTC(S371L) T1117C(S373P) C1124T(S375F) C1178A(T393N)																														0.001
G1016A(G339D) T1024G(F342V) G1037A(R346K) TCC1111-1113CTC(S371L) T1117C(S373P) C1124T(S375F)																														0.001
G1216-1216del(406fs)																		0.026
G1216-1216del(406fs) G1430A(S477N)				0.002
G1216-1216del(406fs) T1355G(L452R) C1431T(S477S) C1433A(T478K)																					0.001
G1216-1216del(406fs) T1355G(L452R) C1433A(T478K)					0.003	0.002	0.001	0.002	0.002				0.001		0.002		0.001				0.0006666666666666666
G1216-1216del(406fs) T1355G(L452R) T1382C(L461P) C1433A(T478K)												0.002
G1219-1219del(407fs) G1251T(K417N) T1320G(N440K) G1336A(G446S) G1430A(S477N) C1433A(T478K) A1451C(E484A) A1478G(Q493R) G1486A(G496S) A1493G(Q498R) A1501T(N501Y) T1513C(Y505H) C1640A(T547K)																								0.002		0.002
G1219-1219del(407fs) G1430A(S477N)				0.001
G1231A(A411T) G1251T(K417N) T1266C(N422N) T1320G(N440K) G1336A(G446S) G1340C(G447A) G1430A(S477N) C1433A(T478K) A1451C(E484A) A1478G(Q493R) G1486A(G496S) A1493G(Q498R) A1501T(N501Y) T1513C(Y505H) C1640A(T547K)																								0.036
G1237A(G413R) T1355G(L452R) C1433A(T478K)																					0.015
G1239C(G413G) G1251T(K417N) T1320G(N440K) G1336A(G446S) G1430A(S477N) C1433A(T478K) A1451C(E484A) A1478G(Q493R) G1486A(G496S) A1493G(Q498R) A1501T(N501Y) T1513C(Y505H) C1640A(T547K)																											0.004
G1239T(G413G) 1342-insertA(448fs) T1355G(L452R) T1389-1389del(463fs) C1433A(T478K)														0.018
G1239T(G413G) C1244T(T415I) T1355G(L452R) C1433A(T478K) C1715T(T572I)																					0.009333333333333334
G1239T(G413G) G1339A(G447S) T1355G(L452R) C1433A(T478K) C1715T(T572I)																					0.009666666666666667
G1239T(G413G) T1355G(L452R) C1433A(T478K)														0.486					0.082	0.163	0.0006666666666666666
G1239T(G413G) T1355G(L452R) C1433A(T478K) A1451T(E484V) TTT1456-1458CCT(F486P) T1469C(F490S) G1487T(G496V) CAA1492-1494TAC(Q498Y) A1502C(N501T) G1511A(G504D) T1513C(Y505H) T1557A(H519Q)														0.004
G1239T(G413G) T1355G(L452R) C1433A(T478K) A1527G(R509R)														0.002
G1239T(G413G) T1355G(L452R) C1433A(T478K) A1619G(N540S)																			0.016
G1239T(G413G) T1355G(L452R) C1433A(T478K) A1692T(Q564H)														0.022
G1239T(G413G) T1355G(L452R) C1433A(T478K) C1524A(Y508*)														0.003
G1239T(G413G) T1355G(L452R) C1433A(T478K) C1559A(A520E)														0.002
G1239T(G413G) T1355G(L452R) C1433A(T478K) C1715T(T572I)																					0.049666666666666665
G1239T(G413G) T1355G(L452R) C1433A(T478K) G1507T(V503F)														0.003
G1239T(G413G) T1355G(L452R) C1433A(T478K) G1528T(V510L)														0.002
G1239T(G413G) T1355G(L452R) C1433A(T478K) G1534T(V512L)														0.002
G1239T(G413G) T1355G(L452R) C1433A(T478K) T1469C(F490S) G1487T(G496V) CAA1492-1494TAC(Q498Y) A1502C(N501T) G1511A(G504D) T1513C(Y505H) T1557A(H519Q)														0.002
G1239T(G413G) T1355G(L452R) C1433A(T478K) T1512G(G504G)														0.01
G1239T(G413G) T1355G(L452R) C1433A(T478K) T1513G(Y505D)														0.002
G1239T(G413G) T1355G(L452R) C1433A(T478K) T1529G(V510G)														0.002
G1239T(G413G) T1355G(L452R) C1433A(T478K) T1542-1542del(514fs)														0.019
G1239T(G413G) T1355G(L452R) C1433A(T478K) T1590C(S530S)														0.023
G1239T(G413G) T1355G(L452R) C1433A(T478K) T1719-1719del(573fs) G1720C(D574H)														0.016
G1239T(G413G) T1355G(L452R) C1433A(T478K) T1722C(D574D)														0.011
G1239T(G413G) T1355G(L452R) C1433A(T478K) T1731A(R577R)																			0.022
G1239T(G413G) T1355G(L452R) T1380G(N460K) G1430A(S477N) C1433A(T478K) A1451T(E484V) TTT1456-1458CCT(F486P) T1469C(F490S) G1487T(G496V) CAA1492-1494TAC(Q498Y) A1502C(N501T) G1511A(G504D) T1513C(Y505H) T1557A(H519Q)														0.011
G1247A(G416E) T1355G(L452R) C1433A(T478K) T1722C(D574D)							0.203
G1247C(G416A) T1355G(L452R) C1433A(T478K) T1722C(D574D)							0.002
G1251T(K417N)																														0.03833333333333334
G1251T(K417N) A1290C(T430T) T1320G(N440K) G1336A(G446S) G1430A(S477N) C1433A(T478K) A1451C(E484A) A1478G(Q493R) G1486A(G496S) A1493G(Q498R) A1501T(N501Y) T1513C(Y505H) C1640A(T547K)																															0.002
G1251T(K417N) A1290G(T430T) T1320G(N440K) G1336A(G446S) G1430A(S477N) C1433A(T478K) A1451C(E484A) A1478G(Q493R) G1486A(G496S) A1493G(Q498R) A1501T(N501Y) T1513C(Y505H) C1640A(T547K)																															0.023
G1251T(K417N) A1302G(I434M) T1320G(N440K) G1336A(G446S) G1430A(S477N) C1433A(T478K) A1451C(E484A) A1478G(Q493R) G1486A(G496S) A1493G(Q498R) A1501T(N501Y) T1513C(Y505H) C1640A(T547K)																											0.005
G1251T(K417N) A1316C(N439T) T1320G(N440K) G1336A(G446S) A1402T(I468F) G1430A(S477N) C1433A(T478K) A1451C(E484A) A1478G(Q493R) G1486A(G496S) A1493G(Q498R) A1501T(N501Y) T1513C(Y505H) C1640A(T547K)																										0.004
G1251T(K417N) A1316C(N439T) T1320G(N440K) G1336A(G446S) G1430A(S477N) C1433A(T478K) A1451C(E484A) A1478G(Q493R) G1486A(G496S) A1493G(Q498R) A1501T(N501Y) T1513C(Y505H) C1640A(T547K)																									0.005
G1251T(K417N) A1316G(N439S) T1320G(N440K) G1336A(G446S) A1402T(I468F) G1430A(S477N) C1433A(T478K) A1451C(E484A) A1478G(Q493R) G1486A(G496S) A1493G(Q498R) A1501T(N501Y) T1513C(Y505H) C1640A(T547K)																										0.001
G1251T(K417N) A1316G(N439S) T1320G(N440K) G1336A(G446S) G1430A(S477N) C1433A(T478K) A1451C(E484A) A1478G(Q493R) G1486A(G496S) A1493G(Q498R) A1501T(N501Y) T1513C(Y505H) C1640A(T547K)																									0.015	0.012	0.005
G1251T(K417N) C1256T(A419V) T1320G(N440K) G1336A(G446S) G1430A(S477N) C1433A(T478K) A1451C(E484A) A1478G(Q493R) G1486A(G496S) A1493G(Q498R) A1501T(N501Y) T1513C(Y505H) C1640A(T547K) A1705G(I569V)																															0.024
G1251T(K417N) C1256T(A419V) T1320G(N440K) G1336A(G446S) G1430A(S477N) C1433A(T478K) A1451C(E484A) A1478G(Q493R) T1480C(S494P) A1493G(Q498R) A1501T(N501Y) T1513C(Y505H) C1640A(T547K)																																			0.008
G1251T(K417N) C1296T(C432C) T1320G(N440K) G1336A(G446S) G1430A(S477N) C1433A(T478K) A1451C(E484A) A1478G(Q493R) G1486A(G496S) A1493G(Q498R) A1501T(N501Y) T1513C(Y505H) C1640A(T547K)																									0.023	0.022	0.004
G1251T(K417N) C1313T(S438F) T1320G(N440K) G1336A(G446S) G1430A(S477N) C1433A(T478K) A1451C(E484A) A1478G(Q493R) G1486A(G496S) A1493G(Q498R) A1501T(N501Y) T1513C(Y505H) C1640A(T547K)																											0.004
G1251T(K417N) C1317T(N439N) T1320G(N440K) G1336A(G446S) G1430A(S477N) C1433A(T478K) A1451C(E484A) A1478G(Q493R) G1486A(G496S) A1493G(Q498R) A1501T(N501Y) T1513C(Y505H) C1640A(T547K)																									0.01		0.007
G1251T(K417N) G1258A(D420N) T1266C(N422N) T1320G(N440K) G1336A(G446S) G1340C(G447A) G1430A(S477N) C1433A(T478K) A1451C(E484A) A1478G(Q493R) G1486A(G496S) A1493G(Q498R) A1501T(N501Y) T1513C(Y505H) C1640A(T547K)																								0.023
G1251T(K417N) T1253C(I418T) T1266C(N422N) T1320G(N440K) G1336A(G446S) G1340C(G447A) G1430A(S477N) C1433A(T478K) A1451C(E484A) A1478G(Q493R) G1486A(G496S) A1493G(Q498R) A1501T(N501Y) T1513C(Y505H) C1640A(T547K)																								0.023
G1251T(K417N) T1266C(N422N) A1275T(L425F) T1320G(N440K) G1336A(G446S) G1340C(G447A) G1430A(S477N) C1433A(T478K) A1451C(E484A) A1478G(Q493R) G1486A(G496S) A1493G(Q498R) A1501T(N501Y) T1513C(Y505H) C1640A(T547K)																								0.022
G1251T(K417N) T1266C(N422N) T1320G(N440K) G1336A(G446S) G1340C(G447A) G1430A(S477N) C1433A(T478K) A1451C(E484A) A1478G(Q493R) G1486A(G496S) A1493G(Q498R) A1501T(N501Y) T1513C(Y505H) A1585G(K529E) C1640A(T547K)																								0.021
G1251T(K417N) T1266C(N422N) T1320G(N440K) G1336A(G446S) G1340C(G447A) G1430A(S477N) C1433A(T478K) A1451C(E484A) A1478G(Q493R) G1486A(G496S) A1493G(Q498R) A1501T(N501Y) T1513C(Y505H) C1640A(T547K)																								0.135
G1251T(K417N) T1266C(N422N) T1320G(N440K) G1336A(G446S) G1340C(G447A) G1430A(S477N) C1433A(T478K) A1451C(E484A) A1478G(Q493R) G1486A(G496S) A1493G(Q498R) A1501T(N501Y) T1513C(Y505H) C1640A(T547K) A1737G(P579P)																								0.021
G1251T(K417N) T1266C(N422N) T1320G(N440K) G1336A(G446S) G1340C(G447A) G1430A(S477N) C1433A(T478K) A1451C(E484A) A1478G(Q493R) G1486A(G496S) A1493G(Q498R) A1501T(N501Y) T1513C(Y505H) C1640A(T547K) C1678T(L560L)																								0.023
G1251T(K417N) T1266C(N422N) T1320G(N440K) G1336A(G446S) G1340C(G447A) G1430A(S477N) C1433A(T478K) A1451C(E484A) A1478G(Q493R) G1486A(G496S) A1493G(Q498R) A1501T(N501Y) T1513C(Y505H) C1640A(T547K) T1677C(F559F)																								0.011
G1251T(K417N) T1266C(N422N) T1320G(N440K) G1336A(G446S) G1340C(G447A) G1430A(S477N) C1433A(T478K) A1451C(E484A) A1478G(Q493R) G1486A(G496S) A1493G(Q498R) A1501T(N501Y) T1513C(Y505H) C1640A(T547K) T1677G(F559L)																								0.013
G1251T(K417N) T1298C(V433A) T1320G(N440K) G1336A(G446S) G1430A(S477N) C1433A(T478K) A1451C(E484A) A1478G(Q493R) G1486A(G496S) A1493G(Q498R) A1501T(N501Y) T1513C(Y505H) C1640A(T547K)																												0.001
G1251T(K417N) T1299C(V433V) T1320G(N440K) G1336A(G446S) G1430A(S477N) C1433A(T478K) A1451C(E484A) A1478G(Q493R) G1486A(G496S) A1493G(Q498R) A1501T(N501Y) T1513C(Y505H) C1640A(T547K)																																0.005	0.014
G1251T(K417N) T1320G(N440K) A1325T(D442V) G1336A(G446S) G1430A(S477N) C1433A(T478K) A1451C(E484A) A1478G(Q493R) G1486A(G496S) A1493G(Q498R) A1498T(T500S) A1501T(N501Y) T1513C(Y505H) C1640A(T547K)																																0.017
G1251T(K417N) T1320G(N440K) A1325T(D442V) G1336A(G446S) G1430A(S477N) C1433A(T478K) A1451C(E484A) A1478G(Q493R) G1486A(G496S) A1493G(Q498R) A1501T(N501Y) T1513C(Y505H) C1640A(T547K)																																	0.016
G1251T(K417N) T1320G(N440K) A1330C(K444Q) G1336A(G446S) G1430A(S477N) C1433A(T478K) A1451C(E484A) A1478G(Q493R) G1486A(G496S) A1493G(Q498R) A1501T(N501Y) T1513C(Y505H) C1640A(T547K) T1722A(D574E)																												0.008
G1251T(K417N) T1320G(N440K) A1330G(K444E) GGT1336-1338AGC(G446S) G1430A(S477N) C1433A(T478K) A1451C(E484A) A1478G(Q493R) G1486A(G496S) A1493G(Q498R) A1501T(N501Y) T1513C(Y505H) C1640A(T547K) T1722A(D574E)																												0.014
G1251T(K417N) T1320G(N440K) G1336A(G446S)																														0.004666666666666667
G1251T(K417N) T1320G(N440K) G1336A(G446S) 1384-insertA(462fs) G1430A(S477N) C1433A(T478K) A1451C(E484A) A1478G(Q493R) G1486A(G496S) A1493G(Q498R) A1501T(N501Y) T1513C(Y505H) C1640A(T547K)																											0.003
G1251T(K417N) T1320G(N440K) G1336A(G446S) A1343T(N448I) G1430A(S477N) C1433A(T478K) A1451C(E484A) A1478G(Q493R) G1486A(G496S) A1493G(Q498R) A1501T(N501Y) T1513C(Y505H) C1640A(T547K)																															0.02
G1251T(K417N) T1320G(N440K) G1336A(G446S) A1414C(I472L) G1430A(S477N) C1433A(T478K) A1451C(E484A) A1478G(Q493R) G1486A(G496S) A1493G(Q498R) A1501T(N501Y) T1513C(Y505H) C1640A(T547K)																												0.007
G1251T(K417N) T1320G(N440K) G1336A(G446S) A1414G(I472V) G1430A(S477N) C1433A(T478K) A1451C(E484A) A1478G(Q493R) G1486A(G496S) A1493G(Q498R) A1501T(N501Y) T1513C(Y505H) C1640A(T547K)																												0.017
G1251T(K417N) T1320G(N440K) G1336A(G446S) A1421G(Q474R) G1430A(S477N) C1433A(T478K) A1451C(E484A) A1478G(Q493R) G1486A(G496S) A1493G(Q498R) A1501T(N501Y) T1513C(Y505H) C1640A(T547K)																															0.026
G1251T(K417N) T1320G(N440K) G1336A(G446S) C1433A(T478K)																									0.002		0.035
G1251T(K417N) T1320G(N440K) G1336A(G446S) G1339T(G447C) G1430A(S477N) C1433A(T478K) A1451C(E484A) A1478G(Q493R) G1486A(G496S) A1493G(Q498R) A1501T(N501Y) T1513C(Y505H) C1640A(T547K)																											0.005
G1251T(K417N) T1320G(N440K) G1336A(G446S) G1365A(L455L) G1430A(S477N) C1433A(T478K) A1451C(E484A) A1478G(Q493R) G1486A(G496S) A1493G(Q498R) A1501T(N501Y) T1513C(Y505H) C1640A(T547K) C1738T(Q580*)																														0.0033333333333333335
G1251T(K417N) T1320G(N440K) G1336A(G446S) G1430A(S477N) C1433A(T478K) A1451C(E484A)																									0.002
G1251T(K417N) T1320G(N440K) G1336A(G446S) G1430A(S477N) C1433A(T478K) A1451C(E484A) A1459T(N487Y) A1478G(Q493R) G1486A(G496S) A1493G(Q498R) A1501T(N501Y) T1513C(Y505H) C1640A(T547K)																												0.003	0.004
G1251T(K417N) T1320G(N440K) G1336A(G446S) G1430A(S477N) C1433A(T478K) A1451C(E484A) A1460T(N487I) A1478G(Q493R) G1486A(G496S) A1493G(Q498R) A1501T(N501Y) T1513C(Y505H) C1640A(T547K)																													0.003
G1251T(K417N) T1320G(N440K) G1336A(G446S) G1430A(S477N) C1433A(T478K) A1451C(E484A) A1478G(Q493R) G1486A(G496S) A1493G(Q498R) A1498T(T500S) A1501T(N501Y) T1513A(Y505N) C1640A(T547K)																																0.018
G1251T(K417N) T1320G(N440K) G1336A(G446S) G1430A(S477N) C1433A(T478K) A1451C(E484A) A1478G(Q493R) G1486A(G496S) A1493G(Q498R) A1498T(T500S) A1501T(N501Y) T1513C(Y505H) A1518C(Q506H) C1640A(T547K)																																0.045
G1251T(K417N) T1320G(N440K) G1336A(G446S) G1430A(S477N) C1433A(T478K) A1451C(E484A) A1478G(Q493R) G1486A(G496S) A1493G(Q498R) A1498T(T500S) A1501T(N501Y) T1513C(Y505H) C1516A(Q506K) C1640A(T547K)																																0.34
G1251T(K417N) T1320G(N440K) G1336A(G446S) G1430A(S477N) C1433A(T478K) A1451C(E484A) A1478G(Q493R) G1486A(G496S) A1493G(Q498R) A1498T(T500S) A1501T(N501Y) T1513C(Y505H) C1640A(T547K)																																0.564
G1251T(K417N) T1320G(N440K) G1336A(G446S) G1430A(S477N) C1433A(T478K) A1451C(E484A) A1478G(Q493R) G1486A(G496S) A1493G(Q498R) A1501T(N501Y) G1510T(G504C) T1513C(Y505H) C1640A(T547K)																												0.002
G1251T(K417N) T1320G(N440K) G1336A(G446S) G1430A(S477N) C1433A(T478K) A1451C(E484A) A1478G(Q493R) G1486A(G496S) A1493G(Q498R) A1501T(N501Y) T1512G(G504G) T1513C(Y505H) C1640A(T547K)																												0.002			0.002		0.003
G1251T(K417N) T1320G(N440K) G1336A(G446S) G1430A(S477N) C1433A(T478K) A1451C(E484A) A1478G(Q493R) G1486A(G496S) A1493G(Q498R) A1501T(N501Y) T1513A(Y505N) C1516A(Q506K) C1640A(T547K)																												0.008					0.012
G1251T(K417N) T1320G(N440K) G1336A(G446S) G1430A(S477N) C1433A(T478K) A1451C(E484A) A1478G(Q493R) G1486A(G496S) A1493G(Q498R) A1501T(N501Y) T1513A(Y505N) C1640A(T547K)																								0.003	0.003	0.002	0.004		0.004		0.013
G1251T(K417N) T1320G(N440K) G1336A(G446S) G1430A(S477N) C1433A(T478K) A1451C(E484A) A1478G(Q493R) G1486A(G496S) A1493G(Q498R) A1501T(N501Y) T1513C(Y505H) A1518C(Q506H) C1640A(T547K)																															0.003		0.031
G1251T(K417N) T1320G(N440K) G1336A(G446S) G1430A(S477N) C1433A(T478K) A1451C(E484A) A1478G(Q493R) G1486A(G496S) A1493G(Q498R) A1501T(N501Y) T1513C(Y505H) C1516A(Q506K) C1640A(T547K)																									0.002	0.001				0.0033333333333333335	0.023		0.079
G1251T(K417N) T1320G(N440K) G1336A(G446S) G1430A(S477N) C1433A(T478K) A1451C(E484A) A1478G(Q493R) G1486A(G496S) A1493G(Q498R) A1501T(N501Y) T1513C(Y505H) C1516A(Q506K) C1640A(T547K) C1715T(T572I)																												0.025
G1251T(K417N) T1320G(N440K) G1336A(G446S) G1430A(S477N) C1433A(T478K) A1451C(E484A) A1478G(Q493R) G1486A(G496S) A1493G(Q498R) A1501T(N501Y) T1513C(Y505H) C1519A(P507T) C1640A(T547K)																												0.002					0.004
G1251T(K417N) T1320G(N440K) G1336A(G446S) G1430A(S477N) C1433A(T478K) A1451C(E484A) A1478G(Q493R) G1486A(G496S) A1493G(Q498R) A1501T(N501Y) T1513C(Y505H) C1520A(P507Q) C1640A(T547K)																												0.003			0.002
G1251T(K417N) T1320G(N440K) G1336A(G446S) G1430A(S477N) C1433A(T478K) A1451C(E484A) A1478G(Q493R) G1486A(G496S) A1493G(Q498R) A1501T(N501Y) T1513C(Y505H) C1524A(Y508*) C1640A(T547K)																								0.002				0.001
G1251T(K417N) T1320G(N440K) G1336A(G446S) G1430A(S477N) C1433A(T478K) A1451C(E484A) A1478G(Q493R) G1486A(G496S) A1493G(Q498R) A1501T(N501Y) T1513C(Y505H) C1524T(Y508Y) C1640A(T547K)																									0.003
G1251T(K417N) T1320G(N440K) G1336A(G446S) G1430A(S477N) C1433A(T478K) A1451C(E484A) A1478G(Q493R) G1486A(G496S) A1493G(Q498R) A1501T(N501Y) T1513C(Y505H) C1559A(A520E) C1640A(T547K)																												0.002			0.004
G1251T(K417N) T1320G(N440K) G1336A(G446S) G1430A(S477N) C1433A(T478K) A1451C(E484A) A1478G(Q493R) G1486A(G496S) A1493G(Q498R) A1501T(N501Y) T1513C(Y505H) C1617T(V539V) T1635C(G545G) C1640A(T547K) T1663C(S555P)																											0.004
G1251T(K417N) T1320G(N440K) G1336A(G446S) G1430A(S477N) C1433A(T478K) A1451C(E484A) A1478G(Q493R) G1486A(G496S) A1493G(Q498R) A1501T(N501Y) T1513C(Y505H) C1640A(T547K)																								0.664	0.795		0.726	0.78	0.847	0.13133333333333333	0.777		0.793
G1251T(K417N) T1320G(N440K) G1336A(G446S) G1430A(S477N) C1433A(T478K) A1451C(E484A) A1478G(Q493R) G1486A(G496S) A1493G(Q498R) A1501T(N501Y) T1513C(Y505H) C1640A(T547K) 1708-insertG(570fs)																											0.003
G1251T(K417N) T1320G(N440K) G1336A(G446S) G1430A(S477N) C1433A(T478K) A1451C(E484A) A1478G(Q493R) G1486A(G496S) A1493G(Q498R) A1501T(N501Y) T1513C(Y505H) C1640A(T547K) A1669-1669del(557fs)																											0.006
G1251T(K417N) T1320G(N440K) G1336A(G446S) G1430A(S477N) C1433A(T478K) A1451C(E484A) A1478G(Q493R) G1486A(G496S) A1493G(Q498R) A1501T(N501Y) T1513C(Y505H) C1640A(T547K) A1669G(K557E)																											0.005
G1251T(K417N) T1320G(N440K) G1336A(G446S) G1430A(S477N) C1433A(T478K) A1451C(E484A) A1478G(Q493R) G1486A(G496S) A1493G(Q498R) A1501T(N501Y) T1513C(Y505H) C1640A(T547K) A1672T(K558*)																									0.021	0.02
G1251T(K417N) T1320G(N440K) G1336A(G446S) G1430A(S477N) C1433A(T478K) A1451C(E484A) A1478G(Q493R) G1486A(G496S) A1493G(Q498R) A1501T(N501Y) T1513C(Y505H) C1640A(T547K) A1692T(Q564H)																									0.003
G1251T(K417N) T1320G(N440K) G1336A(G446S) G1430A(S477N) C1433A(T478K) A1451C(E484A) A1478G(Q493R) G1486A(G496S) A1493G(Q498R) A1501T(N501Y) T1513C(Y505H) C1640A(T547K) C1644T(G548G)																														0.0036666666666666666
G1251T(K417N) T1320G(N440K) G1336A(G446S) G1430A(S477N) C1433A(T478K) A1451C(E484A) A1478G(Q493R) G1486A(G496S) A1493G(Q498R) A1501T(N501Y) T1513C(Y505H) C1640A(T547K) C1715T(T572I)																										0.059
G1251T(K417N) T1320G(N440K) G1336A(G446S) G1430A(S477N) C1433A(T478K) A1451C(E484A) A1478G(Q493R) G1486A(G496S) A1493G(Q498R) A1501T(N501Y) T1513C(Y505H) C1640A(T547K) C1724T(A575V)																														0.0026666666666666666
G1251T(K417N) T1320G(N440K) G1336A(G446S) G1430A(S477N) C1433A(T478K) A1451C(E484A) A1478G(Q493R) G1486A(G496S) A1493G(Q498R) A1501T(N501Y) T1513C(Y505H) C1640A(T547K) G1702A(D568N) C1753T(L585F)																									0.021	0.021
G1251T(K417N) T1320G(N440K) G1336A(G446S) G1430A(S477N) C1433A(T478K) A1451C(E484A) A1478G(Q493R) G1486A(G496S) A1493G(Q498R) A1501T(N501Y) T1513C(Y505H) C1640A(T547K) T1650A(G550G)																									0.023	0.022
G1251T(K417N) T1320G(N440K) G1336A(G446S) G1430A(S477N) C1433A(T478K) A1451C(E484A) A1478G(Q493R) G1486A(G496S) A1493G(Q498R) A1501T(N501Y) T1513C(Y505H) C1640A(T547K) T1656A(L552L) A1721G(D574G)																											0.016
G1251T(K417N) T1320G(N440K) G1336A(G446S) G1430A(S477N) C1433A(T478K) A1451C(E484A) A1478G(Q493R) G1486A(G496S) A1493G(Q498R) A1501T(N501Y) T1513C(Y505H) C1640A(T547K) T1659C(T553T)																											0.016
G1251T(K417N) T1320G(N440K) G1336A(G446S) G1430A(S477N) C1433A(T478K) A1451C(E484A) A1478G(Q493R) G1486A(G496S) A1493G(Q498R) A1501T(N501Y) T1513C(Y505H) C1640A(T547K) T1659G(T553T)																											0.004
G1251T(K417N) T1320G(N440K) G1336A(G446S) G1430A(S477N) C1433A(T478K) A1451C(E484A) A1478G(Q493R) G1486A(G496S) A1493G(Q498R) A1501T(N501Y) T1513C(Y505H) C1640A(T547K) T1675C(F559L)																											0.009
G1251T(K417N) T1320G(N440K) G1336A(G446S) G1430A(S477N) C1433A(T478K) A1451C(E484A) A1478G(Q493R) G1486A(G496S) A1493G(Q498R) A1501T(N501Y) T1513C(Y505H) C1640A(T547K) T1675G(F559V)																											0.01
G1251T(K417N) T1320G(N440K) G1336A(G446S) G1430A(S477N) C1433A(T478K) A1451C(E484A) A1478G(Q493R) G1486A(G496S) A1493G(Q498R) A1501T(N501Y) T1513C(Y505H) C1640A(T547K) T1676A(F559Y)																														0.0023333333333333335
G1251T(K417N) T1320G(N440K) G1336A(G446S) G1430A(S477N) C1433A(T478K) A1451C(E484A) A1478G(Q493R) G1486A(G496S) A1493G(Q498R) A1501T(N501Y) T1513C(Y505H) C1640A(T547K) T1676C(F559S)																															0.013
G1251T(K417N) T1320G(N440K) G1336A(G446S) G1430A(S477N) C1433A(T478K) A1451C(E484A) A1478G(Q493R) G1486A(G496S) A1493G(Q498R) A1501T(N501Y) T1513C(Y505H) C1640A(T547K) T1676G(F559C)																															0.013
G1251T(K417N) T1320G(N440K) G1336A(G446S) G1430A(S477N) C1433A(T478K) A1451C(E484A) A1478G(Q493R) G1486A(G496S) A1493G(Q498R) A1501T(N501Y) T1513C(Y505H) C1640A(T547K) T1710C(A570A)																									0.006	0.003
G1251T(K417N) T1320G(N440K) G1336A(G446S) G1430A(S477N) C1433A(T478K) A1451C(E484A) A1478G(Q493R) G1486A(G496S) A1493G(Q498R) A1501T(N501Y) T1513C(Y505H) C1640A(T547K) T1710G(A570A)																									0.018	0.014
G1251T(K417N) T1320G(N440K) G1336A(G446S) G1430A(S477N) C1433A(T478K) A1451C(E484A) A1478G(Q493R) G1486A(G496S) A1493G(Q498R) A1501T(N501Y) T1513C(Y505H) CAA1516-1518AAC(Q506N) C1640A(T547K)																												0.001					0.005
G1251T(K417N) T1320G(N440K) G1336A(G446S) G1430A(S477N) C1433A(T478K) A1451C(E484A) A1478G(Q493R) G1486A(G496S) A1493G(Q498R) A1501T(N501Y) T1513C(Y505H) G1528T(V510L) C1640A(T547K)																												0.001
G1251T(K417N) T1320G(N440K) G1336A(G446S) G1430A(S477N) C1433A(T478K) A1451C(E484A) A1478G(Q493R) G1486A(G496S) A1493G(Q498R) A1501T(N501Y) T1513C(Y505H) G1564T(A522S) C1640A(T547K)																											0.004
G1251T(K417N) T1320G(N440K) G1336A(G446S) G1430A(S477N) C1433A(T478K) A1451C(E484A) A1478G(Q493R) G1486A(G496S) A1493G(Q498R) A1501T(N501Y) T1513C(Y505H) G1570A(V524I) C1640A(T547K)																											0.003
G1251T(K417N) T1320G(N440K) G1336A(G446S) G1430A(S477N) C1433A(T478K) A1451C(E484A) A1478G(Q493R) G1486A(G496S) A1493G(Q498R) A1501T(N501Y) T1513C(Y505H) G1599A(L533L) C1640A(T547K)																												0.026
G1251T(K417N) T1320G(N440K) G1336A(G446S) G1430A(S477N) C1433A(T478K) A1451C(E484A) A1478G(Q493R) G1486A(G496S) A1493G(Q498R) A1501T(N501Y) T1513C(Y505H) G1634A(G545D) C1640A(T547K)																											0.019
G1251T(K417N) T1320G(N440K) G1336A(G446S) G1430A(S477N) C1433A(T478K) A1451C(E484A) A1478G(Q493R) G1486A(G496S) A1493G(Q498R) A1501T(N501Y) T1513C(Y505H) T1522C(Y508H) C1640A(T547K)																											0.003
G1251T(K417N) T1320G(N440K) G1336A(G446S) G1430A(S477N) C1433A(T478K) A1451C(E484A) A1478G(Q493R) G1486A(G496S) A1493G(Q498R) A1501T(N501Y) T1513C(Y505H) T1522G(Y508D) C1640A(T547K)																												0.003					0.002
G1251T(K417N) T1320G(N440K) G1336A(G446S) G1430A(S477N) C1433A(T478K) A1451C(E484A) A1478G(Q493R) G1486A(G496S) A1493G(Q498R) A1501T(N501Y) T1513C(Y505H) T1529G(V510G) C1640A(T547K)																												0.001
G1251T(K417N) T1320G(N440K) G1336A(G446S) G1430A(S477N) C1433A(T478K) A1451C(E484A) A1478G(Q493R) G1486A(G496S) A1493G(Q498R) A1501T(N501Y) T1513C(Y505H) T1532G(V511G) C1640A(T547K)																												0.001
G1251T(K417N) T1320G(N440K) G1336A(G446S) G1430A(S477N) C1433A(T478K) A1451C(E484A) A1478G(Q493R) G1486A(G496S) A1493G(Q498R) A1501T(N501Y) T1513C(Y505H) T1535C(V512A) C1640A(T547K)																											0.004
G1251T(K417N) T1320G(N440K) G1336A(G446S) G1430A(S477N) C1433A(T478K) A1451C(E484A) A1478G(Q493R) G1486A(G496S) A1493G(Q498R) A1501T(N501Y) T1513C(Y505H) T1538G(L513R) C1640A(T547K)																												0.001					0.003
G1251T(K417N) T1320G(N440K) G1336A(G446S) G1430A(S477N) C1433A(T478K) A1451C(E484A) A1478G(Q493R) G1486A(G496S) A1493G(Q498R) A1501T(N501Y) T1513C(Y505H) T1539G(L513L) C1640A(T547K)																												0.002					0.003
G1251T(K417N) T1320G(N440K) G1336A(G446S) G1430A(S477N) C1433A(T478K) A1451C(E484A) A1478G(Q493R) G1486A(G496S) A1493G(Q498R) A1501T(N501Y) T1513C(Y505H) T1542C(S514S) C1640A(T547K)																											0.005
G1251T(K417N) T1320G(N440K) G1336A(G446S) G1430A(S477N) C1433A(T478K) A1451C(E484A) A1478G(Q493R) G1486A(G496S) A1493G(Q498R) A1501T(N501Y) T1513C(Y505H) T1542G(S514S) C1640A(T547K)																												0.001					0.003
G1251T(K417N) T1320G(N440K) G1336A(G446S) G1430A(S477N) C1433A(T478K) A1451C(E484A) A1478G(Q493R) G1486A(G496S) A1493G(Q498R) A1501T(N501Y) T1513C(Y505H) T1543G(F515V) C1640A(T547K)																												0.003	0.003				0.006
G1251T(K417N) T1320G(N440K) G1336A(G446S) G1430A(S477N) C1433A(T478K) A1451C(E484A) A1478G(Q493R) G1486A(G496S) A1493G(Q498R) A1501T(N501Y) T1513C(Y505H) T1544G(F515C) C1640A(T547K)																												0.002					0.004
G1251T(K417N) T1320G(N440K) G1336A(G446S) G1430A(S477N) C1433A(T478K) A1451C(E484A) A1478G(Q493R) G1486A(G496S) A1493G(Q498R) A1501T(N501Y) T1513C(Y505H) T1551G(L517L) C1640A(T547K)																												0.001
G1251T(K417N) T1320G(N440K) G1336A(G446S) G1430A(S477N) C1433A(T478K) A1451C(E484A) A1478G(Q493R) G1486A(G496S) A1493G(Q498R) A1501T(N501Y) T1513C(Y505H) T1622G(F541C) C1640A(T547K)																												0.001
G1251T(K417N) T1320G(N440K) G1336A(G446S) G1430A(S477N) C1433A(T478K) A1451C(E484A) A1478G(Q493R) G1486A(G496S) A1493G(Q498R) A1501T(N501Y) T1513C(Y505H) T1628C(F543S) C1640A(T547K)																											0.003
G1251T(K417N) T1320G(N440K) G1336A(G446S) G1430A(S477N) C1433A(T478K) A1451C(E484A) A1478G(Q493R) G1486A(G496S) A1493G(Q498R) A1501T(N501Y) TAC1513-1515CAA(Y505Q) C1640A(T547K)																												0.003			0.002		0.007
G1251T(K417N) T1320G(N440K) G1336A(G446S) G1430A(S477N) C1433A(T478K) A1451C(E484A) A1478G(Q493R) G1486A(G496S) C1491T(F497F) A1493G(Q498R) A1501T(N501Y) T1513C(Y505H) C1640A(T547K)																											0.004
G1251T(K417N) T1320G(N440K) G1336A(G446S) G1430A(S477N) C1433A(T478K) A1451C(E484A) A1478G(Q493R) T1480C(S494P) A1493G(Q498R) A1501T(N501Y) T1513C(Y505H) C1640A(T547K)																																			0.431
G1251T(K417N) T1320G(N440K) G1336A(G446S) G1430A(S477N) C1433A(T478K) A1451C(E484A) C1640A(T547K)																									0.006
G1251T(K417N) T1320G(N440K) G1336A(G446S) G1430A(S477N) C1433A(T478K) A1451C(E484A) T1455-1455del(485fs) A1478G(Q493R) G1486A(G496S) A1493G(Q498R) A1501T(N501Y) T1513C(Y505H) C1640A(T547K)																											0.004
G1251T(K417N) T1320G(N440K) G1336A(G446S) G1430A(S477N) C1433A(T478K) A1451C(E484A) T1455G(G485G) A1478G(Q493R) G1486A(G496S) A1493G(Q498R) A1501T(N501Y) T1513C(Y505H) C1640A(T547K)																												0.001	0.003
G1251T(K417N) T1320G(N440K) G1336A(G446S) G1430A(S477N) C1433A(T478K) A1451C(E484A) T1464-1464del(488fs) A1478G(Q493R) G1486A(G496S) A1493G(Q498R) A1501T(N501Y) T1513C(Y505H) C1640A(T547K)																											0.004
G1251T(K417N) T1320G(N440K) G1336A(G446S) G1430A(S477N) C1433A(T478K) A1451C(E484A) T1468-1468del(490fs) A1478G(Q493R) G1486A(G496S) A1493G(Q498R) A1501T(N501Y) T1513C(Y505H) C1640A(T547K)																											0.004
G1251T(K417N) T1320G(N440K) G1336A(G446S) G1430A(S477N) C1433A(T478K) T1437C(P479P) A1451C(E484A) A1478G(Q493R) G1486A(G496S) A1493G(Q498R) A1501T(N501Y) T1513C(Y505H) C1640A(T547K)																											0.004
G1251T(K417N) T1320G(N440K) G1336A(G446S) G1430A(S477N) C1433A(T478K) T1438A(C480S) A1451C(E484A) T1462C(C488R) A1478G(Q493R) G1486A(G496S) A1493G(Q498R) A1501T(N501Y) T1513C(Y505H) C1640A(T547K)																															0.002
G1251T(K417N) T1320G(N440K) G1336A(G446S) T1359A(Y453*) G1430A(S477N) C1433A(T478K) A1451C(E484A) A1478G(Q493R) G1486A(G496S) A1493G(Q498R) A1501T(N501Y) T1513C(Y505H) C1640A(T547K)																																0.011	0.012
G1251T(K417N) T1320G(N440K) G1336A(G446S) T1359C(Y453Y) G1430A(S477N) C1433A(T478K) A1451C(E484A) A1478G(Q493R) G1486A(G496S) A1493G(Q498R) A1501T(N501Y) T1513C(Y505H) C1640A(T547K)																																	0.006
G1251T(K417N) T1320G(N440K) G1336A(G446S) T1364C(L455S) G1430A(S477N) C1433A(T478K) A1451C(E484A) A1478G(Q493R) G1486A(G496S) A1493G(Q498R) A1501T(N501Y) T1513C(Y505H) C1640A(T547K)																														0.0029999999999999996
G1251T(K417N) T1320G(N440K) G1336A(G446S) T1389C(P463P) G1430A(S477N) C1433A(T478K) A1451C(E484A) A1478G(Q493R) G1486A(G496S) A1493G(Q498R) A1501T(N501Y) T1513C(Y505H) C1640A(T547K)																											0.004
G1251T(K417N) T1320G(N440K) G1336A(G446S) T1428C(G476G) G1430A(S477N) C1433A(T478K) A1451C(E484A) A1478G(Q493R) G1486A(G496S) A1493G(Q498R) A1501T(N501Y) T1513C(Y505H) C1640A(T547K)																											0.006
G1251T(K417N) T1320G(N440K) G1336C(G446R) G1430A(S477N) C1433A(T478K) A1451C(E484A) A1478G(Q493R) G1486A(G496S) A1493G(Q498R) A1501T(N501Y) T1513C(Y505H) C1640A(T547K)																								0.002
G1251T(K417N) T1320G(N440K) G1430A(S477N) C1433A(T478K) A1451C(E484A) G1453-1453del(485fs) A1459T(N487Y) A1478G(Q493R) A1493G(Q498R) A1501T(N501Y) T1513C(Y505H)																																			0.008
G1251T(K417N) T1320G(N440K) G1430A(S477N) C1433A(T478K) A1451C(E484A) G1453-1453del(485fs) A1478G(Q493R) A1493G(Q498R) A1501T(N501Y) T1513C(Y505H)																																			0.397
G1251T(K417N) T1320G(N440K) GGT1336-1338AGC(G446S) G1430A(S477N) C1433A(T478K) A1451C(E484A) A1478G(Q493R) G1486A(G496S) A1493G(Q498R) A1501T(N501Y) T1513C(Y505H) A1518C(Q506H) C1640A(T547K)																												0.014
G1251T(K417N) T1320G(N440K) GGT1336-1338AGC(G446S) G1430A(S477N) C1433A(T478K) A1451C(E484A) A1478G(Q493R) G1486A(G496S) A1493G(Q498R) A1501T(N501Y) T1513C(Y505H) C1580T(P527L) C1640A(T547K)																												0.028
G1251T(K417N) T1320G(N440K) T1323C(L441L) GGT1336-1338AGC(G446S) G1430A(S477N) C1433A(T478K) A1451C(E484A) A1478G(Q493R) G1486A(G496S) A1493G(Q498R) A1501T(N501Y) T1513C(Y505H) C1640A(T547K)																												0.026
G1251T(K417N) T1355G(L452R) C1433A(T478K)											0.259
G1251T(K417N) T1355G(L452R) C1433A(T478K) C1687A(Q563K)											0.003
G1251T(K417N) T1355G(L452R) G1422A(Q474Q) C1433A(T478K)									0.046
G1251T(K417N) T1355G(L452R) G1423T(A475S) C1433A(T478K)											0.007
G1307-1307del(436fs) G1430A(S477N)		0.051
G1307-1307del(436fs) G1430A(S477N) C1433T(T478I)		0.001
G1339A(G447S) T1355G(L452R) C1433A(T478K)																					0.009333333333333334
G1339T(G447C) T1355G(L452R) C1433A(T478K)													0.001						0.129
G1339T(G447C) T1355G(L452R) G1411A(E471K) C1433A(T478K)																			0.021
G1339T(G447C) T1355G(L452R) T1382C(L461P) C1433A(T478K)												0.002
G1411A(E471K) A1501T(N501Y) C1709A(A570D) C1718T(T573I)	0.047
G1423T(A475S) G1430A(S477N)				0.005
G1430A(S477N)		0.071	0.261	0.937
G1430A(S477N) A1501T(N501Y)				0.001
G1430A(S477N) A1525C(R509R)				0.002
G1430A(S477N) A1548C(E516D)				0.002
G1430A(S477N) A1609T(K537*)				0.007
G1430A(S477N) A1733C(D578A)				0.001
G1430A(S477N) C1433A(T478K)				0.003
G1430A(S477N) C1516A(Q506K)				0.002
G1430A(S477N) C1519A(P507T)				0.001
G1430A(S477N) C1520A(P507Q)				0.002
G1430A(S477N) C1524A(Y508*)				0.004
G1430A(S477N) C1559A(A520E)				0.003
G1430A(S477N) C1668A(N556K)				0.004
G1430A(S477N) C1709A(A570D)				0.004
G1430A(S477N) C1753-1753del(585fs)				0.001
G1430A(S477N) T1512G(G504G)				0.001
G1430A(S477N) T1722C(D574D)				0.002
G1430A(S477N) T1745-1745del(582fs)				0.001
G1430A(S477N) T1751-1751del(584fs)				0.001
G1430A(S477N) T1754-1754del(585fs)				0.002
G1450A(E484K)	0.297	0.2855	0.304
G1450A(E484K) C1644A(G548G)		0.0005
G1450A(E484K) C1709A(A570D)			0.006
G1450A(E484K) T1725C(A575A)	0.044
G1546T(E516*)																		0.025
G710-710del(237fs) G1016A(G339D) G1037A(R346K) TCC1111-1113CTC(S371L) T1117C(S373P) C1124T(S375F)																														0.001
G773A(W258*) G1016A(G339D) G1037A(R346K) TCC1111-1113CTC(S371L) T1117C(S373P) C1124T(S375F)																														0.009666666666666667
GGG1237-1239AGT(G413S) T1355G(L452R) C1433A(T478K)																					0.0013333333333333333
T1012G(F338V) G1016A(G339D) G1037A(R346K) TCC1111-1113CTC(S371L) T1117C(S373P) C1124T(S375F)																														0.0013333333333333333
T1215-1215del(405fs) G1430A(S477N)				0.001
T1215-1215del(405fs) T1355G(L452R) C1433A(T478K)					0.002	0.001		0.001					0.001		0.001		0.0005
T1220-1220del(407fs) G1430A(S477N)				0.001
T1220-1220del(407fs) T1355G(L452R) C1433A(T478K)															0.001
T1274C(L425S) A1302G(I434M) C1317A(N439K) T1323C(L441L) G1332T(K444N) GTT1333-1335CGT(V445R) G1337A(G446D) TAT1345-1347CGT(Y449R) T1355A(L452Q) A1358T(Y453F) G1365T(L455F) T1368A(F456L) T1380G(N460K) T1401C(D467D) G1426A(G476S) G1430A(S477N) C1433G(T478R) A1451T(E484V) TTT1456-1458CCT(F486P) T1469C(F490S) G1487T(G496V) CAA1492-1494TAC(Q498Y) A1502C(N501T) GGT1510-1512GAG(G504E) T1513C(Y505H) C151…																																		0.011
T1287C(F429F) A1501T(N501Y) C1709A(A570D)	0.045
T1287C(F429F) A1501T(N501Y) C1709A(A570D) C1718T(T573I)	0.003
T1320G(N440K) G1336A(G446S) G1430A(S477N) C1433A(T478K) A1451C(E484A) A1478G(Q493R) G1486A(G496S) A1493G(Q498R) A1501T(N501Y) T1513C(Y505H) C1640A(T547K)																										0.488
T1320G(N440K) G1430A(S477N) C1433A(T478K) A1451C(E484A) A1478G(Q493R) A1493G(Q498R) A1501T(N501Y) T1513C(Y505H)																														0.03766666666666667
T1355G(L452R)	0.091	0.1305													0.005		0.0015
T1355G(L452R) A1378C(N460H) C1433A(T478K)								0.001
T1355G(L452R) A1378G(N460D) C1433A(T478K)								0.003
T1355G(L452R) A1413C(E471D) C1433A(T478K)																			0.004
T1355G(L452R) A1413G(E471E) C1433A(T478K) T1508C(V503A)																			0.01
T1355G(L452R) A1414C(I472L) C1433A(T478K)																	0.0005
T1355G(L452R) C1431T(S477S) C1433A(T478K)										0.541	0.255										0.4533333333333333
T1355G(L452R) C1431T(S477S) C1433A(T478K) A1525C(R509R)										0.002
T1355G(L452R) C1431T(S477S) C1433A(T478K) A1609T(K537*)										0.002
T1355G(L452R) C1431T(S477S) C1433A(T478K) C1520A(P507Q)																					0.0006666666666666666
T1355G(L452R) C1431T(S477S) C1433A(T478K) C1524A(Y508*)																					0.0016666666666666668
T1355G(L452R) C1431T(S477S) C1433A(T478K) C1559A(A520E)																					0.0006666666666666666
T1355G(L452R) C1431T(S477S) C1433A(T478K) C1561A(P521T)																					0.0006666666666666666
T1355G(L452R) C1431T(S477S) C1433A(T478K) G1642A(G548S)										0.003
T1355G(L452R) C1431T(S477S) C1433A(T478K) T1455G(G485G)																					0.0016666666666666668
T1355G(L452R) C1431T(S477S) C1433A(T478K) T1512G(G504G)										0.004											0.0006666666666666666
T1355G(L452R) C1431T(S477S) C1433A(T478K) T1513G(Y505D)										0.002											0.0006666666666666666
T1355G(L452R) C1431T(S477S) C1433A(T478K) T1540G(S514A)										0.002
T1355G(L452R) C1431T(S477S) C1433A(T478K) T1543G(F515V)																					0.0006666666666666666
T1355G(L452R) C1431T(S477S) C1433A(T478K) T1545G(F515L)										0.001
T1355G(L452R) C1431T(S477S) C1433A(T478K) T1627C(F543L)											0.014
T1355G(L452R) C1431T(S477S) C1433A(T478K) T1653A(V551V)										0.002
T1355G(L452R) C1431T(S477S) C1433A(T478K) T1693G(F565V)																					0.0006666666666666666
T1355G(L452R) C1431T(S477S) C1433A(T478K) T1694G(F565C)																					0.0006666666666666666
T1355G(L452R) C1431T(S477S) C1433A(T478K) T1722C(D574D)																					0.001
T1355G(L452R) C1433A(T478K)					0.959	0.864	0.529	0.673	0.626	0.002	0.268	0.038	0.617	0.223	0.754	0.635	0.772		0.477	0.009	0.393	0.9804999999999999	0.355		0.03	0.321	0.021
T1355G(L452R) C1433A(T478K) A1451C(E484A)															0.009
T1355G(L452R) C1433A(T478K) A1451T(E484V)															0.005
T1355G(L452R) C1433A(T478K) A1451T(E484V) TTT1456-1458CCT(F486P) T1469C(F490S) G1487T(G496V) CAA1492-1494TAC(Q498Y) A1498T(T500S) A1502C(N501T) G1511A(G504D) T1513C(Y505H) T1557A(H519Q)									0.001
T1355G(L452R) C1433A(T478K) A1451T(E484V) TTT1456-1458CCT(F486P) TTT1468-1470CCT(F490P) A1478G(Q493R) G1487T(G496V) CAA1492-1494TAC(Q498Y) A1502C(N501T) G1511A(G504D) T1513C(Y505H) T1557A(H519Q)																	0.0005
T1355G(L452R) C1433A(T478K) A1459T(N487Y)						0.002
T1355G(L452R) C1433A(T478K) A1478G(Q493R) G1486A(G496S) A1493G(Q498R) A1501T(N501Y) T1513C(Y505H) C1640A(T547K)																										0.003
T1355G(L452R) C1433A(T478K) A1518C(Q506H)						0.005
T1355G(L452R) C1433A(T478K) A1518C(Q506H) T1722C(D574D)							0.007
T1355G(L452R) C1433A(T478K) A1525C(R509R)								0.001	0.002								0.0005
T1355G(L452R) C1433A(T478K) A1527C(R509S)													0.002
T1355G(L452R) C1433A(T478K) A1527G(R509R)													0.003
T1355G(L452R) C1433A(T478K) A1548C(E516D)																	0.0015
T1355G(L452R) C1433A(T478K) A1560C(A520A)						0.001									0.001
T1355G(L452R) C1433A(T478K) A1692C(Q564H)						0.001
T1355G(L452R) C1433A(T478K) A1741C(T581P)						0.002
T1355G(L452R) C1433A(T478K) C1436A(P479H)									0.002
T1355G(L452R) C1433A(T478K) C1497A(P499P)													0.003				0.001
T1355G(L452R) C1433A(T478K) C1515A(Y505*)						0.001							0.001
T1355G(L452R) C1433A(T478K) C1515A(Y505*) T1722C(D574D)							0.003
T1355G(L452R) C1433A(T478K) C1516A(Q506K)					0.004	0.013	0.009	0.005					0.007
T1355G(L452R) C1433A(T478K) C1516A(Q506K) T1722C(D574D)									0.005
T1355G(L452R) C1433A(T478K) C1519A(P507T)						0.003	0.005	0.001					0.002
T1355G(L452R) C1433A(T478K) C1520A(P507Q)						0.001		0.003	0.001				0.006				0.001					0.001
T1355G(L452R) C1433A(T478K) C1524A(Y508*)						0.002	0.001	0.007	0.003		0.002		0.014		0.001		0.007		0.004		0.0026666666666666666	0.0055
T1355G(L452R) C1433A(T478K) C1524A(Y508*) C1715T(T572I)										0.004
T1355G(L452R) C1433A(T478K) C1537A(L513I)								0.001	0.001				0.002				0.0005
T1355G(L452R) C1433A(T478K) C1552A(L518I)					0.001
T1355G(L452R) C1433A(T478K) C1559A(A520E)						0.003	0.003						0.004		0.002		0.001					0.001
T1355G(L452R) C1433A(T478K) C1561A(P521T)					0.001																	0.0015
T1355G(L452R) C1433A(T478K) C1565A(A522E)					0.002										0.001
T1355G(L452R) C1433A(T478K) C1580A(P527H)								0.001
T1355G(L452R) C1433A(T478K) C1626A(N542K)																	0.001
T1355G(L452R) C1433A(T478K) C1629A(F543L)																						0.001
T1355G(L452R) C1433A(T478K) C1640A(T547K)															0.001
T1355G(L452R) C1433A(T478K) C1644A(G548G)					0.002
T1355G(L452R) C1433A(T478K) C1644T(G548G)					0.003
T1355G(L452R) C1433A(T478K) C1687A(Q563K) C1715T(T572I)										0.005
T1355G(L452R) C1433A(T478K) C1715T(T572I)										0.395
T1355G(L452R) C1433A(T478K) G1439A(C480Y) A1451C(E484A)															0.004
T1355G(L452R) C1433A(T478K) G1439C(C480S) A1451C(E484A)															0.002
T1355G(L452R) C1433A(T478K) G1444T(G482C)																	0.004
T1355G(L452R) C1433A(T478K) G1447T(V483F)													0.001
T1355G(L452R) C1433A(T478K) G1450C(E484Q)																	0.0825
T1355G(L452R) C1433A(T478K) G1450T(E484*)															0.001
T1355G(L452R) C1433A(T478K) G1487T(G496V) CAA1492-1494TAC(Q498Y) A1498T(T500S) A1502C(N501T) G1511A(G504D) T1513C(Y505H) T1557A(H519Q)									0.001
T1355G(L452R) C1433A(T478K) G1487T(G496V) CAA1492-1494TAC(Q498Y) A1502C(N501T) G1511A(G504D) T1513C(Y505H) T1557A(H519Q)														0.006
T1355G(L452R) C1433A(T478K) G1507T(V503F)													0.002
T1355G(L452R) C1433A(T478K) G1528T(V510L)													0.001
T1355G(L452R) C1433A(T478K) G1534T(V512L)																	0.0005
T1355G(L452R) C1433A(T478K) G1546T(E516*)													0.001
T1355G(L452R) C1433A(T478K) G1615C(V539L)								0.001
T1355G(L452R) C1433A(T478K) G1642A(G548S)											0.001
T1355G(L452R) C1433A(T478K) T1455A(G485G)																					0.002
T1355G(L452R) C1433A(T478K) T1455C(G485G)																					0.0016666666666666668
T1355G(L452R) C1433A(T478K) T1455G(G485G)						0.002															0.001
T1355G(L452R) C1433A(T478K) T1456G(F486V)																	0.001
T1355G(L452R) C1433A(T478K) T1508C(V503A)																			0.115
T1355G(L452R) C1433A(T478K) T1508C(V503A) G1720A(D574N)																			0.025
T1355G(L452R) C1433A(T478K) T1512A(G504G)																	0.0005
T1355G(L452R) C1433A(T478K) T1512G(G504G)						0.002	0.003	0.002	0.001		0.002		0.004		0.001		0.0015					0.001
T1355G(L452R) C1433A(T478K) T1512G(G504G) T1722C(D574D)																0.008
T1355G(L452R) C1433A(T478K) T1513G(Y505D)								0.001					0.002		0.001		0.0015					0.002
T1355G(L452R) C1433A(T478K) T1522G(Y508D)						0.001							0.001				0.0005
T1355G(L452R) C1433A(T478K) T1529G(V510G)						0.001							0.001
T1355G(L452R) C1433A(T478K) T1538G(L513R)						0.002											0.0005
T1355G(L452R) C1433A(T478K) T1539G(L513L)					0.002	0.002	0.003									0.004	0.001
T1355G(L452R) C1433A(T478K) T1540G(S514A)						0.002	0.001						0.002				0.001
T1355G(L452R) C1433A(T478K) T1542G(S514S)					0.003	0.003	0.004
T1355G(L452R) C1433A(T478K) T1543G(F515V)					0.002	0.012	0.011										0.001					0.001
T1355G(L452R) C1433A(T478K) T1544G(F515C)						0.005	0.004
T1355G(L452R) C1433A(T478K) T1545G(F515L)																	0.001					0.001
T1355G(L452R) C1433A(T478K) T1550G(L517R)							0.004										0.001
T1355G(L452R) C1433A(T478K) T1551G(L517L)						0.002
T1355G(L452R) C1433A(T478K) T1551G(L517L) T1722C(D574D)							0.003
T1355G(L452R) C1433A(T478K) T1557G(H519Q)								0.001					0.003				0.0005
T1355G(L452R) C1433A(T478K) T1602C(V534V)					0.001
T1355G(L452R) C1433A(T478K) T1602G(V534V)					0.004
T1355G(L452R) C1433A(T478K) T1621A(F541I)								0.001
T1355G(L452R) C1433A(T478K) T1627C(F543L) C1715T(T572I)										0.012
T1355G(L452R) C1433A(T478K) T1627G(F543V)											0.013											0.001
T1355G(L452R) C1433A(T478K) T1627G(F543V) C1715T(T572I)										0.012
T1355G(L452R) C1433A(T478K) T1632C(N544N)					0.001
T1355G(L452R) C1433A(T478K) T1652A(V551D)						0.023
T1355G(L452R) C1433A(T478K) T1676G(F559C)						0.001
T1355G(L452R) C1433A(T478K) T1693G(F565V)																						0.001
T1355G(L452R) C1433A(T478K) T1694G(F565C)																	0.0005					0.001
T1355G(L452R) C1433A(T478K) T1722C(D574D)					0.002	0.005	0.2	0.001	0.249							0.35	0.0005					0.001
T1355G(L452R) C1433A(T478K) T1751-1751del(584fs)					0.001	0.001									0.001		0.0005
T1355G(L452R) C1433A(T478K) T1754-1754del(585fs)					0.001	0.002		0.001					0.001		0.001		0.0005
T1355G(L452R) C1433G(T478R)															0.002
T1355G(L452R) C1433T(T478I)															0.001
T1355G(L452R) G1374A(K458K) C1433A(T478K) C1640A(T547K)																									0.003
T1355G(L452R) G1395T(E465D) C1433A(T478K)													0.002
T1355G(L452R) G1422A(Q474Q) C1433A(T478K)									0.003
T1355G(L452R) G1423T(A475S) C1433A(T478K) C1715T(T572I)										0.007
T1355G(L452R) G1430A(S477N)				0.002
T1355G(L452R) G1430A(S477N) C1433A(T478K) A1451C(E484A) A1478G(Q493R) G1486A(G496S) A1493G(Q498R) A1501T(N501Y) T1513C(Y505H) C1640A(T547K)																										0.002
T1355G(L452R) GAAGTCTAATCTCAAACCTTTTGAGAGAGATATTT1371-1405del(457fs) C1433A(T478K)								0.002
T1355G(L452R) GGAAGTCTAATCTCAAACCTTTTGAGAGAGATATT1370-1404del(457fs) A1412T(E471V) C1433A(T478K)								0.002
T1355G(L452R) GGAAGTCTAATCTCAAACCTTTTGAGAGAGATATT1370-1404del(457fs) A1413C(E471D) C1433A(T478K)								0.003
T1355G(L452R) GGAAGTCTAATCTCAAACCTTTTGAGAGAGATATT1370-1404del(457fs) A1413G(E471E) C1433A(T478K)								0.002
T1355G(L452R) GGAAGTCTAATCTCAAACCTTTTGAGAGAGATATT1370-1404del(457fs) C1433A(T478K)								0.267
T1355G(L452R) GGAAGTCTAATCTCAAACCTTTTGAGAGAGATATT1370-1404del(457fs) C1433A(T478K) A1452T(E484D)								0.005
T1355G(L452R) GGAAGTCTAATCTCAAACCTTTTGAGAGAGATATT1370-1404del(457fs) C1433A(T478K) G1546T(E516*)								0.002
T1355G(L452R) GGAAGTCTAATCTCAAACCTTTTGAGAGAGATATT1370-1404del(457fs) C1433A(T478K) T1456G(F486V)								0.003
T1355G(L452R) T1363G(L455V) C1433A(T478K)						0.001
T1355G(L452R) T1382C(L461P) C1433A(T478K)												0.766
T1355G(L452R) T1382C(L461P) C1433A(T478K) A1514C(Y505S)												0.002
T1355G(L452R) T1382C(L461P) C1433A(T478K) A1521C(P507P)												0.002
T1355G(L452R) T1382C(L461P) C1433A(T478K) A1525C(R509R)												0.003
T1355G(L452R) T1382C(L461P) C1433A(T478K) A1527C(R509S)												0.004
T1355G(L452R) T1382C(L461P) C1433A(T478K) A1527G(R509R)												0.006
T1355G(L452R) T1382C(L461P) C1433A(T478K) A1527T(R509S)												0.002
T1355G(L452R) T1382C(L461P) C1433A(T478K) A1548C(E516D)												0.003
T1355G(L452R) T1382C(L461P) C1433A(T478K) C1497A(P499P)												0.004
T1355G(L452R) T1382C(L461P) C1433A(T478K) C1515A(Y505*)												0.002
T1355G(L452R) T1382C(L461P) C1433A(T478K) C1516A(Q506K)												0.013
T1355G(L452R) T1382C(L461P) C1433A(T478K) C1519A(P507T)												0.004
T1355G(L452R) T1382C(L461P) C1433A(T478K) C1520A(P507Q)												0.01
T1355G(L452R) T1382C(L461P) C1433A(T478K) C1524A(Y508*)												0.02
T1355G(L452R) T1382C(L461P) C1433A(T478K) C1537A(L513I)												0.004
T1355G(L452R) T1382C(L461P) C1433A(T478K) C1549A(L517I)												0.002
T1355G(L452R) T1382C(L461P) C1433A(T478K) C1559A(A520E)												0.008
T1355G(L452R) T1382C(L461P) C1433A(T478K) C1565A(A522E)												0.002
T1355G(L452R) T1382C(L461P) C1433A(T478K) G1463T(C488F)												0.004
T1355G(L452R) T1382C(L461P) C1433A(T478K) G1507T(V503F)												0.005
T1355G(L452R) T1382C(L461P) C1433A(T478K) G1511T(G504V)												0.003
T1355G(L452R) T1382C(L461P) C1433A(T478K) G1528T(V510L)												0.003
T1355G(L452R) T1382C(L461P) C1433A(T478K) G1531T(V511L)												0.002
T1355G(L452R) T1382C(L461P) C1433A(T478K) G1546T(E516*)												0.003
T1355G(L452R) T1382C(L461P) C1433A(T478K) T1512A(G504G)												0.002
T1355G(L452R) T1382C(L461P) C1433A(T478K) T1512G(G504G)												0.01
T1355G(L452R) T1382C(L461P) C1433A(T478K) T1513G(Y505D)												0.007
T1355G(L452R) T1382C(L461P) C1433A(T478K) T1522G(Y508D)												0.003
T1355G(L452R) T1382C(L461P) C1433A(T478K) T1529G(V510G)												0.003
T1355G(L452R) T1382C(L461P) C1433A(T478K) T1532G(V511G)												0.002
T1355G(L452R) T1382C(L461P) C1433A(T478K) T1538G(L513R)												0.002
T1355G(L452R) T1382C(L461P) C1433A(T478K) T1540G(S514A)												0.005
T1355G(L452R) T1382C(L461P) C1433A(T478K) T1543G(F515V)												0.003
T1355G(L452R) T1382C(L461P) C1433A(T478K) T1544G(F515C)												0.002
T1355G(L452R) T1382C(L461P) C1433A(T478K) T1545G(F515L)												0.006
T1355G(L452R) T1382C(L461P) C1433A(T478K) T1550G(L517R)												0.002
T1355G(L452R) T1382C(L461P) C1433A(T478K) T1557G(H519Q)												0.006
T1355G(L452R) T1382C(L461P) C1433A(T478K) T1693G(F565V)												0.002
T1355G(L452R) T1382C(L461P) C1433A(T478K) T1694G(F565C)												0.003
T1355G(L452R) T1382C(L461P) C1433A(T478K) T1754-1754del(585fs)												0.002
T1355G(L452R) T1382C(L461P) G1395T(E465D) C1433A(T478K)												0.003
T1355G(L452R) T1401C(D467D) G1430A(S477N) C1433A(T478K) A1451T(E484V) TTT1456-1458CCT(F486P) T1469C(F490S) G1487T(G496V) CAA1492-1494TAC(Q498Y) A1498T(T500S) A1502C(N501T) G1511A(G504D) T1513C(Y505H) T1557A(H519Q)									0.002
T1355G(L452R) T1404A(I468I) C1433A(T478K) C1715T(T572I)										0.003
T1355G(L452R) T1410A(T470T) C1433A(T478K)																	0.0035
T1355G(L452R) T1410C(T470T) C1433A(T478K)																	0.001
T1355G(L452R) T1410G(T470T) C1433A(T478K)																	0.0015
T1512A(G504G)																		0.03
T1512G(G504G)																		0.075
T1513G(Y505D)																		0.043
T1522G(Y508D)																		0.026
T1538G(L513R)																		0.025
T1539G(L513L)																		0.026
T1540G(S514A)																		0.032
T1543G(F515V)																		0.023
T1545G(F515L)																		0.033
T1557G(H519Q)																		0.022
T1588A(S530T)																		0.149
T1588G(S530A)																		0.098
T712-712del(238fs) G1016A(G339D) G1037A(R346K) TCC1111-1113CTC(S371L) T1117C(S373P) C1124T(S375F)																														0.0013333333333333333
T822C(T274T) G1016A(G339D) GTT1048-1050GNN(V350?) T1051N(Y351?) T1095N(Y365?) T1096N(S366?) TCC1111-1113CTC(S371L) T1117C(S373P) T1120N(F374?) C1124T(S375F) A1139N(Y380?) C1150N(P384?) G1213N(D405?) G1223A(R408K)																														0.004666666666666667
T822C(T274T) G1016A(G339D) T1050N(V350?) T1095G(Y365*) TCC1111-1113CTC(S371L) T1117C(S373P) C1124T(S375F) A1139N(Y380?) C1150N(P384?) G1213N(D405?)																														0.002
T822C(T274T) G1016A(G339D) TCC1111-1113CTC(S371L) T1117C(S373P) C1124T(S375F)																														0.26
T822C(T274T) G1016A(G339D) TCC1111-1113CTC(S371L) T1117C(S373P) C1124T(S375F) A1139N(Y380?)																														0.001
T822C(T274T) G1016A(G339D) TCC1111-1113CTC(S371L) T1117C(S373P) C1124T(S375F) A1139N(Y380?) A1187N(Y396?)																														0.008666666666666666
T822C(T274T) G1016A(G339D) TCC1111-1113CTC(S371L) T1117C(S373P) C1124T(S375F) A1139N(Y380?) G1213N(D405?)																														0.023999999999999997
T822C(T274T) G1016A(G339D) TCC1111-1113CTC(S371L) T1117C(S373P) C1124T(S375F) A1242G(Q414Q)																														0.011999999999999999
T822C(T274T) G1016A(G339D) TCC1111-1113CTC(S371L) T1117C(S373P) C1124T(S375F) C1244A(T415N)																														0.0026666666666666666
T822C(T274T) G1016A(G339D) TCC1111-1113CTC(S371L) T1117C(S373P) C1124T(S375F) G1192A(D398N)																														0.004
T822C(T274T) G1016A(G339D) TCC1111-1113CTC(S371L) T1117C(S373P) C1124T(S375F) T1129G(F377V) T1159G(L387V) C1244A(T415N)																														0.0013333333333333333
T822C(T274T) G1016A(G339D) TCC1111-1113CTC(S371L) T1117C(S373P) C1124T(S375F) T1137G(C379W) A1139N(Y380?) G1213N(D405?)																														0.005999999999999999
T822C(T274T) T1012G(F338V) G1016A(G339D) TCC1111-1113CTC(S371L) T1117C(S373P) C1124T(S375F)																														0.0013333333333333333
T823C(F275L) G1016A(G339D) G1037A(R346K) TCC1111-1113CTC(S371L) T1117C(S373P) C1124T(S375F)																														0.009
