# Supplementary material for: Genetic diversity and evolutionary convergence of cryptic SARS- CoV-2 lineages detected via wastewater sequencing
Source: PLoS Pathog. 2022 Oct 14;18(10):e1010636. doi: 10.1371/journal.ppat.1010636 (PMC9604950; doi:10.1371/journal.ppat.1010636)
Supplement: S4 Data — Mapped amplicon sequences were then processed with SAM Refiner using the same spike sequence as a reference and the command line parameters “—Alpha 1.8—foldab 0.6”. (TSV) [file ppat.1010636.s006.tsv]

	2021-04-04	2021-04-19	2021-05-10	2021-06-14	2021-06-28	2021-07-19	2021-08-02	2021-08-09	2021-08-16	2021-08-23	2021-08-30	2021-09-08	2021-09-13	2021-09-20	2021-10-04	2021-10-18	2021-10-26	2021-10-31	2021-11-08	2021-11-15	2021-11-22	2021-11-29	2021-12-06	2021-12-13	2021-12-27	2021-12-38	2022-01-03	2022-01-12	2022-01-18	2022-01-25	2022-01-31	2022-02-07	2022-02-23	2022-02-28	2022-03-07	2022-03-14
Covariant	Abundance	Abundance	Abundance	Abundance	Abundance	Abundance	Abundance	Abundance	Abundance	Abundance	Abundance	Abundance	Abundance	Abundance	Abundance	Abundance	Abundance	Abundance	Abundance	Abundance	Abundance	Abundance	Abundance	Abundance	Abundance	Abundance	Abundance	Abundance	Abundance	Abundance	Abundance	Abundance	Abundance	Abundance	Abundance	Abundance
1444-insertG(482fs)																		0.04666666666666667
1444-insertG(482fs) A1460T(N487I)																		0.0006666666666666666
1444-insertG(482fs) C1742A(T581K)																		0.06833333333333333
1444-insertG(482fs) T1722A(D574E)																		0.009666666666666667
1582-insertAA(528fs)																			0.053
A1214C(D405A) T1355G(L452R) G1370T(R457M) C1433A(T478K)						0.011
A1214G(D405G) T1355G(L452R) G1370T(R457M) C1433A(T478K)						0.01
A1217-1217del(406fs) C1244T(T415I) A1250C(K417T) A1278G(P426P) A1331C(K444T) G1337T(G446V) T1355G(L452R) T1380G(N460K) G1430A(S477N) TTT1456-1458GCT(F486A) C1477A(Q493K) A1494C(Q498H) C1495T(P499S) A1502G(N501S) T1513C(Y505H) G1643A(G548D)			0.003
A1217-1217del(406fs) C1244T(T415I) A1250C(K417T) A1331C(K444T) G1337T(G446V) T1355G(L452R) T1380G(N460K) G1430A(S477N) TTT1456-1458GCT(F486A) C1477A(Q493K) A1494C(Q498H) C1495T(P499S) A1502G(N501S) T1513C(Y505H)				0.004
A1217-1217del(406fs) G1430A(S477N)		0.002
A1217-1217del(406fs) T1355G(L452R) C1433A(T478K)							0.003	0.002	0.002	0.003	0.0015	0.002		0.002	0.003	0.001		0.001		0.003
A1217-1217del(406fs) T1355G(L452R) C1433A(T478K) T1685C(F562S)																0.0015
A1217-1217del(406fs) T1355G(L452R) G1370T(R457M) C1433A(T478K)						0.004
A1217C(E406A) G1251T(K417N) T1263C(Y421Y) T1320G(N440K) G1336A(G446S) G1430A(S477N) C1433A(T478K) A1451C(E484A) A1478G(Q493R) G1486A(G496S) A1493G(Q498R) A1501T(N501Y) T1513C(Y505H) C1640A(T547K) G1649N(G550?)																									0.004	0.002
A1217C(E406A) G1251T(K417N) T1320G(N440K) G1336A(G446S) G1430A(S477N) C1433A(T478K) A1451C(E484A) A1478G(Q493R) G1486A(G496S) A1493G(Q498R) A1501T(N501Y) T1513C(Y505H) C1516A(Q506K) C1640A(T547K)																													0.012
A1217G(E406G) G1251T(K417N) T1263C(Y421Y) T1320G(N440K) G1336A(G446S) G1430A(S477N) C1433A(T478K) A1451C(E484A) A1478G(Q493R) G1486A(G496S) A1493G(Q498R) A1501T(N501Y) T1513C(Y505H) C1640A(T547K) G1649N(G550?)																									0.004	0.003
A1218T(E406D) C1244T(T415I) A1250C(K417T) A1278G(P426P) A1331C(K444T) G1337T(G446V) T1355G(L452R) T1380G(N460K) G1430A(S477N) TTT1456-1458GCT(F486A) C1477A(Q493K) A1494C(Q498H) C1495T(P499S) A1502G(N501S) T1513C(Y505H) G1643A(G548D)			0.02
A1222-1222del(408fs) C1244T(T415I) A1250C(K417T) A1331C(K444T) G1337T(G446V) T1355G(L452R) T1380G(N460K) G1430A(S477N) TTT1456-1458GCT(F486A) C1477A(Q493K) A1494C(Q498H) C1495T(P499S) A1502G(N501S) T1513C(Y505H)				0.001
A1222-1222del(408fs) T1355G(L452R) C1433A(T478K)										0.001	0.0005
A1224C(R408S) AAG1249-1251ATT(K417I) T1320G(N440K) G1336A(G446S) G1430A(S477N) C1433A(T478K) A1451C(E484A) A1478G(Q493R) G1486A(G496S) A1493G(Q498R) A1501T(N501Y) T1513C(Y505H) C1640A(T547K)																														0.013
A1224C(R408S) C1230T(I410I) G1251T(K417N) G1292A(G431D) C1317T(N439N) T1320G(N440K) G1336A(G446S) G1430A(S477N) C1433A(T478K) A1451C(E484A) A1478G(Q493R) G1486A(G496S) A1493G(Q498R) A1501T(N501Y) T1513C(Y505H) C1640A(T547K)																																0.051
A1224C(R408S) C1230T(I410I) G1251T(K417N) T1320G(N440K) G1336A(G446S) G1430A(S477N) C1433A(T478K) A1451C(E484A) A1478G(Q493R) G1486A(G496S) A1493G(Q498R) A1501T(N501Y) T1513C(Y505H) C1640A(T547K)																														0.04
A1224C(R408S) G1251T(K417N) G1308A(W436*) T1320G(N440K) G1336A(G446S) G1430A(S477N) C1433A(T478K) A1451C(E484A) A1478G(Q493R) G1486A(G496S) A1493G(Q498R) A1501T(N501Y) T1513C(Y505H) C1640A(T547K)																														0.048
A1224C(R408S) G1251T(K417N) T1320G(N440K) G1336A(G446S) G1365T(L455F) G1430A(S477N) C1433A(T478K) A1451C(E484A) A1478G(Q493R) G1486A(G496S) A1493G(Q498R) A1501T(N501Y) T1513C(Y505H) C1640A(T547K)																														0.044
A1224C(R408S) G1251T(K417N) T1320G(N440K) G1336A(G446S) G1430A(S477N) C1433A(T478K) A1451C(E484A) A1478G(Q493R) G1486A(G496S) A1493G(Q498R) A1501T(N501Y) T1513C(Y505H) A1518C(Q506H) C1640A(T547K)																														0.015
A1224C(R408S) G1251T(K417N) T1320G(N440K) G1336A(G446S) G1430A(S477N) C1433A(T478K) A1451C(E484A) A1478G(Q493R) G1486A(G496S) A1493G(Q498R) A1501T(N501Y) T1513C(Y505H) A1605G(K535K) C1640A(T547K)																														0.023
A1224C(R408S) G1251T(K417N) T1320G(N440K) G1336A(G446S) G1430A(S477N) C1433A(T478K) A1451C(E484A) A1478G(Q493R) G1486A(G496S) A1493G(Q498R) A1501T(N501Y) T1513C(Y505H) C1516A(Q506K) C1640A(T547K)																														0.01
A1224C(R408S) G1251T(K417N) T1320G(N440K) G1336A(G446S) G1430A(S477N) C1433A(T478K) A1451C(E484A) A1478G(Q493R) G1486A(G496S) A1493G(Q498R) A1501T(N501Y) T1513C(Y505H) C1640A(T547K) A1717G(T573A)																														0.02
A1241-1241del(414fs) C1296T(C432C) A1501T(N501Y) C1709A(A570D)		0.0875
A1241T(Q414L) G1251T(K417N) T1320G(N440K) G1336A(G446S) G1430A(S477N) C1433A(T478K) A1451C(E484A) A1478G(Q493R) G1486A(G496S) A1493G(Q498R) A1501T(N501Y) T1513C(Y505H) C1640A(T547K)																															0.024
A1242C(Q414H) G1251T(K417N) T1320G(N440K) G1336A(G446S) G1430A(S477N) C1433A(T478K) A1451C(E484A) A1478G(Q493R) G1486A(G496S) A1493G(Q498R) A1501T(N501Y) T1513C(Y505H) C1640A(T547K)																												0.009
A1242C(Q414H) T1355G(L452R) C1433A(T478K)							0.001
A1242G(Q414Q) G1251T(K417N) T1320G(N440K) G1336A(G446S) G1430A(S477N) C1433A(T478K) A1451C(E484A) A1478G(Q493R) G1486A(G496S) A1493G(Q498R) A1501T(N501Y) T1513C(Y505H) C1640A(T547K)																												0.014
A1243C(T415P) T1286A(F429Y)																		0.0029999999999999996
A1243C(T415P) T1355G(L452R) C1433A(T478K)																				0.006
A1243G(T415A) 1444-insertG(482fs) C1742A(T581K)																		0.006666666666666667
A1243G(T415A) G1251T(K417N) T1320G(N440K) G1336A(G446S) G1430A(S477N) C1433A(T478K) A1451C(E484A) A1478G(Q493R) G1486A(G496S) A1493G(Q498R) A1501T(N501Y) T1513C(Y505H) C1640A(T547K)																											0.005
A1243G(T415A) T1355G(L452R) C1433A(T478K)																				0.014
A1243T(T415S) 1444-insertG(482fs) C1742A(T581K)																		0.009
A1243T(T415S) T1355G(L452R) C1433A(T478K)																				0.019
A1249C(K417Q) T1355G(L452R) C1433A(T478K)							0.001
A1250C(K417T) A1331C(K444T) A1451C(E484A) T1469A(F490Y) A1494C(Q498H)	0.015
A1250C(K417T) A1331C(K444T) T1334C(V445A) T1364G(L455W) T1366C(F456L) A1402G(I468V) G1430A(S477N) A1451C(E484A) T1456G(F486V) TTT1468-1470CAT(F490H) A1478G(Q493R) A1493G(Q498R) A1502C(N501T) G1510A(G504S)														0.053
A1250C(K417T) A1331C(K444T) T1355G(L452R) T1364G(L455W) T1366C(F456L) G1430A(S477N) TTT1456-1458GCT(F486A) T1469A(F490Y) A1478G(Q493R) C1495T(P499S) A1502C(N501T) G1511A(G504D)									0.041				0.089
A1250C(K417T) A1331C(K444T) T1355G(L452R) T1364G(L455W) T1366C(F456L) G1430A(S477N) TTT1456-1458GCT(F486A) TTT1468-1470AAT(F490N) A1478G(Q493R) C1495A(P499T) A1502C(N501T) G1511A(G504D) A1610C(K537T)														0.042
A1250C(K417T) A1331C(K444T) T1355G(L452R) T1364G(L455W) T1366C(F456L) G1430A(S477N) TTT1456-1458GCT(F486A) TTT1468-1470AAT(F490N) A1478G(Q493R) C1495T(P499S) A1502C(N501T) G1511A(G504D)													0.081
A1250C(K417T) A1432T(T478S) T1443C(N481N) G1450A(E484K) A1501T(N501Y)		0.007
A1250C(K417T) G1450A(E484K) A1501T(N501Y)		0.005
A1250C(K417T) T1443C(N481N) G1450A(E484K) A1501T(N501Y)		0.094
A1250C(K417T) T1443C(N481N) G1450A(E484K) A1501T(N501Y) G1587A(K529K)		0.006
A1252-1252del(418fs) T1355G(L452R) C1433A(T478K)																0.056
A1283C(D428A) T1355G(L452R) A1394T(E465V) C1433A(T478K) G1445A(G482D)																					0.003
A1283G(D428G) T1355G(L452R) A1394T(E465V) C1433A(T478K) G1445A(G482D)																					0.004
A1288C(T430P) T1355G(L452R) A1394T(E465V) C1433A(T478K) G1445A(G482D)																					0.003
A1288G(T430A) T1355G(L452R) A1394T(E465V) C1433A(T478K) G1445A(G482D)																					0.008
A1310C(N437T) T1355G(L452R) C1433A(T478K)																				0.005
A1310G(N437S)																		0.007333333333333333
A1310G(N437S) T1355G(L452R) C1433A(T478K)																				0.016
A1318C(N440H) A1331C(K444T) A1346C(Y449S) T1355G(L452R) T1380G(N460K) C1433A(T478K)														0.003	0.001
A1331C(K444T) A1451C(E484A) T1469A(F490Y) A1494C(Q498H)	0.001
A1331C(K444T) T1355G(L452R) T1364G(L455W) T1366C(F456L) G1430A(S477N) TTT1456-1458GCT(F486A) T1469A(F490Y) A1478G(Q493R) C1495T(P499S) A1502C(N501T) G1511A(G504D)									0.002
A1331G(K444R) T1355G(L452R) C1433A(T478K)										0.004
A1331T(K444M) T1355G(L452R) C1433A(T478K)										0.001
A1348G(N450D) GAA1450-1452ACA(E484T)													0.102
A1407G(S469S)																			0.005
A1407G(S469S) A1699T(R567*)																			0.056
A1432T(T478S) G1450A(E484K)		0.012
A1451C(E484A) T1469A(F490Y) A1494C(Q498H)	0.005
A1501T(N501Y)											0.005
A1501T(N501Y) C1516A(Q506K) C1709A(A570D)											0.002
A1501T(N501Y) C1524A(Y508*) C1709A(A570D)											0.0065
A1501T(N501Y) C1709A(A570D)	0.124	0.0055									0.1345
A1501T(N501Y) T1512G(G504G) C1709A(A570D)											0.002
A1548C(E516D)																	0.005
C1221-1221del(407fs) C1244T(T415I) A1250C(K417T) A1331C(K444T) G1337T(G446V) T1355G(L452R) T1380G(N460K) G1430A(S477N) TTT1456-1458GCT(F486A) C1477A(Q493K) A1494C(Q498H) C1495T(P499S) A1502G(N501S) T1513C(Y505H)				0.001
C1221-1221del(407fs) G1430A(S477N)		0.0005
C1221-1221del(407fs) T1355G(L452R) C1433A(T478K)							0.001			0.001	0.0005	0.001
C1221T(V407V) G1251T(K417N) G1292A(G431D) C1317T(N439N) T1320G(N440K) G1336A(G446S) G1430A(S477N) C1433A(T478K) A1451C(E484A) A1478G(Q493R) G1486A(G496S) A1493G(Q498R) A1501T(N501Y) T1513C(Y505H) C1640A(T547K) A1670G(K557R)																																0.02
C1221T(V407V) T1355G(L452R) C1433A(T478K)																		0.013666666666666667	0.013
C1225T(Q409*) A1501T(N501Y) C1709A(A570D)											0.01
C1225T(Q409*) T1355G(L452R) C1433A(T478K) G1444A(G482S)												0.023
C1230T(I410I) T1355G(L452R) C1433A(T478K)								0.129
C1232A(A411D) T1355G(L452R) G1370T(R457M) C1433A(T478K)						0.002
C1244T(T415I) A1250C(K417T) A1278G(P426P) A1331C(K444T) G1337T(G446V) T1355G(L452R) T1380G(N460K) G1430A(S477N) T1456G(F486V) C1477A(Q493K) A1494C(Q498H) C1495T(P499S) A1502G(N501S) T1513C(Y505H) G1643A(G548D)			0.003
C1244T(T415I) A1250C(K417T) A1278G(P426P) A1331C(K444T) G1337T(G446V) T1355G(L452R) T1380G(N460K) G1430A(S477N) T1457C(F486S) C1477A(Q493K) A1494C(Q498H) C1495T(P499S) A1502G(N501S) T1513C(Y505H) G1643A(G548D)			0.003
C1244T(T415I) A1250C(K417T) A1278G(P426P) A1331C(K444T) G1337T(G446V) T1355G(L452R) T1380G(N460K) G1430A(S477N) TTT1456-1458GCT(F486A) C1477A(Q493K) A1494C(Q498H) C1495T(P499S) A1502G(N501S) T1513C(Y505H) G1643A(G548D)			0.46
C1244T(T415I) A1250C(K417T) A1278G(P426P) T1355G(L452R) G1643A(G548D)			0.011
C1244T(T415I) A1250C(K417T) A1318C(N440H) A1331C(K444T) A1346C(Y449S) T1355G(L452R) T1380G(N460K) C1433A(T478K)															0.005
C1244T(T415I) A1250C(K417T) A1318C(N440H) A1331C(K444T) A1346C(Y449S) T1355G(L452R) T1380G(N460K) G1430A(S477N) A1452T(E484D) TTT1456-1458GCT(F486A) C1477A(Q493K) A1494C(Q498H) C1495T(P499S) A1502G(N501S) T1513C(Y505H)														0.004
C1244T(T415I) A1250C(K417T) A1318C(N440H) A1331C(K444T) A1346C(Y449S) T1355G(L452R) T1380G(N460K) G1430A(S477N) TTT1456-1458GCT(F486A) C1477A(Q493K) CAA1492-1494TAC(Q498Y) C1495T(P499S) A1502C(N501T) T1513C(Y505H)														0.093	0.177
C1244T(T415I) A1250C(K417T) A1331C(K444T) G1337T(G446V) T1355G(L452R) C1433A(T478K)													0.002
C1244T(T415I) A1250C(K417T) A1331C(K444T) G1337T(G446V) T1355G(L452R) T1380G(N460K) C1433A(T478K)								0.003					0.007
C1244T(T415I) A1250C(K417T) A1331C(K444T) G1337T(G446V) T1355G(L452R) T1380G(N460K) G1430A(S477N) A1434C(T478T) TTT1456-1458GCT(F486A) C1477A(Q493K) A1494C(Q498H) C1495T(P499S) A1502G(N501S) T1513C(Y505H)				0.001
C1244T(T415I) A1250C(K417T) A1331C(K444T) G1337T(G446V) T1355G(L452R) T1380G(N460K) G1430A(S477N) C1433A(T478K) TTT1456-1458GCT(F486A) C1477A(Q493K) A1494C(Q498H) C1495T(P499S) A1502G(N501S) T1513C(Y505H)				0.001
C1244T(T415I) A1250C(K417T) A1331C(K444T) G1337T(G446V) T1355G(L452R) T1380G(N460K) G1430A(S477N) T1456G(F486V) C1477A(Q493K) A1494C(Q498H) C1495T(P499S) A1502G(N501S) T1513C(Y505H) T1542C(S514S)								0.002
C1244T(T415I) A1250C(K417T) A1331C(K444T) G1337T(G446V) T1355G(L452R) T1380G(N460K) G1430A(S477N) TTT1456-1458GCT(F486A)								0.004					0.006
C1244T(T415I) A1250C(K417T) A1331C(K444T) G1337T(G446V) T1355G(L452R) T1380G(N460K) G1430A(S477N) TTT1456-1458GCT(F486A) C1477A(Q493K) A1494C(Q498H) A1502G(N501S) T1513C(Y505H) T1542C(S514S)								0.003
C1244T(T415I) A1250C(K417T) A1331C(K444T) G1337T(G446V) T1355G(L452R) T1380G(N460K) G1430A(S477N) TTT1456-1458GCT(F486A) C1477A(Q493K) A1494C(Q498H) C1495T(P499S) A1502G(N501S) T1513A(Y505N)				0.006	0.002
C1244T(T415I) A1250C(K417T) A1331C(K444T) G1337T(G446V) T1355G(L452R) T1380G(N460K) G1430A(S477N) TTT1456-1458GCT(F486A) C1477A(Q493K) A1494C(Q498H) C1495T(P499S) A1502G(N501S) T1513A(Y505N) T1542C(S514S)								0.002
C1244T(T415I) A1250C(K417T) A1331C(K444T) G1337T(G446V) T1355G(L452R) T1380G(N460K) G1430A(S477N) TTT1456-1458GCT(F486A) C1477A(Q493K) A1494C(Q498H) C1495T(P499S) A1502G(N501S) T1513C(Y505H)				0.912	0.46
C1244T(T415I) A1250C(K417T) A1331C(K444T) G1337T(G446V) T1355G(L452R) T1380G(N460K) G1430A(S477N) TTT1456-1458GCT(F486A) C1477A(Q493K) A1494C(Q498H) C1495T(P499S) A1502G(N501S) T1513C(Y505H) A1518C(Q506H)				0.001
C1244T(T415I) A1250C(K417T) A1331C(K444T) G1337T(G446V) T1355G(L452R) T1380G(N460K) G1430A(S477N) TTT1456-1458GCT(F486A) C1477A(Q493K) A1494C(Q498H) C1495T(P499S) A1502G(N501S) T1513C(Y505H) C1516A(Q506K)				0.009
C1244T(T415I) A1250C(K417T) A1331C(K444T) G1337T(G446V) T1355G(L452R) T1380G(N460K) G1430A(S477N) TTT1456-1458GCT(F486A) C1477A(Q493K) A1494C(Q498H) C1495T(P499S) A1502G(N501S) T1513C(Y505H) C1520A(P507Q)				0.002
C1244T(T415I) A1250C(K417T) A1331C(K444T) G1337T(G446V) T1355G(L452R) T1380G(N460K) G1430A(S477N) TTT1456-1458GCT(F486A) C1477A(Q493K) A1494C(Q498H) C1495T(P499S) A1502G(N501S) T1513C(Y505H) C1520A(P507Q) T1542C(S514S)								0.004
C1244T(T415I) A1250C(K417T) A1331C(K444T) G1337T(G446V) T1355G(L452R) T1380G(N460K) G1430A(S477N) TTT1456-1458GCT(F486A) C1477A(Q493K) A1494C(Q498H) C1495T(P499S) A1502G(N501S) T1513C(Y505H) C1524A(Y508*)				0.004
C1244T(T415I) A1250C(K417T) A1331C(K444T) G1337T(G446V) T1355G(L452R) T1380G(N460K) G1430A(S477N) TTT1456-1458GCT(F486A) C1477A(Q493K) A1494C(Q498H) C1495T(P499S) A1502G(N501S) T1513C(Y505H) C1524A(Y508*) T1542C(S514S)								0.008
C1244T(T415I) A1250C(K417T) A1331C(K444T) G1337T(G446V) T1355G(L452R) T1380G(N460K) G1430A(S477N) TTT1456-1458GCT(F486A) C1477A(Q493K) A1494C(Q498H) C1495T(P499S) A1502G(N501S) T1513C(Y505H) T1542C(S514S)								0.229
C1244T(T415I) A1250C(K417T) A1331C(K444T) G1337T(G446V) T1355G(L452R) T1380G(N460K) G1430A(S477N) TTT1456-1458GCT(F486A) C1477A(Q493K) A1494C(Q498H) C1495T(P499S) A1502G(N501S) T1513C(Y505H) T1550A(L517H)				0.022
C1244T(T415I) A1250C(K417T) A1331C(K444T) G1337T(G446V) T1355G(L452R) T1380G(N460K) G1430A(S477N) TTT1456-1458GCT(F486A) C1477A(Q493K) A1494C(Q498H) C1495T(P499S) A1502G(N501S) T1513C(Y505H) T1551G(L517L)				0.001
C1244T(T415I) A1250C(K417T) A1331C(K444T) G1337T(G446V) T1355G(L452R) T1380G(N460K) G1430A(S477N) TTT1456-1458GCT(F486A) C1477A(Q493K) A1494C(Q498H) C1495T(P499S) A1502G(N501S) T1513C(Y505H) T1751-1751del(584fs)				0.002
C1244T(T415I) A1250C(K417T) A1331C(K444T) G1337T(G446V) T1355G(L452R) T1380G(N460K) G1430A(S477N) TTT1456-1458GCT(F486A) C1477A(Q493K) A1494C(Q498H) C1495T(P499S) A1502G(N501S) T1513C(Y505H) T1754-1754del(585fs)				0.002
C1244T(T415I) A1250C(K417T) A1331C(K444T) G1337T(G446V) T1355G(L452R) T1380G(N460K) G1430A(S477N) TTT1456-1458GCT(F486A) C1477A(Q493K) CAA1492-1494TAC(Q498Y) C1495T(P499S) A1502C(N501T)													0.069
C1244T(T415I) A1250C(K417T) A1331C(K444T) T1334C(V445A) G1337T(G446V) T1355G(L452R) C1433A(T478K)																0.0005
C1244T(T415I) A1250C(K417T) A1331C(K444T) T1334C(V445A) G1337T(G446V) T1355G(L452R) T1380G(N460K) C1433A(T478K)																0.002
C1244T(T415I) A1250C(K417T) A1331C(K444T) T1334C(V445A) G1337T(G446V) T1355G(L452R) T1380G(N460K) G1430A(S477N) A1452T(E484D) TTT1456-1458GCT(F486A) C1477A(Q493K) A1494C(Q498H) C1495T(P499S) A1502G(N501S) T1513C(Y505H)														0.041		0.057
C1244T(T415I) A1250C(K417T) A1331C(K444T) T1355G(L452R) C1433A(T478K)								0.002
C1244T(T415I) A1250C(K417T) G1291A(G431S) A1331C(K444T) G1337T(G446V) T1355G(L452R) T1380G(N460K) G1430A(S477N) TTT1456-1458GCT(F486A) C1477A(Q493K) A1494C(Q498H) C1495T(P499S) A1502G(N501S) T1513C(Y505H)				0.026
C1244T(T415I) A1250C(K417T) T1355G(L452R)			0.003		0.005
C1244T(T415I) A1250C(K417T) T1355G(L452R) C1433A(T478K)								0.011					0.002			0.001
C1244T(T415I) A1250C(K417T) T1355G(L452R) G1643A(G548D)			0.001
C1244T(T415I) G1251T(K417N) T1320G(N440K) G1336A(G446S) G1430A(S477N) C1433A(T478K) A1451C(E484A) A1478G(Q493R) G1486A(G496S) A1493G(Q498R) A1501T(N501Y) T1513C(Y505H) C1640A(T547K)																															0.023
C1244T(T415I) T1355G(L452R) A1394T(E465V) C1433A(T478K) G1445A(G482D)																					0.014
C1296T(C432C) A1501T(N501Y) C1709A(A570D)		0.0065
C1328T(S443F) T1355G(L452R) C1433A(T478K)														0.026
C1328T(S443F) T1355G(L452R) C1433A(T478K) T1663-1663del(555fs)														0.028
C1431T(S477S) A1501T(N501Y) C1709A(A570D)	0.023
C1433A(T478K)	0.021																0.002	0.0006666666666666666	0.009	0.015						0.005
C1433A(T478K) T1683-1683del(561fs) T1684C(F562L)																				0.059
C1640-1640del(547fs)																			0.031
C1709A(A570D)		0.001	0.005
CTG1354-1356AGG(L452R) C1433A(T478K)							0.001
CTG1354-1356GGG(L452G) C1433A(T478K)							0.002
CTG1354-1356TGG(L452W) C1433A(T478K)							0.002
G1216-1216del(406fs) C1244T(T415I) A1250C(K417T) A1331C(K444T) G1337T(G446V) T1355G(L452R) T1380G(N460K) G1430A(S477N) TTT1456-1458GCT(F486A) C1477A(Q493K) A1494C(Q498H) C1495T(P499S) A1502G(N501S) T1513C(Y505H)				0.003
G1216-1216del(406fs) G1430A(S477N)		0.0015
G1216-1216del(406fs) T1355G(L452R) C1433A(T478K)							0.002	0.002	0.002	0.002	0.001	0.002		0.001				0.0006666666666666666		0.002
G1216-1216del(406fs) T1355G(L452R) C1433A(T478K) T1685C(F562S)																0.0015
G1216-1216del(406fs) T1355G(L452R) G1370T(R457M) C1433A(T478K)						0.003
G1219-1219del(407fs) G1251T(K417N) T1320G(N440K) G1336A(G446S) G1430A(S477N) C1433A(T478K) A1451C(E484A) A1478G(Q493R) G1486A(G496S) A1493G(Q498R) A1501T(N501Y) T1513C(Y505H) C1640A(T547K)																									0.002
G1219-1219del(407fs) T1355G(L452R) C1433A(T478K)							0.001				0.0005
G1237A(G413R) A1250C(K417T) A1318C(N440H) A1331C(K444T) A1346C(Y449S) T1355G(L452R) T1380G(N460K) G1430A(S477N) TTT1456-1458GCT(F486A) C1477A(Q493K) CAA1492-1494TAC(Q498Y) C1495T(P499S) A1502C(N501T)													0.002
G1237A(G413R) A1250C(K417T) A1318C(N440H) A1331C(K444T) A1346C(Y449S) T1355G(L452R) T1380G(N460K) G1430A(S477N) TTT1456-1458GCT(F486A) C1477A(Q493K) CAA1492-1494TAC(Q498Y) C1495T(P499S) A1502C(N501T) C1715A(T572N)														0.047
G1237A(G413R) A1250C(K417T) A1318C(N440H) A1331C(K444T) A1346C(Y449S) T1355G(L452R) T1380G(N460K) G1430A(S477N) TTT1456-1458GCT(F486A) C1477A(Q493K) CAA1492-1494TAC(Q498Y) C1495T(P499S) A1502C(N501T) T1513C(Y505H)														0.002
G1237A(G413R) A1250C(K417T) A1331C(K444T) T1334C(V445A) T1355G(L452R) T1364G(L455W) T1366C(F456L) G1430A(S477N) TTT1456-1458GCT(F486A) TTT1468-1470CAT(F490H) A1478G(Q493R) A1493G(Q498R) A1502C(N501T) G1511A(G504D)													0.177
G1237A(G413R) A1250C(K417T) A1331C(K444T) T1355G(L452R) T1364G(L455W) G1399T(D467Y) G1430A(S477N) A1451T(E484V) T1456G(F486V) TTT1468-1470CAT(F490H) A1478G(Q493R) C1492A(Q498K) A1501T(N501Y) G1511A(G504D)					0.002
G1237A(G413R) A1250C(K417T) A1331C(K444T) T1355G(L452R) T1364G(L455W) G1399T(D467Y) G1430A(S477N) A1451T(E484V) T1456G(F486V) TTT1468-1470CAT(F490H) A1478G(Q493R) C1492A(Q498K) A1501T(N501Y) G1511A(G504D) G1526T(R509I)					0.097
G1237A(G413R) A1250C(K417T) A1331C(K444T) T1355G(L452R) T1364G(L455W) G1399T(D467Y) G1430A(S477N) TTT1456-1458GCT(F486A) C1477A(Q493K) A1494C(Q498H) C1495T(P499S) A1502G(N501S) T1513C(Y505H)					0.001
G1237A(G413R) A1250C(K417T) A1331C(K444T) T1355G(L452R) T1380G(N460K) G1430A(S477N) TTT1456-1458GCT(F486A) C1477A(Q493K) A1494C(Q498H) C1495T(P499S) A1502G(N501S) T1513C(Y505H)					0.002
G1237A(G413R) A1250C(K417T) T1269C(Y423Y) A1318C(N440H) A1331C(K444T) A1346C(Y449S) T1355G(L452R) T1380G(N460K) G1430A(S477N) TTT1456-1458GCT(F486A) C1477A(Q493K) A1494C(Q498H) C1495T(P499S) A1502G(N501S) T1513C(Y505H)													0.003
G1237A(G413R) A1250C(K417T) T1269C(Y423Y) A1318C(N440H) A1331C(K444T) A1346C(Y449S) T1355G(L452R) T1380G(N460K) G1430A(S477N) TTT1456-1458GCT(F486A) C1477A(Q493K) A1494C(Q498H) C1495T(P499S) A1502G(N501S) T1513C(Y505H) C1715A(T572N)													0.071
G1237A(G413R) A1250C(K417T) T1269C(Y423Y) A1318C(N440H) A1331C(K444T) A1346C(Y449S) T1355G(L452R) T1380G(N460K) G1430A(S477N) TTT1456-1458GCT(F486A) C1477A(Q493K) CAA1492-1494TAC(Q498Y) C1495T(P499S) A1502C(N501T)													0.018
G1237A(G413R) A1250C(K417T) T1320G(N440K) TCTAAGGTT1327-1335TCTdel(SKV443-445Sdel) T1355G(L452R) T1380G(N460K) G1430A(S477N) TTT1456-1458GCT(F486A) C1477A(Q493K) CAA1492-1494TAC(Q498Y) C1495T(P499S) A1502C(N501T) G1708T(A570S)									0.036
G1237A(G413R) A1250C(K417T) T1322G(L441R) A1331C(K444T) G1337T(G446V) T1355G(L452R) T1380G(N460K) AGC1429-1431GAC(S477D) T1456G(F486V) C1477A(Q493K) CAA1492-1494TAC(Q498Y) C1495T(P499S) A1502C(N501T)					0.002
G1237A(G413R) A1250C(K417T) T1322G(L441R) A1331C(K444T) G1337T(G446V) T1355G(L452R) T1380G(N460K) G1430A(S477N) T1457C(F486S) C1477A(Q493K) A1494C(Q498H) C1495T(P499S) A1502G(N501S) T1513C(Y505H)					0.008
G1237A(G413R) A1250C(K417T) T1322G(L441R) A1331C(K444T) G1337T(G446V) T1355G(L452R) T1380G(N460K) G1430A(S477N) TTT1456-1458GCT(F486A) C1477A(Q493K) A1494C(Q498H) C1495T(P499S) A1502G(N501S) T1513C(Y505H)					0.101
G1237A(G413R) A1250C(K417T) T1355G(L452R)					0.01
G1237A(G413R) A1250C(K417T) TCTAAGGTT1327-1335TCTdel(SKV443-445Sdel) T1355G(L452R) T1380G(N460K) AGC1429-1431GAC(S477D) T1456G(F486V) C1477A(Q493K) CAA1492-1494TAC(Q498Y) C1495T(P499S) A1502C(N501T)					0.067
G1237A(G413R) T1355G(L452R) A1394T(E465V) C1433A(T478K) G1445A(G482D)																					0.013
G1238A(G413E) T1355G(L452R) C1433A(T478K)																0.0625
G1239T(G413G) T1355G(L452R) C1433A(T478K)											0.0825							0.018	0.071
G1239T(G413G) T1355G(L452R) C1433A(T478K) G1720A(D574N)																		0.01
G1239T(G413G) T1355G(L452R) C1433A(T478K) T1446C(G482G) T1694G(F565C)																						0.1615
G1239T(G413G) T1355G(L452R) C1433A(T478K) T1694G(F565C)																						0.0005
G1239T(G413G) T1355G(L452R) C1433A(T478K) T1731A(R577R)																		0.008666666666666666
G1246-1246del(416fs) T1355G(L452R) C1433A(T478K)																			0.042
G1246T(G416*) G1251T(K417N) T1320G(N440K) G1336A(G446S) G1430A(S477N) C1433A(T478K) A1451C(E484A) A1478G(Q493R) G1486A(G496S) A1493G(Q498R) A1501T(N501Y) T1513C(Y505H) C1640A(T547K)																											0.004
G1251T(K417N) A1259G(D420G) T1320G(N440K) G1430A(S477N) C1433A(T478K) A1451C(E484A) A1478G(Q493R) A1493G(Q498R) A1501T(N501Y) T1513C(Y505H) G1674T(K558N)																																				0.012
G1251T(K417N) A1264T(N422Y) T1320G(N440K) G1336A(G446S) G1430A(S477N) C1433A(T478K) A1451C(E484A) A1478G(Q493R) G1486A(G496S) A1493G(Q498R) A1501T(N501Y) T1513C(Y505H) C1640A(T547K)																											0.004
G1251T(K417N) A1275T(L425F) T1320G(N440K) G1336A(G446S) G1430A(S477N) C1433A(T478K) A1451C(E484A) A1478G(Q493R) G1486A(G496S) A1493G(Q498R) A1501T(N501Y) T1513C(Y505H) C1640A(T547K)																								0.014
G1251T(K417N) A1280G(D427G) T1320G(N440K) G1336A(G446S) G1430A(S477N) C1433A(T478K) A1451C(E484A) A1478G(Q493R) G1486A(G496S) A1493G(Q498R) A1501T(N501Y) T1513C(Y505H) C1640A(T547K)																											0.005
G1251T(K417N) A1290C(T430T) T1320G(N440K) G1336A(G446S) G1430A(S477N) C1433A(T478K) A1451C(E484A) A1478G(Q493R) G1486A(G496S) A1493G(Q498R) A1501T(N501Y) T1513C(Y505H) C1640A(T547K)																															0.002
G1251T(K417N) A1290G(T430T) T1320G(N440K) G1336A(G446S) G1430A(S477N) C1433A(T478K) A1451C(E484A) A1478G(Q493R) G1486A(G496S) A1493G(Q498R) A1501T(N501Y) T1513C(Y505H) C1640A(T547K)																									0.005						0.023
G1251T(K417N) A1316C(N439T) T1320G(N440K) G1336A(G446S) A1402T(I468F) G1430A(S477N) C1433A(T478K) A1451C(E484A) A1478G(Q493R) G1486A(G496S) A1493G(Q498R) A1501T(N501Y) T1513C(Y505H) C1640A(T547K)																									0.008
G1251T(K417N) A1316C(N439T) T1320G(N440K) G1336A(G446S) G1430A(S477N) C1433A(T478K) A1451C(E484A) A1478G(Q493R) G1486A(G496S) A1493G(Q498R) A1501T(N501Y) T1513C(Y505H) C1640A(T547K)																										0.002
G1251T(K417N) A1316G(N439S) T1320G(N440K) G1336A(G446S) G1430A(S477N) C1433A(T478K) A1451C(E484A) A1478G(Q493R) G1486A(G496S) A1493G(Q498R) A1501T(N501Y) T1513C(Y505H) C1640A(T547K)																										0.011
G1251T(K417N) C1256T(A419V) T1320G(N440K) G1336A(G446S) G1430A(S477N) C1433A(T478K) A1451C(E484A) A1478G(Q493R) G1486A(G496S) A1493G(Q498R) A1501T(N501Y) T1513C(Y505H) C1640A(T547K) A1705G(I569V)																															0.023
G1251T(K417N) C1296T(C432C) T1320G(N440K) G1336A(G446S) G1430A(S477N) C1433A(T478K) A1451C(E484A) A1478G(Q493R) G1486A(G496S) A1493G(Q498R) A1501T(N501Y) T1513C(Y505H) C1640A(T547K)																									0.025	0.019
G1251T(K417N) C1317T(N439N) T1320G(N440K) A1330C(K444Q) G1336A(G446S) G1430A(S477N) C1433A(T478K) A1451C(E484A) A1478G(Q493R) G1486A(G496S) A1493G(Q498R) A1501T(N501Y) T1513C(Y505H) C1640A(T547K) T1722A(D574E)																													0.008
G1251T(K417N) C1317T(N439N) T1320G(N440K) A1330G(K444E) G1336A(G446S) G1430A(S477N) C1433A(T478K) A1451C(E484A) A1478G(Q493R) G1486A(G496S) A1493G(Q498R) A1501T(N501Y) T1513C(Y505H) C1640A(T547K) T1722A(D574E)																													0.014
G1251T(K417N) C1317T(N439N) T1320G(N440K) G1336A(G446S) A1414C(I472L) G1430A(S477N) C1433A(T478K) A1451C(E484A) A1478G(Q493R) G1486A(G496S) A1493G(Q498R) A1501T(N501Y) T1513C(Y505H) C1640A(T547K)																													0.008
G1251T(K417N) C1317T(N439N) T1320G(N440K) G1336A(G446S) G1430A(S477N) C1433A(T478K) A1451C(E484A) A1478G(Q493R) G1486A(G496S) A1493G(Q498R) A1501T(N501Y) T1513C(Y505H) C1516A(Q506K) C1640A(T547K)																													0.019
G1251T(K417N) C1317T(N439N) T1320G(N440K) G1336A(G446S) G1430A(S477N) C1433A(T478K) A1451C(E484A) A1478G(Q493R) G1486A(G496S) A1493G(Q498R) A1501T(N501Y) T1513C(Y505H) C1640A(T547K)																									0.012		0.014
G1251T(K417N) C1317T(N439N) T1320G(N440K) G1336A(G446S) G1430A(S477N) C1433A(T478K) A1451C(E484A) A1478G(Q493R) G1486A(G496S) A1493G(Q498R) A1501T(N501Y) T1513C(Y505H) C1640A(T547K) C1715T(T572I)																													0.025
G1251T(K417N) C1317T(N439N) T1320G(N440K) G1336A(G446S) G1430A(S477N) C1433A(T478K) A1451C(E484A) A1478G(Q493R) G1486A(G496S) A1493G(Q498R) A1501T(N501Y) T1513C(Y505H) G1599A(L533L) C1640A(T547K)																													0.026
G1251T(K417N) C1317T(N439N) T1320G(N440K) T1323C(L441L) G1336A(G446S) G1430A(S477N) C1433A(T478K) A1451C(E484A) A1478G(Q493R) G1486A(G496S) A1493G(Q498R) A1501T(N501Y) T1513C(Y505H) C1640A(T547K)																													0.025
G1251T(K417N) G1258A(D420N) T1320G(N440K) G1336A(G446S) G1430A(S477N) C1433A(T478K) A1451C(E484A) A1478G(Q493R) G1486A(G496S) A1493G(Q498R) A1501T(N501Y) T1513C(Y505H) C1640A(T547K)																								0.013
G1251T(K417N) G1258C(D420H) T1320G(N440K) G1336A(G446S) G1430A(S477N) C1433A(T478K) A1451C(E484A) A1478G(Q493R) G1486A(G496S) A1493G(Q498R) A1501T(N501Y) T1513C(Y505H) C1640A(T547K)																											0.004
G1251T(K417N) G1292A(G431D) C1317T(N439N) T1320G(N440K) G1336A(G446S) G1365A(L455L) G1430A(S477N) C1433A(T478K) A1451C(E484A) A1478G(Q493R) G1486A(G496S) A1493G(Q498R) A1501T(N501Y) T1513C(Y505H) C1640A(T547K) C1738T(Q580*)																																0.021
G1251T(K417N) G1292A(G431D) C1317T(N439N) T1320G(N440K) G1336A(G446S) G1430A(S477N) C1433A(T478K) A1451C(E484A) A1478G(Q493R) G1486A(G496S) A1493G(Q498R) A1501T(N501Y) T1513C(Y505H) C1516A(Q506K) C1640A(T547K)																																0.021
G1251T(K417N) T1253C(I418T) T1320G(N440K) G1336A(G446S) G1430A(S477N) C1433A(T478K) A1451C(E484A) A1478G(Q493R) G1486A(G496S) A1493G(Q498R) A1501T(N501Y) T1513C(Y505H) C1640A(T547K)																								0.013
G1251T(K417N) T1274C(L425S) T1320G(N440K) G1336A(G446S) G1430A(S477N) C1433A(T478K) A1451C(E484A) A1478G(Q493R) G1486A(G496S) A1493G(Q498R) A1501T(N501Y) T1513C(Y505H) C1516A(Q506K) C1640A(T547K) G1708T(A570S)																																			0.008
G1251T(K417N) T1284-1284del(428fs) T1320G(N440K) G1336A(G446S) G1430A(S477N) C1433A(T478K) A1451C(E484A) A1478G(Q493R) G1486A(G496S) A1493G(Q498R) A1501T(N501Y) T1513C(Y505H) C1640A(T547K)																											0.003
G1251T(K417N) T1320G(N440K) A1325T(D442V) G1336A(G446S) G1430A(S477N) C1433A(T478K) A1451C(E484A) A1478G(Q493R) G1486A(G496S) A1493G(Q498R) A1501T(N501Y) T1513C(Y505H) C1640A(T547K)																																	0.004
G1251T(K417N) T1320G(N440K) G1332T(K444N) G1336A(G446S) G1430A(S477N) C1433A(T478K) A1451C(E484A) A1478G(Q493R) G1486A(G496S) A1493G(Q498R) A1501T(N501Y) T1513C(Y505H) C1640A(T547K)																											0.004
G1251T(K417N) T1320G(N440K) G1336A(G446S) 1412-insertA(471fs) G1430A(S477N) C1433A(T478K) A1451C(E484A) A1478G(Q493R) G1486A(G496S) A1493G(Q498R) A1501T(N501Y) T1513C(Y505H) C1640A(T547K)																											0.003
G1251T(K417N) T1320G(N440K) G1336A(G446S) A1343T(N448I) G1430A(S477N) C1433A(T478K) A1451C(E484A) A1478G(Q493R) G1486A(G496S) A1493G(Q498R) A1501T(N501Y) T1513C(Y505H) C1640A(T547K)																															0.02
G1251T(K417N) T1320G(N440K) G1336A(G446S) A1346T(Y449F) G1430A(S477N) C1433A(T478K) A1451C(E484A) A1478G(Q493R) G1486A(G496S) A1493G(Q498R) A1501T(N501Y) T1513C(Y505H) C1640A(T547K)																											0.005
G1251T(K417N) T1320G(N440K) G1336A(G446S) A1421G(Q474R) G1430A(S477N) C1433A(T478K) A1451C(E484A) A1478G(Q493R) G1486A(G496S) A1493G(Q498R) A1501T(N501Y) T1513C(Y505H) C1640A(T547K)																															0.026
G1251T(K417N) T1320G(N440K) G1336A(G446S) C1416A(I472I) G1430A(S477N) C1433A(T478K) A1451C(E484A) A1478G(Q493R) G1486A(G496S) A1493G(Q498R) A1501T(N501Y) T1513C(Y505H) C1640A(T547K)																										0.028
G1251T(K417N) T1320G(N440K) G1336A(G446S) C1424-1424del(475fs) G1430A(S477N) C1433A(T478K) A1451C(E484A) A1478G(Q493R) G1486A(G496S) A1493G(Q498R) A1501T(N501Y) T1513C(Y505H) C1640A(T547K)																											0.005
G1251T(K417N) T1320G(N440K) G1336A(G446S) C1433A(T478K)																									0.004		0.004
G1251T(K417N) T1320G(N440K) G1336A(G446S) G1430A(S477N) C1433A(T478K) A1451C(E484A) A1459T(N487Y) A1478G(Q493R) G1486A(G496S) A1493G(Q498R) A1501T(N501Y) T1513C(Y505H) C1640A(T547K)																													0.003	0.003
G1251T(K417N) T1320G(N440K) G1336A(G446S) G1430A(S477N) C1433A(T478K) A1451C(E484A) A1460T(N487I) A1478G(Q493R) G1486A(G496S) A1493G(Q498R) A1501T(N501Y) T1513C(Y505H) C1640A(T547K)																														0.001
G1251T(K417N) T1320G(N440K) G1336A(G446S) G1430A(S477N) C1433A(T478K) A1451C(E484A) A1478G(Q493R) G1486A(G496S) A1493-1493del(498fs) A1501T(N501Y) T1513C(Y505H) C1640A(T547K)																											0.005
G1251T(K417N) T1320G(N440K) G1336A(G446S) G1430A(S477N) C1433A(T478K) A1451C(E484A) A1478G(Q493R) G1486A(G496S) A1493G(Q498R) A1501T(N501Y) G1507T(V503F) T1513C(Y505H) C1640A(T547K) G1708T(A570S)																																			0.003
G1251T(K417N) T1320G(N440K) G1336A(G446S) G1430A(S477N) C1433A(T478K) A1451C(E484A) A1478G(Q493R) G1486A(G496S) A1493G(Q498R) A1501T(N501Y) G1510T(G504C) T1513C(Y505H) C1640A(T547K)																													0.002
G1251T(K417N) T1320G(N440K) G1336A(G446S) G1430A(S477N) C1433A(T478K) A1451C(E484A) A1478G(Q493R) G1486A(G496S) A1493G(Q498R) A1501T(N501Y) G1510T(G504C) T1513C(Y505H) C1640A(T547K) G1708T(A570S)																																			0.004
G1251T(K417N) T1320G(N440K) G1336A(G446S) G1430A(S477N) C1433A(T478K) A1451C(E484A) A1478G(Q493R) G1486A(G496S) A1493G(Q498R) A1501T(N501Y) T1512G(G504G) T1513C(Y505H) C1640A(T547K)																												0.002	0.002
G1251T(K417N) T1320G(N440K) G1336A(G446S) G1430A(S477N) C1433A(T478K) A1451C(E484A) A1478G(Q493R) G1486A(G496S) A1493G(Q498R) A1501T(N501Y) T1512G(G504G) T1513C(Y505H) C1640A(T547K) G1708T(A570S)																																			0.003
G1251T(K417N) T1320G(N440K) G1336A(G446S) G1430A(S477N) C1433A(T478K) A1451C(E484A) A1478G(Q493R) G1486A(G496S) A1493G(Q498R) A1501T(N501Y) T1513A(Y505N) C1516A(Q506K) C1640A(T547K)																													0.007
G1251T(K417N) T1320G(N440K) G1336A(G446S) G1430A(S477N) C1433A(T478K) A1451C(E484A) A1478G(Q493R) G1486A(G496S) A1493G(Q498R) A1501T(N501Y) T1513A(Y505N) C1516A(Q506K) C1640A(T547K) G1708T(A570S)																																			0.069
G1251T(K417N) T1320G(N440K) G1336A(G446S) G1430A(S477N) C1433A(T478K) A1451C(E484A) A1478G(Q493R) G1486A(G496S) A1493G(Q498R) A1501T(N501Y) T1513A(Y505N) C1640A(T547K)																									0.003		0.003	0.008		0.003	0.01
G1251T(K417N) T1320G(N440K) G1336A(G446S) G1430A(S477N) C1433A(T478K) A1451C(E484A) A1478G(Q493R) G1486A(G496S) A1493G(Q498R) A1501T(N501Y) T1513C(Y505H)																																	0.002
G1251T(K417N) T1320G(N440K) G1336A(G446S) G1430A(S477N) C1433A(T478K) A1451C(E484A) A1478G(Q493R) G1486A(G496S) A1493G(Q498R) A1501T(N501Y) T1513C(Y505H) 1571-insertT(524fs) C1640A(T547K)																											0.003
G1251T(K417N) T1320G(N440K) G1336A(G446S) G1430A(S477N) C1433A(T478K) A1451C(E484A) A1478G(Q493R) G1486A(G496S) A1493G(Q498R) A1501T(N501Y) T1513C(Y505H) 1638-insertA(546fs) C1640A(T547K)																											0.003
G1251T(K417N) T1320G(N440K) G1336A(G446S) G1430A(S477N) C1433A(T478K) A1451C(E484A) A1478G(Q493R) G1486A(G496S) A1493G(Q498R) A1501T(N501Y) T1513C(Y505H) A1518C(Q506H) C1640A(T547K)																												0.003			0.002		0.006
G1251T(K417N) T1320G(N440K) G1336A(G446S) G1430A(S477N) C1433A(T478K) A1451C(E484A) A1478G(Q493R) G1486A(G496S) A1493G(Q498R) A1501T(N501Y) T1513C(Y505H) A1518C(Q506H) C1640A(T547K) G1708T(A570S)																																			0.018
G1251T(K417N) T1320G(N440K) G1336A(G446S) G1430A(S477N) C1433A(T478K) A1451C(E484A) A1478G(Q493R) G1486A(G496S) A1493G(Q498R) A1501T(N501Y) T1513C(Y505H) A1582-1582del(528fs) C1640A(T547K)																									0.003
G1251T(K417N) T1320G(N440K) G1336A(G446S) G1430A(S477N) C1433A(T478K) A1451C(E484A) A1478G(Q493R) G1486A(G496S) A1493G(Q498R) A1501T(N501Y) T1513C(Y505H) A1585G(K529E) C1640A(T547K)																								0.013
G1251T(K417N) T1320G(N440K) G1336A(G446S) G1430A(S477N) C1433A(T478K) A1451C(E484A) A1478G(Q493R) G1486A(G496S) A1493G(Q498R) A1501T(N501Y) T1513C(Y505H) AA1582-1583del(528fs) C1640A(T547K)																										0.028
G1251T(K417N) T1320G(N440K) G1336A(G446S) G1430A(S477N) C1433A(T478K) A1451C(E484A) A1478G(Q493R) G1486A(G496S) A1493G(Q498R) A1501T(N501Y) T1513C(Y505H) C1516A(Q506K) A1582G(K528E) C1640A(T547K)																												0.02
G1251T(K417N) T1320G(N440K) G1336A(G446S) G1430A(S477N) C1433A(T478K) A1451C(E484A) A1478G(Q493R) G1486A(G496S) A1493G(Q498R) A1501T(N501Y) T1513C(Y505H) C1516A(Q506K) C1520A(P507Q) C1640A(T547K) G1708T(A570S)																																			0.008
G1251T(K417N) T1320G(N440K) G1336A(G446S) G1430A(S477N) C1433A(T478K) A1451C(E484A) A1478G(Q493R) G1486A(G496S) A1493G(Q498R) A1501T(N501Y) T1513C(Y505H) C1516A(Q506K) C1640A(T547K)																									0.003						0.019
G1251T(K417N) T1320G(N440K) G1336A(G446S) G1430A(S477N) C1433A(T478K) A1451C(E484A) A1478G(Q493R) G1486A(G496S) A1493G(Q498R) A1501T(N501Y) T1513C(Y505H) C1519A(P507T) C1640A(T547K)																												0.001	0.002
G1251T(K417N) T1320G(N440K) G1336A(G446S) G1430A(S477N) C1433A(T478K) A1451C(E484A) A1478G(Q493R) G1486A(G496S) A1493G(Q498R) A1501T(N501Y) T1513C(Y505H) C1520A(P507Q) C1640A(T547K)																												0.002	0.002
G1251T(K417N) T1320G(N440K) G1336A(G446S) G1430A(S477N) C1433A(T478K) A1451C(E484A) A1478G(Q493R) G1486A(G496S) A1493G(Q498R) A1501T(N501Y) T1513C(Y505H) C1524A(Y508*) C1640A(T547K)																												0.001	0.001
G1251T(K417N) T1320G(N440K) G1336A(G446S) G1430A(S477N) C1433A(T478K) A1451C(E484A) A1478G(Q493R) G1486A(G496S) A1493G(Q498R) A1501T(N501Y) T1513C(Y505H) C1559A(A520E) C1640A(T547K)																												0.001	0.001		0.003
G1251T(K417N) T1320G(N440K) G1336A(G446S) G1430A(S477N) C1433A(T478K) A1451C(E484A) A1478G(Q493R) G1486A(G496S) A1493G(Q498R) A1501T(N501Y) T1513C(Y505H) C1559A(A520E) C1640A(T547K) G1708T(A570S)																																			0.013
G1251T(K417N) T1320G(N440K) G1336A(G446S) G1430A(S477N) C1433A(T478K) A1451C(E484A) A1478G(Q493R) G1486A(G496S) A1493G(Q498R) A1501T(N501Y) T1513C(Y505H) C1592A(T531N) C1640A(T547K)																											0.004
G1251T(K417N) T1320G(N440K) G1336A(G446S) G1430A(S477N) C1433A(T478K) A1451C(E484A) A1478G(Q493R) G1486A(G496S) A1493G(Q498R) A1501T(N501Y) T1513C(Y505H) C1629T(F543F) C1640A(T547K)																									0.003		0.004
G1251T(K417N) T1320G(N440K) G1336A(G446S) G1430A(S477N) C1433A(T478K) A1451C(E484A) A1478G(Q493R) G1486A(G496S) A1493G(Q498R) A1501T(N501Y) T1513C(Y505H) C1640A(T547K)																								0.359	0.814	0.363	0.763	0.828	0.826	0.774	0.79	0.887	0.447	0.252
G1251T(K417N) T1320G(N440K) G1336A(G446S) G1430A(S477N) C1433A(T478K) A1451C(E484A) A1478G(Q493R) G1486A(G496S) A1493G(Q498R) A1501T(N501Y) T1513C(Y505H) C1640A(T547K) 1706-insertT(569fs)																										0.02
G1251T(K417N) T1320G(N440K) G1336A(G446S) G1430A(S477N) C1433A(T478K) A1451C(E484A) A1478G(Q493R) G1486A(G496S) A1493G(Q498R) A1501T(N501Y) T1513C(Y505H) C1640A(T547K) A1669-1669del(557fs)																									0.003
G1251T(K417N) T1320G(N440K) G1336A(G446S) G1430A(S477N) C1433A(T478K) A1451C(E484A) A1478G(Q493R) G1486A(G496S) A1493G(Q498R) A1501T(N501Y) T1513C(Y505H) C1640A(T547K) A1672T(K558*)																									0.023	0.018
G1251T(K417N) T1320G(N440K) G1336A(G446S) G1430A(S477N) C1433A(T478K) A1451C(E484A) A1478G(Q493R) G1486A(G496S) A1493G(Q498R) A1501T(N501Y) T1513C(Y505H) C1640A(T547K) A1737G(P579P)																								0.012
G1251T(K417N) T1320G(N440K) G1336A(G446S) G1430A(S477N) C1433A(T478K) A1451C(E484A) A1478G(Q493R) G1486A(G496S) A1493G(Q498R) A1501T(N501Y) T1513C(Y505H) C1640A(T547K) C1646T(T549I)																											0.004
G1251T(K417N) T1320G(N440K) G1336A(G446S) G1430A(S477N) C1433A(T478K) A1451C(E484A) A1478G(Q493R) G1486A(G496S) A1493G(Q498R) A1501T(N501Y) T1513C(Y505H) C1640A(T547K) C1668T(N556N)																												0.026
G1251T(K417N) T1320G(N440K) G1336A(G446S) G1430A(S477N) C1433A(T478K) A1451C(E484A) A1478G(Q493R) G1486A(G496S) A1493G(Q498R) A1501T(N501Y) T1513C(Y505H) C1640A(T547K) C1678T(L560L)																								0.014
G1251T(K417N) T1320G(N440K) G1336A(G446S) G1430A(S477N) C1433A(T478K) A1451C(E484A) A1478G(Q493R) G1486A(G496S) A1493G(Q498R) A1501T(N501Y) T1513C(Y505H) C1640A(T547K) C1735T(P579S)																												0.026
G1251T(K417N) T1320G(N440K) G1336A(G446S) G1430A(S477N) C1433A(T478K) A1451C(E484A) A1478G(Q493R) G1486A(G496S) A1493G(Q498R) A1501T(N501Y) T1513C(Y505H) C1640A(T547K) G1649T(G550V)																											0.005
G1251T(K417N) T1320G(N440K) G1336A(G446S) G1430A(S477N) C1433A(T478K) A1451C(E484A) A1478G(Q493R) G1486A(G496S) A1493G(Q498R) A1501T(N501Y) T1513C(Y505H) C1640A(T547K) G1696-1696del(566fs)																											0.003
G1251T(K417N) T1320G(N440K) G1336A(G446S) G1430A(S477N) C1433A(T478K) A1451C(E484A) A1478G(Q493R) G1486A(G496S) A1493G(Q498R) A1501T(N501Y) T1513C(Y505H) C1640A(T547K) G1702A(D568N) C1753T(L585F)																									0.024	0.018
G1251T(K417N) T1320G(N440K) G1336A(G446S) G1430A(S477N) C1433A(T478K) A1451C(E484A) A1478G(Q493R) G1486A(G496S) A1493G(Q498R) A1501T(N501Y) T1513C(Y505H) C1640A(T547K) G1708T(A570S)																																			0.839
G1251T(K417N) T1320G(N440K) G1336A(G446S) G1430A(S477N) C1433A(T478K) A1451C(E484A) A1478G(Q493R) G1486A(G496S) A1493G(Q498R) A1501T(N501Y) T1513C(Y505H) C1640A(T547K) GT1649-1650del(550fs)																											0.003
G1251T(K417N) T1320G(N440K) G1336A(G446S) G1430A(S477N) C1433A(T478K) A1451C(E484A) A1478G(Q493R) G1486A(G496S) A1493G(Q498R) A1501T(N501Y) T1513C(Y505H) C1640A(T547K) T1650A(G550G)																									0.025	0.019
G1251T(K417N) T1320G(N440K) G1336A(G446S) G1430A(S477N) C1433A(T478K) A1451C(E484A) A1478G(Q493R) G1486A(G496S) A1493G(Q498R) A1501T(N501Y) T1513C(Y505H) C1640A(T547K) T1652A(V551D)																												0.025
G1251T(K417N) T1320G(N440K) G1336A(G446S) G1430A(S477N) C1433A(T478K) A1451C(E484A) A1478G(Q493R) G1486A(G496S) A1493G(Q498R) A1501T(N501Y) T1513C(Y505H) C1640A(T547K) T1652C(V551A)																											0.004
G1251T(K417N) T1320G(N440K) G1336A(G446S) G1430A(S477N) C1433A(T478K) A1451C(E484A) A1478G(Q493R) G1486A(G496S) A1493G(Q498R) A1501T(N501Y) T1513C(Y505H) C1640A(T547K) T1656A(L552L) A1721G(D574G)																											0.02
G1251T(K417N) T1320G(N440K) G1336A(G446S) G1430A(S477N) C1433A(T478K) A1451C(E484A) A1478G(Q493R) G1486A(G496S) A1493G(Q498R) A1501T(N501Y) T1513C(Y505H) C1640A(T547K) T1659C(T553T)																											0.016
G1251T(K417N) T1320G(N440K) G1336A(G446S) G1430A(S477N) C1433A(T478K) A1451C(E484A) A1478G(Q493R) G1486A(G496S) A1493G(Q498R) A1501T(N501Y) T1513C(Y505H) C1640A(T547K) T1659G(T553T)																											0.004
G1251T(K417N) T1320G(N440K) G1336A(G446S) G1430A(S477N) C1433A(T478K) A1451C(E484A) A1478G(Q493R) G1486A(G496S) A1493G(Q498R) A1501T(N501Y) T1513C(Y505H) C1640A(T547K) T1665C(S555S)																												0.018
G1251T(K417N) T1320G(N440K) G1336A(G446S) G1430A(S477N) C1433A(T478K) A1451C(E484A) A1478G(Q493R) G1486A(G496S) A1493G(Q498R) A1501T(N501Y) T1513C(Y505H) C1640A(T547K) T1665G(S555S)																												0.008
G1251T(K417N) T1320G(N440K) G1336A(G446S) G1430A(S477N) C1433A(T478K) A1451C(E484A) A1478G(Q493R) G1486A(G496S) A1493G(Q498R) A1501T(N501Y) T1513C(Y505H) C1640A(T547K) T1675C(F559L)																											0.009
G1251T(K417N) T1320G(N440K) G1336A(G446S) G1430A(S477N) C1433A(T478K) A1451C(E484A) A1478G(Q493R) G1486A(G496S) A1493G(Q498R) A1501T(N501Y) T1513C(Y505H) C1640A(T547K) T1675G(F559V)																											0.012
G1251T(K417N) T1320G(N440K) G1336A(G446S) G1430A(S477N) C1433A(T478K) A1451C(E484A) A1478G(Q493R) G1486A(G496S) A1493G(Q498R) A1501T(N501Y) T1513C(Y505H) C1640A(T547K) T1676C(F559S)																															0.012
G1251T(K417N) T1320G(N440K) G1336A(G446S) G1430A(S477N) C1433A(T478K) A1451C(E484A) A1478G(Q493R) G1486A(G496S) A1493G(Q498R) A1501T(N501Y) T1513C(Y505H) C1640A(T547K) T1676G(F559C)																															0.012
G1251T(K417N) T1320G(N440K) G1336A(G446S) G1430A(S477N) C1433A(T478K) A1451C(E484A) A1478G(Q493R) G1486A(G496S) A1493G(Q498R) A1501T(N501Y) T1513C(Y505H) C1640A(T547K) T1677C(F559F)																								0.007
G1251T(K417N) T1320G(N440K) G1336A(G446S) G1430A(S477N) C1433A(T478K) A1451C(E484A) A1478G(Q493R) G1486A(G496S) A1493G(Q498R) A1501T(N501Y) T1513C(Y505H) C1640A(T547K) T1677G(F559L)																								0.008
G1251T(K417N) T1320G(N440K) G1336A(G446S) G1430A(S477N) C1433A(T478K) A1451C(E484A) A1478G(Q493R) G1486A(G496S) A1493G(Q498R) A1501T(N501Y) T1513C(Y505H) C1640A(T547K) T1710C(A570A)																									0.005	0.003
G1251T(K417N) T1320G(N440K) G1336A(G446S) G1430A(S477N) C1433A(T478K) A1451C(E484A) A1478G(Q493R) G1486A(G496S) A1493G(Q498R) A1501T(N501Y) T1513C(Y505H) C1640A(T547K) T1710G(A570A)																									0.019	0.015
G1251T(K417N) T1320G(N440K) G1336A(G446S) G1430A(S477N) C1433A(T478K) A1451C(E484A) A1478G(Q493R) G1486A(G496S) A1493G(Q498R) A1501T(N501Y) T1513C(Y505H) CAA1516-1518AAC(Q506N) C1640A(T547K) G1708T(A570S)																																			0.003
G1251T(K417N) T1320G(N440K) G1336A(G446S) G1430A(S477N) C1433A(T478K) A1451C(E484A) A1478G(Q493R) G1486A(G496S) A1493G(Q498R) A1501T(N501Y) T1513C(Y505H) G1528T(V510L) C1640A(T547K)																												0.002	0.001
G1251T(K417N) T1320G(N440K) G1336A(G446S) G1430A(S477N) C1433A(T478K) A1451C(E484A) A1478G(Q493R) G1486A(G496S) A1493G(Q498R) A1501T(N501Y) T1513C(Y505H) G1634A(G545D) C1640A(T547K)																											0.02
G1251T(K417N) T1320G(N440K) G1336A(G446S) G1430A(S477N) C1433A(T478K) A1451C(E484A) A1478G(Q493R) G1486A(G496S) A1493G(Q498R) A1501T(N501Y) T1513C(Y505H) G1634C(G545A) C1640A(T547K)																															0.012
G1251T(K417N) T1320G(N440K) G1336A(G446S) G1430A(S477N) C1433A(T478K) A1451C(E484A) A1478G(Q493R) G1486A(G496S) A1493G(Q498R) A1501T(N501Y) T1513C(Y505H) T1522G(Y508D) C1640A(T547K)																													0.002
G1251T(K417N) T1320G(N440K) G1336A(G446S) G1430A(S477N) C1433A(T478K) A1451C(E484A) A1478G(Q493R) G1486A(G496S) A1493G(Q498R) A1501T(N501Y) T1513C(Y505H) T1529G(V510G) C1640A(T547K)																												0.002	0.001
G1251T(K417N) T1320G(N440K) G1336A(G446S) G1430A(S477N) C1433A(T478K) A1451C(E484A) A1478G(Q493R) G1486A(G496S) A1493G(Q498R) A1501T(N501Y) T1513C(Y505H) T1538G(L513R) C1640A(T547K)																													0.002
G1251T(K417N) T1320G(N440K) G1336A(G446S) G1430A(S477N) C1433A(T478K) A1451C(E484A) A1478G(Q493R) G1486A(G496S) A1493G(Q498R) A1501T(N501Y) T1513C(Y505H) T1539G(L513L) C1640A(T547K)																													0.002
G1251T(K417N) T1320G(N440K) G1336A(G446S) G1430A(S477N) C1433A(T478K) A1451C(E484A) A1478G(Q493R) G1486A(G496S) A1493G(Q498R) A1501T(N501Y) T1513C(Y505H) T1539G(L513L) C1640A(T547K) G1708T(A570S)																																			0.002
G1251T(K417N) T1320G(N440K) G1336A(G446S) G1430A(S477N) C1433A(T478K) A1451C(E484A) A1478G(Q493R) G1486A(G496S) A1493G(Q498R) A1501T(N501Y) T1513C(Y505H) T1540G(S514A) C1640A(T547K)																													0.001
G1251T(K417N) T1320G(N440K) G1336A(G446S) G1430A(S477N) C1433A(T478K) A1451C(E484A) A1478G(Q493R) G1486A(G496S) A1493G(Q498R) A1501T(N501Y) T1513C(Y505H) T1542G(S514S) C1640A(T547K) G1708T(A570S)																																			0.005
G1251T(K417N) T1320G(N440K) G1336A(G446S) G1430A(S477N) C1433A(T478K) A1451C(E484A) A1478G(Q493R) G1486A(G496S) A1493G(Q498R) A1501T(N501Y) T1513C(Y505H) T1543G(F515V) C1640A(T547K)																													0.002	0.002
G1251T(K417N) T1320G(N440K) G1336A(G446S) G1430A(S477N) C1433A(T478K) A1451C(E484A) A1478G(Q493R) G1486A(G496S) A1493G(Q498R) A1501T(N501Y) T1513C(Y505H) T1543G(F515V) C1640A(T547K) G1708T(A570S)																																			0.009
G1251T(K417N) T1320G(N440K) G1336A(G446S) G1430A(S477N) C1433A(T478K) A1451C(E484A) A1478G(Q493R) G1486A(G496S) A1493G(Q498R) A1501T(N501Y) T1513C(Y505H) T1544G(F515C) C1640A(T547K)																													0.002
G1251T(K417N) T1320G(N440K) G1336A(G446S) G1430A(S477N) C1433A(T478K) A1451C(E484A) A1478G(Q493R) G1486A(G496S) A1493G(Q498R) A1501T(N501Y) T1513C(Y505H) T1550G(L517R) C1640A(T547K) G1708T(A570S)																																			0.004
G1251T(K417N) T1320G(N440K) G1336A(G446S) G1430A(S477N) C1433A(T478K) A1451C(E484A) A1478G(Q493R) G1486A(G496S) A1493G(Q498R) A1501T(N501Y) T1513C(Y505H) T1551G(L517L) C1640A(T547K)																													0.001
G1251T(K417N) T1320G(N440K) G1336A(G446S) G1430A(S477N) C1433A(T478K) A1451C(E484A) A1478G(Q493R) G1486A(G496S) A1493G(Q498R) A1501T(N501Y) T1513C(Y505H) T1551G(L517L) C1640A(T547K) G1708T(A570S)																																			0.004
G1251T(K417N) T1320G(N440K) G1336A(G446S) G1430A(S477N) C1433A(T478K) A1451C(E484A) A1478G(Q493R) G1486A(G496S) A1493G(Q498R) A1501T(N501Y) T1513C(Y505H) T1616C(V539A) C1640A(T547K)																											0.005
G1251T(K417N) T1320G(N440K) G1336A(G446S) G1430A(S477N) C1433A(T478K) A1451C(E484A) A1478G(Q493R) G1486A(G496S) A1493G(Q498R) A1501T(N501Y) TAC1513-1515CAA(Y505Q) C1640A(T547K)																									0.002			0.003	0.002
G1251T(K417N) T1320G(N440K) G1336A(G446S) G1430A(S477N) C1433A(T478K) A1451C(E484A) A1478G(Q493R) GGT1486-1488AGTTinsert(G496Sfsinsert) A1493G(Q498R) A1501T(N501Y) T1513C(Y505H) C1640A(T547K)																									0.004
G1251T(K417N) T1320G(N440K) G1336A(G446S) G1430A(S477N) C1433A(T478K) A1451C(E484A) A1478G(Q493R) GGT1486-1488ATT(G496I) A1493G(Q498R) A1501T(N501Y) T1513C(Y505H) C1640A(T547K)																											0.004
G1251T(K417N) T1320G(N440K) G1336A(G446S) G1430A(S477N) C1433A(T478K) A1451C(E484A) A1478G(Q493R) GGT1486-1488ATT(G496I) A1493G(Q498R) A1501T(N501Y) T1513C(Y505H) C1640A(T547K) G1708T(A570S)																																			0.006
G1251T(K417N) T1320G(N440K) G1336A(G446S) G1430A(S477N) C1433A(T478K) A1451C(E484A) C1467T(Y489Y) A1478G(Q493R) G1486A(G496S) A1493G(Q498R) A1501T(N501Y) T1513C(Y505H) C1640A(T547K)																									0.002
G1251T(K417N) T1320G(N440K) G1336A(G446S) G1430A(S477N) C1433A(T478K) A1451C(E484A) T1455G(G485G) A1478G(Q493R) G1486A(G496S) A1493G(Q498R) A1501T(N501Y) T1513C(Y505H) C1640A(T547K)																														0.003
G1251T(K417N) T1320G(N440K) G1336A(G446S) G1430A(S477N) C1433A(T478K) A1451C(E484A) T1473C(P491P) A1478G(Q493R) G1486A(G496S) A1493G(Q498R) A1501T(N501Y) G1510-1510del(504fs) T1513C(Y505H) C1640A(T547K)																											0.004
G1251T(K417N) T1320G(N440K) G1336A(G446S) T1367C(F456S) G1430A(S477N) C1433A(T478K) A1451C(E484A) A1478G(Q493R) G1486A(G496S) A1493G(Q498R) A1501T(N501Y) T1513C(Y505H) A1518C(Q506H) C1640A(T547K)																																		0.007
G1251T(K417N) T1320G(N440K) G1336A(G446S) T1367C(F456S) G1430A(S477N) C1433A(T478K) A1451C(E484A) A1478G(Q493R) G1486A(G496S) A1493G(Q498R) A1501T(N501Y) T1513C(Y505H) C1516A(Q506K) C1640A(T547K)																																		0.076
G1251T(K417N) T1320G(N440K) G1336A(G446S) T1367C(F456S) G1430A(S477N) C1433A(T478K) A1451C(E484A) A1478G(Q493R) G1486A(G496S) A1493G(Q498R) A1501T(N501Y) T1513C(Y505H) C1640A(T547K)																																		0.119
G1251T(K417N) T1320G(N440K) G1336A(G446S) T1389-1389del(463fs) G1430A(S477N) C1433A(T478K) A1451C(E484A) A1478G(Q493R) G1486A(G496S) A1493G(Q498R) A1501T(N501Y) T1513C(Y505H) C1640A(T547K)																											0.004
G1251T(K417N) T1320G(N440K) G1336A(G446S) T1390G(F464V) G1430A(S477N) C1433A(T478K) A1451C(E484A) A1478G(Q493R) G1486A(G496S) A1493G(Q498R) A1501T(N501Y) T1513C(Y505H) C1640A(T547K)																								0.032
G1251T(K417N) T1320G(N440K) G1336A(G446S) T1403-1403del(468fs) G1430A(S477N) C1433A(T478K) A1451C(E484A) A1478G(Q493R) G1486A(G496S) A1493G(Q498R) A1501T(N501Y) T1513C(Y505H) C1640A(T547K)																											0.003
G1251T(K417N) T1320G(N440K) G1336A(G446S) T1403C(I468T) G1430A(S477N) C1433A(T478K) A1451C(E484A) A1478G(Q493R) G1486A(G496S) A1493G(Q498R) A1501T(N501Y) T1513C(Y505H) C1640A(T547K)																											0.005
G1251T(K417N) T1320G(N440K) G1336A(G446S) T1410-1410del(470fs) G1411A(E471K) G1430A(S477N) C1433A(T478K) A1451C(E484A) A1478G(Q493R) G1486A(G496S) A1493G(Q498R) A1501T(N501Y) T1513C(Y505H) C1640A(T547K)																											0.004
G1251T(K417N) T1320G(N440K) G1430A(S477N) C1433A(T478K) A1451C(E484A) A1478G(Q493R) A1493G(Q498R) A1501T(N501Y) T1513C(Y505H)																																	0.266			0.515
G1251T(K417N) T1320G(N440K) G1430A(S477N) C1433A(T478K) A1451C(E484A) A1478G(Q493R) A1493G(Q498R) A1501T(N501Y) T1513C(Y505H) G1674T(K558N)																																				0.473
G1251T(K417N) T1320G(N440K) T1401C(D467D) G1430A(S477N) C1433A(T478K) A1451C(E484A) A1478G(Q493R) A1493G(Q498R) A1501T(N501Y) T1513C(Y505H)																																		0.251
G1251T(K417N) T1355G(L452R) G1430A(S477N) C1433A(T478K) A1451C(E484A) A1478G(Q493R) G1486A(G496S) A1493G(Q498R) A1501T(N501Y) T1513C(Y505H) C1640A(T547K)																									0.002
G1291T(G431C) G1430A(S477N)		0.011
G1291T(G431C) T1355G(L452R) G1370T(R457M) C1433A(T478K)						0.002
G1292N(G431?) T1355G(L452R) C1433A(T478K)										0.034
G1292N(G431?) T1355G(L452R) C1433A(T478K) A1484C(Y495S)										0.001
G1295T(C432F) T1355G(L452R) C1433A(T478K)											0.001
G1337T(G446V) T1355G(L452R) C1433A(T478K)																								0.076
G1339A(G447S) T1355G(L452R) A1394T(E465V) C1433A(T478K) G1445A(G482D)																					0.0135
G1339T(G447C) T1355G(L452R) C1433A(T478K)												0.001
G1430A(S477N)	0.343	0.513
G1430A(S477N) A1501T(N501Y)		0.0015
G1430A(S477N) C1537T(L513F)	0.02
G1430A(S477N) C1559A(A520E)		0.0005
G1430A(S477N) C1623T(F541F)	0.016
G1430A(S477N) C1644A(G548G)		0.0015
G1430A(S477N) T1542C(S514S)	0.015
G1430A(S477N) T1727C(V576A)	0.019
G1430A(S477N) T1751-1751del(584fs)		0.0005
G1430A(S477N) T1754-1754del(585fs)		0.0005
G1447T(V483F) A1501T(N501Y) C1709A(A570D)	0.022
G1450A(E484K)	0.217	0.22499999999999998
G1450A(E484K) A1501T(N501Y)					0.124
G1450A(E484K) C1541T(S514F)	0.02
G1450A(E484K) C1709A(A570D)		0.003
G1450A(E484K) G1587A(K529K)		0.0125
G1450A(E484K) T1596G(N532K)	0.02
GATTTT1282-1287GTTdel(DF428-429Vdel) T1355G(L452R) C1433A(T478K)											0.0355
T1212G(G404G) G1213T(D405Y) G1430A(S477N)		0.0015
T1212G(G404G) GAT1213-1215TGT(D405C) G1430A(S477N)		0.0005
T1215-1215del(405fs) C1244T(T415I) A1250C(K417T) A1331C(K444T) G1337T(G446V) T1355G(L452R) T1380G(N460K) G1430A(S477N) TTT1456-1458GCT(F486A) C1477A(Q493K) A1494C(Q498H) C1495T(P499S) A1502G(N501S) T1513C(Y505H)				0.002
T1215-1215del(405fs) T1355G(L452R) C1433A(T478K)							0.002		0.001	0.002	0.0005	0.001
T1215G(D405E) G1216-1216del(406fs) G1430A(S477N)		0.0005
T1286A(F429Y)																		0.17266666666666666
T1286A(F429Y) A1310C(N437T)																		0.0023333333333333335
T1286A(F429Y) C1433A(T478K)																		0.0016666666666666668
T1286A(F429Y) T1448A(V483D)																		0.0033333333333333335
T1286A(F429Y) T1448C(V483A)																		0.002
T1334C(V445A) T1355G(L452R) C1433A(T478K)													0.085
T1355G(L452R)	0.045		0.488		0.118									0.005
T1355G(L452R) A1378G(N460D) C1433A(T478K)								0.002
T1355G(L452R) A1394T(E465V) C1433A(T478K)																					0.0005
T1355G(L452R) A1394T(E465V) C1433A(T478K) G1445A(G482D)																					0.1495
T1355G(L452R) A1413C(E471D) C1433A(T478K)																		0.006000000000000001	0.005
T1355G(L452R) A1413G(E471E) C1433A(T478K)																		0.008666666666666666	0.009
T1355G(L452R) C1433A(T478K)					0.002	0.015	0.889	0.581	0.823	0.83	0.597	0.721	0.211	0.639	0.78	0.5609999999999999	0.891	0.48100000000000004	0.57	0.692	0.496	0.8285	0.681	0.439		0.403	0.026
T1355G(L452R) C1433A(T478K) A1441T(N481Y) T1529C(V510A)									0.025
T1355G(L452R) C1433A(T478K) A1442C(N481T)										0.002
T1355G(L452R) C1433A(T478K) A1451T(E484V)														0.002
T1355G(L452R) C1433A(T478K) A1452T(E484D) TTT1456-1458GCT(F486A) C1477A(Q493K) A1494C(Q498H) C1495T(P499S) A1502G(N501S) T1513C(Y505H)																0.0005
T1355G(L452R) C1433A(T478K) A1459C(N487H)										0.009
T1355G(L452R) C1433A(T478K) A1459G(N487D)										0.007
T1355G(L452R) C1433A(T478K) A1459T(N487Y)							0.002
T1355G(L452R) C1433A(T478K) A1478G(Q493R) G1486A(G496S) A1493G(Q498R) A1501T(N501Y) T1513C(Y505H) C1640A(T547K)																										0.002
T1355G(L452R) C1433A(T478K) A1514G(Y505C)																0.057
T1355G(L452R) C1433A(T478K) A1518C(Q506H)							0.007
T1355G(L452R) C1433A(T478K) A1523C(Y508S)											0.0005
T1355G(L452R) C1433A(T478K) A1525C(R509R)									0.003	0.002	0.0015	0.002
T1355G(L452R) C1433A(T478K) A1527C(R509S)												0.002
T1355G(L452R) C1433A(T478K) A1527G(R509R)											0.0005	0.004
T1355G(L452R) C1433A(T478K) A1527T(R509S)												0.002
T1355G(L452R) C1433A(T478K) A1548C(E516D)										0.001	0.0005	0.002				0.002
T1355G(L452R) C1433A(T478K) A1607T(N536I)										0.001
T1355G(L452R) C1433A(T478K) A1609T(K537*) T1653A(V551V)											0.003
T1355G(L452R) C1433A(T478K) A1619C(N540T)																		0.0013333333333333333
T1355G(L452R) C1433A(T478K) A1619G(N540S)										0.001								0.010333333333333333	0.011
T1355G(L452R) C1433A(T478K) A1692C(Q564H)																		0.001
T1355G(L452R) C1433A(T478K) AAT1618-1620AGA(N540R)										0.001
T1355G(L452R) C1433A(T478K) C1436A(P479H)									0.002
T1355G(L452R) C1433A(T478K) C1436G(P479R)									0.001
T1355G(L452R) C1433A(T478K) C1492A(Q498K)							0.001
T1355G(L452R) C1433A(T478K) C1497A(P499P)										0.001	0.0005	0.003				0.0005
T1355G(L452R) C1433A(T478K) C1515A(Y505*)							0.004			0.001	0.0005	0.002
T1355G(L452R) C1433A(T478K) C1516A(Q506K)							0.008	0.005	0.004	0.002	0.001							0.0026666666666666666
T1355G(L452R) C1433A(T478K) C1519A(P507T)							0.006	0.001	0.001	0.002		0.002
T1355G(L452R) C1433A(T478K) C1520A(P507Q)									0.001	0.001	0.001					0.0005		0.001
T1355G(L452R) C1433A(T478K) C1524A(Y508*)							0.002		0.003	0.007	0.002				0.002	0.0085	0.039	0.004333333333333334	0.003	0.002	0.002	0.0045000000000000005	0.003
T1355G(L452R) C1433A(T478K) C1537A(L513I)								0.001	0.001	0.002		0.002
T1355G(L452R) C1433A(T478K) C1549A(L517I)												0.001
T1355G(L452R) C1433A(T478K) C1559A(A520E)							0.004			0.002	0.002	0.005				0.001		0.0023333333333333335
T1355G(L452R) C1433A(T478K) C1559A(A520E) T1685C(F562S)																0.0015
T1355G(L452R) C1433A(T478K) C1561A(P521T)																					0.001
T1355G(L452R) C1433A(T478K) C1565A(A522E)							0.001				0.0005
T1355G(L452R) C1433A(T478K) C1626A(N542K)																0.0005
T1355G(L452R) C1433A(T478K) C1640G(T547R)																					0.0015
T1355G(L452R) C1433A(T478K) C1640T(T547I)																					0.2835
T1355G(L452R) C1433A(T478K) C1687A(Q563K)											0.0025
T1355G(L452R) C1433A(T478K) C1753-1753del(585fs)										0.001	0.0005
T1355G(L452R) C1433A(T478K) CAA1492-1494TAC(Q498Y) C1495T(P499S) A1502C(N501T) T1513C(Y505H)															0.002
T1355G(L452R) C1433A(T478K) G1444A(G482S)												0.146
T1355G(L452R) C1433A(T478K) G1444A(G482S) C1516A(Q506K)												0.01
T1355G(L452R) C1433A(T478K) G1444A(G482S) C1520A(P507Q)												0.006
T1355G(L452R) C1433A(T478K) G1444A(G482S) C1524A(Y508*)												0.016
T1355G(L452R) C1433A(T478K) G1444T(G482C)																0.0015
T1355G(L452R) C1433A(T478K) G1444T(G482C) T1685C(F562S)																0.002
T1355G(L452R) C1433A(T478K) G1445T(G482V)														0.004
T1355G(L452R) C1433A(T478K) G1447T(V483F)											0.001
T1355G(L452R) C1433A(T478K) G1450A(E484K) T1485G(Y495*)																																	0.015
T1355G(L452R) C1433A(T478K) G1450A(E484K) T1485G(Y495*) C1516A(Q506K) C1686T(F562F)																																	0.09
T1355G(L452R) C1433A(T478K) G1450A(E484K) T1485G(Y495*) C1686T(F562F)																																	0.17
T1355G(L452R) C1433A(T478K) G1450C(E484Q)																				0.078														0.03
T1355G(L452R) C1433A(T478K) G1450C(E484Q) C1686T(F562F)																																		0.264
T1355G(L452R) C1433A(T478K) G1463T(C488F)												0.004
T1355G(L452R) C1433A(T478K) G1505T(G502V)												0.001
T1355G(L452R) C1433A(T478K) G1507T(V503F)												0.003			0.003
T1355G(L452R) C1433A(T478K) G1511T(G504V)												0.002
T1355G(L452R) C1433A(T478K) G1528T(V510L)												0.001
T1355G(L452R) C1433A(T478K) G1534T(V512L)															0.002
T1355G(L452R) C1433A(T478K) G1558T(A520S)															0.003
T1355G(L452R) C1433A(T478K) G1599A(L533L)										0.002
T1355G(L452R) C1433A(T478K) G1642A(G548S)											0.002
T1355G(L452R) C1433A(T478K) G1720A(D574N)																			0.019
T1355G(L452R) C1433A(T478K) G1740A(Q580Q)																				0.055
T1355G(L452R) C1433A(T478K) G1756-1756del(586fs)											0.0005
T1355G(L452R) C1433A(T478K) T1448A(V483D)																				0.008
T1355G(L452R) C1433A(T478K) T1448C(V483A)																				0.006
T1355G(L452R) C1433A(T478K) T1455A(G485G) C1640T(T547I)																					0.0015
T1355G(L452R) C1433A(T478K) T1455C(G485G) C1640T(T547I)																					0.002
T1355G(L452R) C1433A(T478K) T1455G(G485G)							0.001
T1355G(L452R) C1433A(T478K) T1455G(G485G) C1640T(T547I)																					0.001
T1355G(L452R) C1433A(T478K) T1456G(F486V)																0.0005
T1355G(L452R) C1433A(T478K) T1512A(G504G)										0.002	0.0005
T1355G(L452R) C1433A(T478K) T1512G(G504G)							0.003	0.002	0.002	0.005	0.002	0.008	0.002		0.005	0.0015	0.015	0.001
T1355G(L452R) C1433A(T478K) T1512G(G504G) T1685C(F562S)																0.002
T1355G(L452R) C1433A(T478K) T1513G(Y505D)								0.001		0.005	0.0015	0.004			0.002	0.0015		0.001				0.0005
T1355G(L452R) C1433A(T478K) T1513G(Y505D) T1685C(F562S)																0.0015
T1355G(L452R) C1433A(T478K) T1522G(Y508D)							0.001	0.001		0.001		0.002
T1355G(L452R) C1433A(T478K) T1529G(V510G)							0.001	0.001	0.001	0.001	0.0005	0.002
T1355G(L452R) C1433A(T478K) T1532G(V511G)															0.002
T1355G(L452R) C1433A(T478K) T1538G(L513R)							0.002					0.001
T1355G(L452R) C1433A(T478K) T1539G(L513L)							0.003			0.001					0.003
T1355G(L452R) C1433A(T478K) T1540G(S514A)							0.004			0.004	0.0015	0.002			0.003	0.0005		0.001
T1355G(L452R) C1433A(T478K) T1542G(S514S)							0.007			0.001
T1355G(L452R) C1433A(T478K) T1543A(F515I)									0.04	0.006
T1355G(L452R) C1433A(T478K) T1543C(F515L)										0.002
T1355G(L452R) C1433A(T478K) T1543G(F515V)							0.015			0.027	0.001	0.002				0.0005		0.0023333333333333335				0.001
T1355G(L452R) C1433A(T478K) T1543G(F515V) A1672T(K558*)										0.004
T1355G(L452R) C1433A(T478K) T1544G(F515C)							0.006			0.003	0.0005
T1355G(L452R) C1433A(T478K) T1545G(F515L)										0.003	0.0015	0.002			0.002	0.0005
T1355G(L452R) C1433A(T478K) T1550G(L517R)							0.004								0.002
T1355G(L452R) C1433A(T478K) T1550G(L517R) T1685C(F562S)																0.0015
T1355G(L452R) C1433A(T478K) T1551G(L517L)							0.004			0.001
T1355G(L452R) C1433A(T478K) T1557G(H519Q)								0.001		0.001	0.001	0.004
T1355G(L452R) C1433A(T478K) T1573G(C525G)										0.001
T1355G(L452R) C1433A(T478K) T1588A(S530T)																	0.029
T1355G(L452R) C1433A(T478K) T1588G(S530A)																	0.02
T1355G(L452R) C1433A(T478K) T1601C(V534A)											0.001
T1355G(L452R) C1433A(T478K) T1602C(V534V)																										0.04
T1355G(L452R) C1433A(T478K) T1620A(N540K)										0.002
T1355G(L452R) C1433A(T478K) T1621A(F541I)								0.001
T1355G(L452R) C1433A(T478K) T1627C(F543L)											0.007
T1355G(L452R) C1433A(T478K) T1627G(F543V)											0.006
T1355G(L452R) C1433A(T478K) T1628G(F543C)							0.001
T1355G(L452R) C1433A(T478K) T1676G(F559C)							0.001
T1355G(L452R) C1433A(T478K) T1685C(F562S)																0.1635
T1355G(L452R) C1433A(T478K) T1693G(F565V)												0.001									0.001
T1355G(L452R) C1433A(T478K) T1694G(F565C)																		0.001			0.001	0.0035
T1355G(L452R) C1433A(T478K) T1716C(T572T)																		0.05833333333333333
T1355G(L452R) C1433A(T478K) T1716C(T572T) G1720A(D574N)																		0.009
T1355G(L452R) C1433A(T478K) T1716C(T572T) T1731A(R577R)																		0.008666666666666666
T1355G(L452R) C1433A(T478K) T1722A(D574E)																				0.019
T1355G(L452R) C1433A(T478K) T1722C(D574D)							0.003	0.001					0.073								0.001
T1355G(L452R) C1433A(T478K) T1731A(R577R)																			0.019
T1355G(L452R) C1433A(T478K) T1751-1751del(584fs)							0.001		0.001	0.001	0.0005
T1355G(L452R) C1433A(T478K) T1754-1754del(585fs)							0.002		0.001	0.002	0.001	0.001				0.0005
T1355G(L452R) C1433A(T478K) TTT1456-1458GCT(F486A) C1477A(Q493K) CAA1492-1494TAC(Q498Y) C1495T(P499S) A1502C(N501T) T1513C(Y505H)															0.002
T1355G(L452R) C1433A(T478K) TTT1456-1458GCT(F486A) T1469A(F490Y) A1478G(Q493R) C1495T(P499S) A1502C(N501T) G1511A(G504D)									0.001
T1355G(L452R) C1433G(T478R)														0.001
T1355G(L452R) G1365T(L455F)	0.033
T1355G(L452R) G1365T(L455F) C1433A(T478K)											0.0005
T1355G(L452R) G1370T(R457M) C1433A(T478K)						0.878
T1355G(L452R) G1370T(R457M) C1433A(T478K) A1518C(Q506H)						0.006
T1355G(L452R) G1370T(R457M) C1433A(T478K) A1741C(T581P)						0.003
T1355G(L452R) G1370T(R457M) C1433A(T478K) C1516A(Q506K)						0.011
T1355G(L452R) G1370T(R457M) C1433A(T478K) C1519A(P507T)						0.003
T1355G(L452R) G1370T(R457M) C1433A(T478K) C1559A(A520E)						0.003
T1355G(L452R) G1370T(R457M) C1433A(T478K) T1512G(G504G)						0.002
T1355G(L452R) G1370T(R457M) C1433A(T478K) T1538G(L513R)						0.002
T1355G(L452R) G1370T(R457M) C1433A(T478K) T1542G(S514S)						0.002
T1355G(L452R) G1370T(R457M) C1433A(T478K) T1543G(F515V)						0.009
T1355G(L452R) G1370T(R457M) C1433A(T478K) T1544G(F515C)						0.004
T1355G(L452R) G1370T(R457M) C1433A(T478K) T1551G(L517L)						0.003
T1355G(L452R) G1370T(R457M) C1433A(T478K) T1652A(V551D)						0.023
T1355G(L452R) G1370T(R457M) C1433A(T478K) T1722C(D574D)						0.004
T1355G(L452R) G1374A(K458K) C1433A(T478K)																							0.002
T1355G(L452R) G1374A(K458K) C1433A(T478K) T1470C(F490F)																							0.313
T1355G(L452R) G1395T(E465D) C1433A(T478K)												0.002
T1355G(L452R) G1411A(E471K) C1433A(T478K)																		0.007333333333333333	0.013
T1355G(L452R) G1411A(E471K) C1433A(T478K) T1716C(T572T)																		0.006666666666666667
T1355G(L452R) G1423T(A475S) C1433A(T478K)											0.005
T1355G(L452R) G1426-1426del(476fs) C1433A(T478K)											0.0595
T1355G(L452R) G1426-1426del(476fs) C1433A(T478K) G1463T(C488F)											0.0015
T1355G(L452R) G1426-1426del(476fs) C1433A(T478K) G1507T(V503F)											0.0015
T1355G(L452R) G1430A(S477N) A1451C(E484A) T1456G(F486V) TTT1468-1470CAT(F490H) A1478G(Q493R) A1493G(Q498R) A1502C(N501T) G1510A(G504S)														0.002
T1355G(L452R) G1430A(S477N) TTT1456-1458GCT(F486A) TTT1468-1470AAT(F490N) A1478G(Q493R) C1495A(P499T) A1502C(N501T) G1511A(G504D)														0.003
T1355G(L452R) T1380G(N460K)			0.003
T1355G(L452R) T1404A(I468I) C1433A(T478K)											0.002
T1355G(L452R) T1410A(T470T) C1433A(T478K)																0.0015
T1355G(L452R) T1410A(T470T) C1433A(T478K) T1685C(F562S)																0.002
T1355G(L452R) T1410G(T470T) C1433A(T478K)																0.001
T1355G(L452R) T1410G(T470T) C1433A(T478K) T1685C(F562S)																0.0015
T1389-1389del(463fs) G1430A(S477N)	0.018
T1480C(S494P)	0.022
T1650C(G550G)																			0.07
