# Supplementary material for: Genetic diversity and evolutionary convergence of cryptic SARS- CoV-2 lineages detected via wastewater sequencing
Source: PLoS Pathog. 2022 Oct 14;18(10):e1010636. doi: 10.1371/journal.ppat.1010636 (PMC9604950; doi:10.1371/journal.ppat.1010636)
Supplement: S5 Data — Mapped amplicon sequences were then processed with SAM Refiner using the same spike sequence as a reference and the command line parameters “—Alpha 1.8—foldab 0.6”. (TSV) [file ppat.1010636.s007.tsv]

	2021-04-04	2021-04-19	2021-05-10	2021-05-26	2021-06-07	2021-06-28	2021-07-19	2021-08-02	2021-08-09	2021-08-16	2021-08-23	2021-08-30	2021-09-01	2021-09-08	2021-09-13	2021-09-20	2021-10-04	2021-10-18	2021-10-26	2021-11-08	2021-11-15	2021-11-22	2021-11-29	2021-12-06	2021-12-27	2021-12-35	2022-01-03	2022-01-12	2022-01-18	2022-01-25	2022-01-31	2022-02-07	2022-02-28	2022-03-14
Covariant	Abundance	Abundance	Abundance	Abundance	Abundance	Abundance	Abundance	Abundance	Abundance	Abundance	Abundance	Abundance	Abundance	Abundance	Abundance	Abundance	Abundance	Abundance	Abundance	Abundance	Abundance	Abundance	Abundance	Abundance	Abundance	Abundance	Abundance	Abundance	Abundance	Abundance	Abundance	Abundance	Abundance	Abundance
A1214C(D405A) T1380G(N460K) A1451C(E484A) TTT1456-1458CCT(F486P) T1480C(S494P) CAA1492-1494TAC(Q498Y) CAT1555-1557AAG(H519K) C1715A(T572N)							0.007
A1214G(D405G) T1380G(N460K) A1451C(E484A) TTT1456-1458CCT(F486P) T1480C(S494P) CAA1492-1494TAC(Q498Y) CAT1555-1557AAG(H519K) C1715A(T572N)							0.006
A1217-1217del(406fs)																			0.024
A1217-1217del(406fs) C1477A(Q493K) T1480C(S494P) CAA1492-1494TAC(Q498Y) C1555A(H519N) C1715A(T572N)				0.001
A1217-1217del(406fs) T1320A(N440K)					0.0015
A1217-1217del(406fs) T1355G(L452R) C1433A(T478K)										0.001	0.002	0.001	0.003									0.0006666666666666666
A1217-1217del(406fs) T1355G(L452R) C1433A(T478K) T1693-1693del(565fs)												0.0006666666666666666
A1217-1217del(406fs) T1355G(L452R) C1433A(T478K) T1695C(F565F)												0.0005
A1217-1217del(406fs) T1355G(L452R) C1433A(T478K) T1722C(D574D)																						0.001
A1217-1217del(406fs) T1380G(N460K) T1469A(F490Y) C1477A(Q493K) T1480C(S494P) CAA1492-1494TAC(Q498Y) A1502C(N501T) T1550-1550del(517fs) C1555A(H519N) C1715A(T572N)																		0.0015
A1217-1217del(406fs) T1469A(F490Y) C1477A(Q493K) T1480C(S494P) CAA1492-1494TAC(Q498Y) A1502C(N501T) C1555A(H519N) C1715A(T572N)												0.0005
A1217-1217del(406fs) T1469A(F490Y) C1477A(Q493K) T1480C(S494P) CAA1492-1494TAC(Q498Y) C1555A(H519N) C1715A(T572N)					0.0015
A1217C(E406A) G1251T(K417N) T1263C(Y421Y) T1320G(N440K) G1336A(G446S) G1430A(S477N) C1433A(T478K) A1451C(E484A) A1478G(Q493R) G1486A(G496S) A1493G(Q498R) A1501T(N501Y) T1513C(Y505H) C1640A(T547K) G1649N(G550?)																									0.002	0.002
A1217C(E406A) G1251T(K417N) T1320G(N440K) G1336A(G446S) G1430A(S477N) C1433A(T478K) A1451C(E484A) A1478G(Q493R) G1486A(G496S) A1493G(Q498R) A1501T(N501Y) T1513C(Y505H) C1516A(Q506K) C1640A(T547K)																													0.011
A1217G(E406G) G1251T(K417N) T1263C(Y421Y) T1320G(N440K) G1336A(G446S) G1430A(S477N) C1433A(T478K) A1451C(E484A) A1478G(Q493R) G1486A(G496S) A1493G(Q498R) A1501T(N501Y) T1513C(Y505H) C1640A(T547K) G1649N(G550?)																									0.005	0.002
A1217G(E406G) G1251T(K417N) T1320G(N440K) G1336A(G446S) G1430A(S477N) C1433A(T478K) A1451C(E484A) A1478G(Q493R) G1486A(G496S) A1493G(Q498R) A1501T(N501Y) T1513C(Y505H) C1640A(T547K)																													0.005
A1218T(E406D) A1224C(R408S) G1251T(K417N) T1320G(N440K) G1336A(G446S) G1430A(S477N) C1433A(T478K) A1451C(E484A) A1478G(Q493R) G1486A(G496S) A1493G(Q498R) A1501T(N501Y) T1513C(Y505H) C1640A(T547K)																																0.025
A1218T(E406D) A1451C(E484A) TTT1456-1458CCT(F486P) T1480C(S494P) CAA1492-1494TAC(Q498Y) C1555A(H519N) T1596C(N532N) C1715A(T572N)			0.019
A1222-1222del(408fs)																			0.009
A1222-1222del(408fs) T1320A(N440K)					0.0005
A1222-1222del(408fs) T1355G(L452R) C1433A(T478K)												0.00016666666666666666	0.001
A1222-1222del(408fs) T1355G(L452R) C1433A(T478K) T1693-1693del(565fs)												0.0003333333333333333
A1222-1222del(408fs) T1355G(L452R) C1433A(T478K) T1695C(F565F)												0.00016666666666666666
A1222-1222del(408fs) T1469A(F490Y) C1477A(Q493K) T1480C(S494P) CAA1492-1494TAC(Q498Y) A1502C(N501T) C1555A(H519N) C1715A(T572N)												0.0003333333333333333
A1224C(R408S) AAG1249-1251ATT(K417I) T1320G(N440K) G1336A(G446S) G1430A(S477N) C1433A(T478K) A1451C(E484A) A1478G(Q493R) G1486A(G496S) A1493G(Q498R) A1501T(N501Y) T1513C(Y505H) C1640A(T547K)																														0.015
A1224C(R408S) C1230T(I410I) G1251T(K417N) T1320G(N440K) G1336A(G446S) G1430A(S477N) C1433A(T478K) A1451C(E484A) A1478G(Q493R) G1486A(G496S) A1493G(Q498R) A1501T(N501Y) T1513C(Y505H) C1640A(T547K)																														0.05		0.049
A1224C(R408S) C1244T(T415I) G1251T(K417N) T1320G(N440K) G1336A(G446S) G1430A(S477N) C1433A(T478K) A1451C(E484A) A1478G(Q493R) G1486A(G496S) A1493G(Q498R) A1501T(N501Y) T1513C(Y505H) C1640A(T547K)																																0.024
A1224C(R408S) G1251T(K417N) T1320G(N440K) G1336A(G446S) G1365A(L455L) G1430A(S477N) C1433A(T478K) A1451C(E484A) A1478G(Q493R) G1486A(G496S) A1493G(Q498R) A1501T(N501Y) T1513C(Y505H) C1640A(T547K) C1738T(Q580*)																																0.025
A1224C(R408S) G1251T(K417N) T1320G(N440K) G1336A(G446S) G1430A(S477N) C1433A(T478K) A1451C(E484A) A1478G(Q493R) G1486A(G496S) A1493G(Q498R) A1501T(N501Y) T1513C(Y505H) A1518C(Q506H) C1640A(T547K)																														0.016
A1224C(R408S) G1251T(K417N) T1320G(N440K) G1336A(G446S) G1430A(S477N) C1433A(T478K) A1451C(E484A) A1478G(Q493R) G1486A(G496S) A1493G(Q498R) A1501T(N501Y) T1513C(Y505H) A1605G(K535K) C1640A(T547K)																														0.025
A1224C(R408S) G1251T(K417N) T1320G(N440K) G1336A(G446S) G1430A(S477N) C1433A(T478K) A1451C(E484A) A1478G(Q493R) G1486A(G496S) A1493G(Q498R) A1501T(N501Y) T1513C(Y505H) C1516A(Q506K) C1640A(T547K)																														0.013		0.025
A1224C(R408S) G1251T(K417N) T1320G(N440K) G1336A(G446S) G1430A(S477N) C1433A(T478K) A1451C(E484A) A1478G(Q493R) G1486A(G496S) A1493G(Q498R) A1501T(N501Y) T1513C(Y505H) C1640A(T547K)																												0.001
A1224C(R408S) G1251T(K417N) T1320G(N440K) G1336A(G446S) G1430A(S477N) C1433A(T478K) A1451C(E484A) A1478G(Q493R) G1486A(G496S) A1493G(Q498R) A1501T(N501Y) T1513C(Y505H) C1640A(T547K) A1717G(T573A)																														0.023
A1224C(R408S) G1251T(K417N) T1320G(N440K) G1336A(G446S) G1430A(S477N) C1433A(T478K) A1451C(E484A) A1478G(Q493R) G1486A(G496S) A1493G(Q498R) A1501T(N501Y) T1513C(Y505H) C1640A(T547K) T1676A(F559Y)																																0.022
A1224C(R408S) G1251T(K417N) T1320G(N440K) G1336A(G446S) T1364C(L455S) G1430A(S477N) C1433A(T478K) A1451C(E484A) A1478G(Q493R) G1486A(G496S) A1493G(Q498R) A1501T(N501Y) T1513C(Y505H) C1640A(T547K)																																0.027
A1236C(P412P) C1477A(Q493K) TCA1480-1482CGA(S494R) CAA1492-1494TAC(Q498Y) C1555A(H519N) C1715A(T572N)																0.003
A1236G(P412P) T1355G(L452R) C1433A(T478K) T1722C(D574D)																								0.071
A1241G(Q414R) T1355G(L452R) C1433A(T478K) T1722C(D574D)																					0.045		0.035666666666666666
A1241T(Q414L) G1251T(K417N) T1320G(N440K) G1336A(G446S) G1430A(S477N) C1433A(T478K) A1451C(E484A) A1478G(Q493R) G1486A(G496S) A1493G(Q498R) A1501T(N501Y) T1513C(Y505H) C1640A(T547K)																															0.024
A1242C(Q414H) G1251T(K417N) T1320G(N440K) G1336A(G446S) G1430A(S477N) C1433A(T478K) A1451C(E484A) A1478G(Q493R) G1486A(G496S) A1493G(Q498R) A1501T(N501Y) T1513C(Y505H) C1640A(T547K)																												0.01
A1242G(Q414Q) G1251T(K417N) T1320G(N440K) G1336A(G446S) G1430A(S477N) C1433A(T478K) A1451C(E484A) A1478G(Q493R) G1486A(G496S) A1493G(Q498R) A1501T(N501Y) T1513C(Y505H) C1640A(T547K)																												0.014
A1243C(T415P) T1355G(L452R) C1433A(T478K)																					0.003
A1243G(T415A) T1355G(L452R) C1433A(T478K)																					0.018
A1243G(T415A) T1355G(L452R) C1433A(T478K) T1545C(F515F)																					0.042
A1250C(K417T) C1317A(N439K) CTT1321-1323CGC(L441R) AAG1330-1332AGT(K444S) T1334C(V445A) TAT1345-1347CGT(Y449R) T1355A(L452Q) A1358T(Y453F) T1364G(L455W) T1368G(F456L) T1380G(N460K) T1401C(D467D) G1430A(S477N) A1451T(E484V) TTT1456-1458CCT(F486P) T1469C(F490S) G1487T(G496V) CAA1492-1494TAC(Q498Y) C1495T(P499S) A1502C(N501T) G1511A(G504D) T1513C(Y505H) T1557A(H519Q)																											0.011
A1250C(K417T) G1450A(E484K) A1501T(N501Y)		0.001								0.023
A1250C(K417T) G1450A(E484K) A1501T(N501Y) C1704T(D568D)		0.0255
A1259G(D420G) T1320G(N440K) G1336A(G446S) G1430A(S477N) C1433A(T478K) A1451C(E484A) A1478G(Q493R) G1486A(G496S) A1493G(Q498R) A1501T(N501Y) T1513C(Y505H) C1640A(T547K)																										0.014
A1280G(D427G) A1451C(E484A) TTT1456-1458CCT(F486P) T1480C(S494P) CAA1492-1494TAC(Q498Y) C1555A(H519N) C1715A(T572N)									0.037
A1283C(D428A) T1355G(L452R) C1433A(T478K)																						0.0033333333333333335
A1283C(D428A) T1355G(L452R) C1433A(T478K) T1455C(G485G)																						0.002
A1283G(D428G) T1355G(L452R) C1433A(T478K) C1435T(P479S)																						0.0013333333333333333
A1283G(D428G) T1355G(L452R) C1433A(T478K) T1455A(G485G)																						0.0029999999999999996
A1283G(D428G) T1355G(L452R) C1433A(T478K) T1455C(G485G)																						0.0036666666666666666
A1288C(T430P) T1355G(L452R) C1433A(T478K)																						0.005
A1288G(T430A) T1355G(L452R) C1433A(T478K) C1435T(P479S)																						0.006333333333333333
A1288G(T430A) T1355G(L452R) C1433A(T478K) T1722C(D574D)																						0.005666666666666667
A1290G(T430T)																			0.007
A1290G(T430T) T1355G(L452R) C1433A(T478K)													0.006
A1290T(T430T) T1469A(F490Y) C1477A(Q493K) T1480C(S494P) CAA1492-1494TAC(Q498Y) C1555A(H519N) C1715A(T572N)					0.0015
A1300G(I434V) T1389C(P463P) C1477A(Q493K) TCA1480-1482CGA(S494R) CAA1492-1494TAC(Q498Y) C1555A(H519N) C1715A(T572N)																	0.039
A1310C(N437T) T1355G(L452R) C1433A(T478K)																					0.003
A1310G(N437S) T1355G(L452R) C1433A(T478K)																					0.011
A1331C(K444T) A1432T(T478S) A1451C(E484A) TTT1456-1458CCT(F486P) T1480C(S494P) CAA1492-1494TAC(Q498Y) C1555A(H519N) C1715A(T572N)		0.005
A1331C(K444T) A1451C(E484A) TTT1456-1458CCT(F486P) T1480C(S494P) CAA1492-1494TAC(Q498Y) C1555A(H519N) C1715A(T572N)		0.041														0.008
A1331C(K444T) A1451C(E484A) TTT1456-1458CCT(F486P) T1480C(S494P) CAA1492-1494TAC(Q498Y) C1555A(H519N) G1587A(K529K) C1715A(T572N)		0.006
A1331C(K444T) T1380G(N460K) A1451C(E484A) TTT1456-1458CCT(F486P) T1480C(S494P) CAA1492-1494TAC(Q498Y) C1555A(H519N) C1715A(T572N)															0.022
A1343G(N448S) G1423T(A475S) T1469A(F490Y) C1477A(Q493K) T1480C(S494P) CAA1492-1494TAC(Q498Y) A1502C(N501T) C1555A(H519N) C1715A(T572N)												0.00016666666666666666
A1362G(R454R) C1425T(A475A) A1451C(E484A) TTT1456-1458CCT(F486P) T1480C(S494P) CAA1492-1494TAC(Q498Y) C1555A(H519N) C1715A(T572N)						0.082
A1432T(T478S) A1451C(E484A) TTT1456-1458CCT(F486P) T1480C(S494P) CAA1492-1494TAC(Q498Y) C1555A(H519N) C1715A(T572N)		0.0055
A1451C(E484A) C1477A(Q493K) CAA1492-1494TAC(Q498Y) A1502C(N501T) C1555A(H519N) C1715A(T572N)																		0.0015
A1451C(E484A) T1456C(F486L) T1480C(S494P) CAA1492-1494TAC(Q498Y) A1502C(N501T) C1555A(H519N) C1715A(T572N)														0.003
A1451C(E484A) T1456C(F486L) T1480C(S494P) CAA1492-1494TAC(Q498Y) C1555A(H519N) C1715A(T572N)		0.0005	0.002	0.0015
A1451C(E484A) T1457C(F486S) T1480C(S494P) CAA1492-1494TAC(Q498Y) C1555A(H519N) C1715A(T572N)		0.031	0.002
A1451C(E484A) T1480C(S494P) CAA1492-1494TAC(Q498Y) C1555A(H519N) C1715A(T572N)	0.059	0.027	0.06												0.014	0.051
A1451C(E484A) TTT1456-1458CCT(F486P) T1480C(S494P) CAA1492-1494TAC(Q498Y) A1502C(N501T) C1520A(P507Q) C1555A(H519N) C1715A(T572N)														0.007
A1451C(E484A) TTT1456-1458CCT(F486P) T1480C(S494P) CAA1492-1494TAC(Q498Y) A1502C(N501T) C1555A(H519N) C1715A(T572N)														0.202
A1451C(E484A) TTT1456-1458CCT(F486P) T1480C(S494P) CAA1492-1494TAC(Q498Y) A1502C(N501T) CAT1555-1557AAG(H519K) C1715A(T572N)														0.003
A1451C(E484A) TTT1456-1458CCT(F486P) T1480C(S494P) CAA1492-1494TAC(Q498Y) A1502G(N501S) C1555A(H519N) C1715A(T572N)																0.013	0.075
A1451C(E484A) TTT1456-1458CCT(F486P) T1480C(S494P) CAA1492-1494TAC(Q498Y) C1555A(H519N) C1715A(T572N)		0.07350000000000001	0.148	0.024		0.088		0.008	0.057	0.072						0.063	0.112
A1451C(E484A) TTT1456-1458CCT(F486P) T1480C(S494P) CAA1492-1494TAC(Q498Y) C1555A(H519N) G1574A(C525Y) C1592A(T531N) C1715A(T572N)		0.0325
A1451C(E484A) TTT1456-1458CCT(F486P) T1480C(S494P) CAA1492-1494TAC(Q498Y) C1555A(H519N) G1587A(K529K) C1715A(T572N)		0.0055
A1451C(E484A) TTT1456-1458CCT(F486P) T1480C(S494P) CAA1492-1494TAC(Q498Y) C1555A(H519N) T1596C(N532N) C1715A(T572N)			0.053	0.0455
A1451C(E484A) TTT1456-1458CCT(F486P) T1480C(S494P) CAA1492-1494TAC(Q498Y) C1555A(H519N) T1596C(N532N) T1679G(L560R) C1715A(T572N)				0.011
A1451C(E484A) TTT1456-1458CCT(F486P) T1480C(S494P) CAA1492-1494TAC(Q498Y) C1555A(H519N) T1679G(L560R) C1715A(T572N)				0.009
A1451T(E484V) TTT1456-1458CCT(F486P) T1480C(S494P) CAA1492-1494TAC(Q498Y) C1555A(H519N) C1715A(T572N)															0.019
A1452C(E484D)																			0.009
A1501T(N501Y)	0.004	0.009		0.0005		0.014
A1501T(N501Y) C1709A(A570D)	0.383	0.159		0.0185		0.085
A1501T(N501Y) C1709G(A570G)	0.074
A1501T(N501Y) G1558T(A520S) C1709A(A570D)						0.242
A1521C(P507P)																			0.012
A1523C(Y508S)																			0.011
A1525C(R509R)																			0.017
A1548C(E516D)																			0.028
A1595C(N532T)																			0.014
A1595G(N532S)																			0.015
A1595T(N532I)																			0.007
C1221-1221del(407fs)																			0.009
C1221-1221del(407fs) T1320A(N440K)					0.0005
C1221-1221del(407fs) T1355G(L452R) C1433A(T478K)												0.00016666666666666666	0.001
C1221-1221del(407fs) T1355G(L452R) C1433A(T478K) T1693-1693del(565fs)												0.0003333333333333333
C1221-1221del(407fs) T1355G(L452R) C1433A(T478K) T1695C(F565F)												0.00016666666666666666
C1221-1221del(407fs) T1469A(F490Y) C1477A(Q493K) T1480C(S494P) CAA1492-1494TAC(Q498Y) A1502C(N501T) C1555A(H519N) C1715A(T572N)												0.00016666666666666666
C1221T(V407V) A1224C(R408S) G1251T(K417N) T1320G(N440K) G1336A(G446S) G1430A(S477N) C1433A(T478K) A1451C(E484A) A1478G(Q493R) G1486A(G496S) A1493G(Q498R) A1501T(N501Y) T1513C(Y505H) C1640A(T547K) A1670G(K557R)																																0.022
C1221T(V407V) T1355G(L452R) C1433A(T478K)																				0.017
C1225T(Q409*) A1451C(E484A) TTT1456-1458CCT(F486P) T1480C(S494P) CAA1492-1494TAC(Q498Y) A1502C(N501T) C1555A(H519N) C1715A(T572N)														0.018
C1225T(Q409*) T1355G(L452R) C1433A(T478K)													0.021
C1230T(I410I) T1355G(L452R) C1433A(T478K)									0.012
C1240A(Q414K) A1243T(T415S) T1355G(L452R) C1433A(T478K)																					0.013
C1240A(Q414K) T1355G(L452R) C1433A(T478K)																					0.125
C1240A(Q414K) T1355G(L452R) C1433A(T478K) 1669-insertA(557fs)																					0.024
C1240A(Q414K) T1355G(L452R) C1433A(T478K) T1722A(D574E)																					0.013
C1240A(Q414K) T1355G(L452R) T1375C(S459P) C1433A(T478K)																					0.035
C1244T(T415I) G1251T(K417N) T1320G(N440K) G1336A(G446S) G1430A(S477N) C1433A(T478K) A1451C(E484A) A1478G(Q493R) G1486A(G496S) A1493G(Q498R) A1501T(N501Y) T1513C(Y505H) C1640A(T547K)																															0.024
C1244T(T415I) T1355G(L452R) C1433A(T478K) G1642T(G548C)																						0.009333333333333334
C1244T(T415I) T1355G(L452R) C1433A(T478K) T1722C(D574D)																						0.009
C1276T(P426S) T1355G(L452R) C1433A(T478K)															0.016						0.025
C1289T(T430I) T1355G(L452R) G1430A(S477N) C1433A(T478K) A1451C(E484A) A1478G(Q493R) G1486A(G496S) A1493G(Q498R) A1501T(N501Y) T1513C(Y505H) C1640A(T547K)																										0.014
C1296T(C432C) T1355G(L452R) C1433A(T478K) AT1482-1483del(494fs)																							0.11533333333333333
C1296T(C432C) T1469A(F490Y) C1477A(Q493K) T1480C(S494P) CAA1492-1494TAC(Q498Y) C1555A(H519N) C1715A(T572N)																0.016
C1425T(A475A) A1451C(E484A) TTT1456-1458CCT(F486P) T1480C(S494P) CAA1492-1494TAC(Q498Y) C1555A(H519N) C1715A(T572N)						0.004			0.049
C1425T(A475A) A1451T(E484V) TTT1456-1458CCT(F486P) T1480C(S494P) CAA1492-1494TAC(Q498Y) C1555A(H519N) C1715A(T572N)															0.076
C1433A(T478K)					0.0025	0.003	0.003	0.007		0.01		0.0011666666666666668		0.005	0.011	0.005	0.008	0.001	0.04				0.0006666666666666666
C1433A(T478K) C1477A(Q493K) CAA1492-1494TAC(Q498Y) C1555A(H519N) C1715A(T572N)					0.0005
C1433A(T478K) T1469A(F490Y) C1477A(Q493K) T1480C(S494P) CAA1492-1494TAC(Q498Y) A1502C(N501T) C1555A(H519N) C1715A(T572N)												0.0003333333333333333
C1477A(Q493K) A1482G(S494S) CAA1492-1494TAC(Q498Y) C1555A(H519N) C1715A(T572N)																	0.058
C1477A(Q493K) C1492T(Q498*) C1555A(H519N) C1715A(T572N)				0.001				0.008
C1477A(Q493K) CAA1492-1494TAC(Q498Y)					0.001
C1477A(Q493K) CAA1492-1494TAC(Q498Y) A1502C(N501T) C1555A(H519N)												0.0008333333333333334
C1477A(Q493K) CAA1492-1494TAC(Q498Y) A1502C(N501T) C1555A(H519N) C1715A(T572N)												0.008499999999999999
C1477A(Q493K) CAA1492-1494TAC(Q498Y) C1519A(P507T) C1555A(H519N) C1715A(T572N)								0.001
C1477A(Q493K) CAA1492-1494TAC(Q498Y) C1555A(H519N) A1669-1669del(557fs) C1715A(T572N)																0.004
C1477A(Q493K) CAA1492-1494TAC(Q498Y) C1555A(H519N) C1709A(A570D) C1715A(T572N)			0.003
C1477A(Q493K) CAA1492-1494TAC(Q498Y) C1555A(H519N) C1715A(T572N)	0.059		0.177	0.2505	0.242			0.275	0.178	0.065		0.021333333333333333			0.026	0.035	0.062
C1477A(Q493K) CAA1492-1494TAC(Q498Y) C1555A(H519N) T1679C(L560P) C1715A(T572N)			0.06	0.002
C1477A(Q493K) CAA1492-1494TAC(Q498Y) C1715A(T572N)					0.0005				0.005			0.001
C1477A(Q493K) CAA1492-1494TAC(Q498Y) T1542G(S514S) C1555A(H519N) C1715A(T572N)								0.001
C1477A(Q493K) CAA1492-1494TAC(Q498Y) T1544G(F515C) C1555A(H519N) C1715A(T572N)								0.001
C1477A(Q493K) T1480C(S494P) C1492T(Q498*) C1555A(H519N) C1715A(T572N)												0.00016666666666666666
C1477A(Q493K) T1480C(S494P) CAA1492-1494TAC(Q498Y)											0.004
C1477A(Q493K) T1480C(S494P) CAA1492-1494TAC(Q498Y) A1502C(N501T) C1715A(T572N)												0.0003333333333333333
C1477A(Q493K) T1480C(S494P) CAA1492-1494TAC(Q498Y) A1502G(N501S) C1555A(H519N) C1715A(T572N)		0.0325
C1477A(Q493K) T1480C(S494P) CAA1492-1494TAC(Q498Y) C1516A(Q506K) C1555A(H519N) 1675-insertT(559fs) C1715A(T572N)								0.003
C1477A(Q493K) T1480C(S494P) CAA1492-1494TAC(Q498Y) C1524A(Y508*) C1555A(H519N) C1715A(T572N)				0.002
C1477A(Q493K) T1480C(S494P) CAA1492-1494TAC(Q498Y) C1555A(H519N) 1675-insertT(559fs) C1715A(T572N)								0.029
C1477A(Q493K) T1480C(S494P) CAA1492-1494TAC(Q498Y) C1555A(H519N) A1563C(P521P) C1715A(T572N)		0.024
C1477A(Q493K) T1480C(S494P) CAA1492-1494TAC(Q498Y) C1555A(H519N) A1585G(K529E) C1715A(T572N)																0.01
C1477A(Q493K) T1480C(S494P) CAA1492-1494TAC(Q498Y) C1555A(H519N) A1669-1669del(557fs) C1715A(T572N)								0.035
C1477A(Q493K) T1480C(S494P) CAA1492-1494TAC(Q498Y) C1555A(H519N) C1623T(F541F) C1715A(T572N)								0.045
C1477A(Q493K) T1480C(S494P) CAA1492-1494TAC(Q498Y) C1555A(H519N) C1715A(T572N)		0.114	0.073	0.3875	0.0015	0.068		0.099	0.072		0.104	0.04650000000000001			0.058	0.123
C1477A(Q493K) T1480C(S494P) CAA1492-1494TAC(Q498Y) C1555A(H519N) C1715A(T572N) A1733G(D578G)		0.025
C1477A(Q493K) T1480C(S494P) CAA1492-1494TAC(Q498Y) C1555A(H519N) G1574A(C525Y) C1715A(T572N)		0.002
C1477A(Q493K) T1480C(S494P) CAA1492-1494TAC(Q498Y) C1555A(H519N) G1651A(V551I) C1715A(T572N)															0.01	0.151
C1477A(Q493K) T1480C(S494P) T1490C(F497S) CAA1492-1494TAC(Q498Y) C1555A(H519N) G1651A(V551I) C1715A(T572N)																0.012
C1477A(Q493K) TCA1480-1482CGA(S494R) CAA1492-1494TAC(Q498Y) C1555A(H519N) C1715A(T572N)																0.074	0.005
C1492A(Q498K)																			0.008
C1497A(P499P)																			0.009
C1515A(Y505*)																			0.01
C1516A(Q506K)																			0.012
C1519A(P507T)																			0.012
C1520A(P507Q)																			0.014
C1524A(Y508*)																			0.123
C1549A(L517I)																			0.007
C1559A(A520E)																			0.013
C1562A(P521Q)																			0.008
C1580A(P527H)																			0.012
C1629A(F543L)																			0.008
C1709A(A570D)					0.003
C1715A(T572N)		0.019	0.017	0.009		0.005		0.011		0.017		0.0018333333333333333			0.047	0.041
C1738A(Q580K)																			0.008
C1738T(Q580*)																			0.007
C1742A(T581K)																			0.007
CAA1492-1494TAC(Q498Y) C1555A(H519N) C1715A(T572N)				0.004		0.002		0.012
G1216-1216del(406fs)																			0.015
G1216-1216del(406fs) T1320A(N440K)					0.0015
G1216-1216del(406fs) T1355G(L452R) C1433A(T478K)											0.001	0.0006666666666666666	0.002									0.0013333333333333333
G1216-1216del(406fs) T1355G(L452R) C1433A(T478K) T1693-1693del(565fs)												0.0005
G1216-1216del(406fs) T1355G(L452R) C1433A(T478K) T1695C(F565F)												0.0003333333333333333
G1216-1216del(406fs) T1380G(N460K) T1469A(F490Y) C1477A(Q493K) T1480C(S494P) CAA1492-1494TAC(Q498Y) A1502C(N501T) T1550-1550del(517fs) C1555A(H519N) C1715A(T572N)																		0.0015
G1216-1216del(406fs) T1469A(F490Y) C1477A(Q493K) T1480C(S494P) CAA1492-1494TAC(Q498Y) A1502C(N501T) C1555A(H519N) C1715A(T572N)												0.0005
G1216-1216del(406fs) T1469A(F490Y) C1477A(Q493K) T1480C(S494P) CAA1492-1494TAC(Q498Y) C1555A(H519N) C1715A(T572N)					0.001
G1219-1219del(407fs)																			0.008
G1219-1219del(407fs) G1251T(K417N) T1320G(N440K) G1336A(G446S) G1430A(S477N) C1433A(T478K) A1451C(E484A) A1478G(Q493R) G1486A(G496S) A1493G(Q498R) A1501T(N501Y) T1513C(Y505H) C1640A(T547K)																											0.003
G1219-1219del(407fs) T1355G(L452R) C1433A(T478K)												0.00016666666666666666	0.001
G1219-1219del(407fs) T1355G(L452R) C1433A(T478K) T1693-1693del(565fs)												0.00016666666666666666
G1219-1219del(407fs) T1355G(L452R) C1433A(T478K) T1695C(F565F)												0.00016666666666666666
G1219-1219del(407fs) T1469A(F490Y) C1477A(Q493K) T1480C(S494P) CAA1492-1494TAC(Q498Y) A1502C(N501T) C1555A(H519N) C1715A(T572N)												0.00016666666666666666
G1237A(G413R) A1451C(E484A) C1477A(Q493K) CAA1492-1494TAC(Q498Y) A1502C(N501T) C1555A(H519N) C1715A(T572N)																0.02		0.073
G1237A(G413R) T1355G(L452R) C1433A(T478K)																						0.008333333333333333
G1237A(G413R) T1355G(L452R) C1433A(T478K) T1722C(D574D)																						0.008333333333333333
G1238A(G413E) G1251T(K417N) T1320G(N440K) G1336A(G446S) G1430A(S477N) C1433A(T478K) A1451C(E484A) A1478G(Q493R) G1486A(G496S) A1493G(Q498R) A1501T(N501Y) T1513C(Y505H) C1640A(T547K)																										0.005
G1239T(G413G) G1251T(K417N) T1320G(N440K) G1336A(G446S) G1430A(S477N) C1433A(T478K) A1451C(E484A) A1478G(Q493R) G1486A(G496S) A1493G(Q498R) A1501T(N501Y) T1513C(Y505H) C1640A(T547K)																											0.007
G1239T(G413G) T1355G(L452R) C1433A(T478K)									0.032											0.059
G1239T(G413G) T1355G(L452R) C1433A(T478K) G1720A(D574N)																				0.025
G1239T(G413G) T1355G(L452R) C1433A(T478K) T1731A(R577R)																				0.024
G1239T(G413G) T1355G(L452R) G1411A(E471K) C1433A(T478K)																				0.021
G1247A(G416E) A1451C(E484A) TTT1456-1458CCT(F486P) T1480C(S494P) CAA1492-1494TAC(Q498Y) C1555A(H519N) C1715A(T572N)				0.0115
G1247A(G416E) A1451C(E484A) TTT1456-1458CCT(F486P) T1480C(S494P) CAA1492-1494TAC(Q498Y) C1555A(H519N) T1596C(N532N) C1715A(T572N)				0.0125
G1251A(K417K) T1366-1366del(456fs)																				0.13
G1251T(K417N) A1259G(D420G) T1320G(N440K) G1336A(G446S) G1430A(S477N) C1433A(T478K) A1451C(E484A) A1478G(Q493R) G1486A(G496S) A1493G(Q498R) A1501T(N501Y) T1513C(Y505H) C1640A(T547K)																																		0.006
G1251T(K417N) A1290C(T430T) T1320G(N440K) G1336A(G446S) G1430A(S477N) C1433A(T478K) A1451C(E484A) A1478G(Q493R) G1486A(G496S) A1493G(Q498R) A1501T(N501Y) T1513C(Y505H) C1640A(T547K)																															0.002
G1251T(K417N) A1290G(T430T) T1320G(N440K) G1336A(G446S) G1430A(S477N) C1433A(T478K) A1451C(E484A) A1478G(Q493R) G1486A(G496S) A1493G(Q498R) A1501T(N501Y) T1513C(Y505H) C1640A(T547K)																															0.022
G1251T(K417N) A1316C(N439T) T1320G(N440K) G1336A(G446S) A1402T(I468F) G1430A(S477N) C1433A(T478K) A1451C(E484A) A1478G(Q493R) G1486A(G496S) A1493G(Q498R) A1501T(N501Y) T1513C(Y505H) C1640A(T547K)																										0.004
G1251T(K417N) A1316C(N439T) T1320G(N440K) G1336A(G446S) G1430A(S477N) C1433A(T478K) A1451C(E484A) A1478G(Q493R) G1486A(G496S) A1493G(Q498R) A1501T(N501Y) T1513C(Y505H) C1640A(T547K)																									0.004
G1251T(K417N) A1316G(N439S) T1320G(N440K) G1336A(G446S) A1402T(I468F) G1430A(S477N) C1433A(T478K) A1451C(E484A) A1478G(Q493R) G1486A(G496S) A1493G(Q498R) A1501T(N501Y) T1513C(Y505H) C1640A(T547K)																									0.002
G1251T(K417N) A1316G(N439S) T1320G(N440K) G1336A(G446S) G1430A(S477N) C1433A(T478K) A1451C(E484A) A1478G(Q493R) G1486A(G496S) A1493G(Q498R) A1501T(N501Y) T1513C(Y505H) C1640A(T547K)																									0.012	0.007
G1251T(K417N) C1256T(A419V) T1320G(N440K) G1336A(G446S) G1430A(S477N) C1433A(T478K) A1451C(E484A) A1478G(Q493R) G1486A(G496S) A1493G(Q498R) A1501T(N501Y) T1513C(Y505H) C1640A(T547K)																																		0.014
G1251T(K417N) C1256T(A419V) T1320G(N440K) G1336A(G446S) G1430A(S477N) C1433A(T478K) A1451C(E484A) A1478G(Q493R) G1486A(G496S) A1493G(Q498R) A1501T(N501Y) T1513C(Y505H) C1640A(T547K) A1705G(I569V)																															0.024
G1251T(K417N) C1289A(T430K) T1320G(N440K) G1336A(G446S) G1430A(S477N) C1433A(T478K) A1451C(E484A) A1478G(Q493R) G1486A(G496S) A1493G(Q498R) A1501T(N501Y) T1513C(Y505H) C1640A(T547K)																									0.003
G1251T(K417N) C1296T(C432C) T1320G(N440K) G1336A(G446S) G1430A(S477N) C1433A(T478K) A1451C(E484A) A1478G(Q493R) G1486A(G496S) A1493G(Q498R) A1501T(N501Y) T1513C(Y505H) C1640A(T547K)																									0.019	0.017
G1251T(K417N) C1317T(N439N) T1320G(N440K) G1336A(G446S) G1430A(S477N) C1433A(T478K) A1451C(E484A) A1478G(Q493R) G1486A(G496S) A1493G(Q498R) A1501T(N501Y) T1513C(Y505H) C1640A(T547K)																											0.016
G1251T(K417N) G1255C(A419P) T1320G(N440K) G1336A(G446S) G1430A(S477N) C1433A(T478K) A1451C(E484A) A1478G(Q493R) G1486A(G496S) A1493G(Q498R) A1501T(N501Y) T1513C(Y505H) C1640A(T547K)																									0.002
G1251T(K417N) G1295A(C432Y) T1320G(N440K) G1336A(G446S) G1430A(S477N) C1433A(T478K) A1451C(E484A) A1478G(Q493R) G1486A(G496S) A1493G(Q498R) A1501T(N501Y) T1513C(Y505H) C1640A(T547K)																									0.002
G1251T(K417N) G1303A(A435T) T1320G(N440K) G1336A(G446S) G1430A(S477N) C1433A(T478K) A1451C(E484A) A1478G(Q493R) G1486A(G496S) A1493G(Q498R) A1501T(N501Y) T1513C(Y505H) C1640A(T547K)																									0.003
G1251T(K417N) G1307-1307del(436fs) T1320G(N440K) G1336A(G446S) G1430A(S477N) C1433A(T478K) A1451C(E484A) A1478G(Q493R) G1486A(G496S) A1493G(Q498R) A1501T(N501Y) T1513C(Y505H) C1640A(T547K)																										0.008
G1251T(K417N) T1253C(I418T) T1320G(N440K) G1336A(G446S) G1430A(S477N) C1433A(T478K) A1451C(E484A) A1478G(Q493R) G1486A(G496S) A1493G(Q498R) A1501T(N501Y) T1513C(Y505H) C1640A(T547K)																									0.003
G1251T(K417N) T1299C(V433V) T1320G(N440K) G1336A(G446S) G1430A(S477N) C1433A(T478K) A1451C(E484A) A1478G(Q493R) G1486A(G496S) A1493G(Q498R) A1501T(N501Y) T1513C(Y505H) C1640A(T547K)																																	0.013
G1251T(K417N) T1320G(N440K) A1325T(D442V) G1336A(G446S) G1430A(S477N) C1433A(T478K) A1451C(E484A) A1478G(Q493R) G1486A(G496S) A1493G(Q498R) A1501T(N501Y) T1513C(Y505H) C1640A(T547K)																																	0.017
G1251T(K417N) T1320G(N440K) A1330C(K444Q) G1336A(G446S) G1430A(S477N) C1433A(T478K) A1451C(E484A) A1478G(Q493R) G1486A(G496S) A1493G(Q498R) A1501T(N501Y) T1513C(Y505H) C1640A(T547K) T1722A(D574E)																													0.008
G1251T(K417N) T1320G(N440K) A1330G(K444E) G1336A(G446S) G1430A(S477N) C1433A(T478K) A1451C(E484A) A1478G(Q493R) G1486A(G496S) A1493G(Q498R) A1501T(N501Y) T1513C(Y505H) C1640A(T547K) T1722A(D574E)																													0.013
G1251T(K417N) T1320G(N440K) G1336A(G446S) A1343T(N448I) G1430A(S477N) C1433A(T478K) A1451C(E484A) A1478G(Q493R) G1486A(G496S) A1493G(Q498R) A1501T(N501Y) T1513C(Y505H) C1640A(T547K)																															0.02
G1251T(K417N) T1320G(N440K) G1336A(G446S) A1414C(I472L) G1430A(S477N) C1433A(T478K) A1451C(E484A) A1478G(Q493R) G1486A(G496S) A1493G(Q498R) A1501T(N501Y) T1513C(Y505H) C1640A(T547K)																													0.007
G1251T(K417N) T1320G(N440K) G1336A(G446S) A1414G(I472V) G1430A(S477N) C1433A(T478K) A1451C(E484A) A1478G(Q493R) G1486A(G496S) A1493G(Q498R) A1501T(N501Y) T1513C(Y505H) C1640A(T547K)																													0.016
G1251T(K417N) T1320G(N440K) G1336A(G446S) A1421G(Q474R) G1430A(S477N) C1433A(T478K) A1451C(E484A) A1478G(Q493R) G1486A(G496S) A1493G(Q498R) A1501T(N501Y) T1513C(Y505H) C1640A(T547K)																															0.025
G1251T(K417N) T1320G(N440K) G1336A(G446S) A1421T(Q474L) G1430A(S477N) C1433A(T478K) A1451C(E484A) A1478G(Q493R) G1486A(G496S) A1493G(Q498R) A1501T(N501Y) T1513C(Y505H) C1640A(T547K)																											0.008
G1251T(K417N) T1320G(N440K) G1336A(G446S) C1424T(A475V) G1430A(S477N) C1433A(T478K) A1451C(E484A) A1478G(Q493R) G1486A(G496S) A1493G(Q498R) A1501T(N501Y) T1513C(Y505H) C1640A(T547K)																									0.004
G1251T(K417N) T1320G(N440K) G1336A(G446S) C1433A(T478K) C1640A(T547K)																										0.016
G1251T(K417N) T1320G(N440K) G1336A(G446S) G1411A(E471K) G1430A(S477N) C1433A(T478K) A1451C(E484A) A1478G(Q493R) G1486A(G496S) A1493G(Q498R) A1501T(N501Y) T1513C(Y505H) C1640A(T547K)																										0.009	0.007
G1251T(K417N) T1320G(N440K) G1336A(G446S) G1423T(A475S) G1430A(S477N) C1433A(T478K) A1451C(E484A) A1478G(Q493R) G1486A(G496S) A1493G(Q498R) A1501T(N501Y) T1513C(Y505H) C1640A(T547K)																										0.017
G1251T(K417N) T1320G(N440K) G1336A(G446S) G1430A(S477N) C1433A(T478K) A1442T(N481I) A1451C(E484A) A1478G(Q493R) G1486A(G496S) A1493G(Q498R) A1501T(N501Y) T1513C(Y505H) C1640A(T547K)																									0.003
G1251T(K417N) T1320G(N440K) G1336A(G446S) G1430A(S477N) C1433A(T478K) A1451C(E484A) A1459T(N487Y) A1478G(Q493R) G1486A(G496S) A1493G(Q498R) A1501T(N501Y) T1513C(Y505H) C1640A(T547K)																													0.003	0.003
G1251T(K417N) T1320G(N440K) G1336A(G446S) G1430A(S477N) C1433A(T478K) A1451C(E484A) A1460T(N487I) A1478G(Q493R) G1486A(G496S) A1493G(Q498R) A1501T(N501Y) T1513C(Y505H) C1640A(T547K)																												0.001		0.002
G1251T(K417N) T1320G(N440K) G1336A(G446S) G1430A(S477N) C1433A(T478K) A1451C(E484A) A1478G(Q493R) G1486A(G496S) A1493G(Q498R) A1501T(N501Y) G1507-1507del(503fs) T1513C(Y505H) C1640A(T547K)																											0.009
G1251T(K417N) T1320G(N440K) G1336A(G446S) G1430A(S477N) C1433A(T478K) A1451C(E484A) A1478G(Q493R) G1486A(G496S) A1493G(Q498R) A1501T(N501Y) G1510T(G504C) T1513C(Y505H) C1640A(T547K)																													0.002	0.002
G1251T(K417N) T1320G(N440K) G1336A(G446S) G1430A(S477N) C1433A(T478K) A1451C(E484A) A1478G(Q493R) G1486A(G496S) A1493G(Q498R) A1501T(N501Y) G1511T(G504V) T1513C(Y505H) C1640A(T547K)																													0.001
G1251T(K417N) T1320G(N440K) G1336A(G446S) G1430A(S477N) C1433A(T478K) A1451C(E484A) A1478G(Q493R) G1486A(G496S) A1493G(Q498R) A1501T(N501Y) T1506C(G502G) T1513C(Y505H) C1640A(T547K)																											0.008
G1251T(K417N) T1320G(N440K) G1336A(G446S) G1430A(S477N) C1433A(T478K) A1451C(E484A) A1478G(Q493R) G1486A(G496S) A1493G(Q498R) A1501T(N501Y) T1512G(G504G) T1513C(Y505H) C1640A(T547K)																												0.002	0.002	0.002			0.003
G1251T(K417N) T1320G(N440K) G1336A(G446S) G1430A(S477N) C1433A(T478K) A1451C(E484A) A1478G(Q493R) G1486A(G496S) A1493G(Q498R) A1501T(N501Y) T1513A(Y505N) C1516A(Q506K) C1640A(T547K)																													0.008				0.015
G1251T(K417N) T1320G(N440K) G1336A(G446S) G1430A(S477N) C1433A(T478K) A1451C(E484A) A1478G(Q493R) G1486A(G496S) A1493G(Q498R) A1501T(N501Y) T1513A(Y505N) C1640A(T547K)																									0.003	0.002	0.003	0.01			0.011	0.002
G1251T(K417N) T1320G(N440K) G1336A(G446S) G1430A(S477N) C1433A(T478K) A1451C(E484A) A1478G(Q493R) G1486A(G496S) A1493G(Q498R) A1501T(N501Y) T1513C(Y505H) 1582-insertA(528fs) C1640A(T547K)																											0.006
G1251T(K417N) T1320G(N440K) G1336A(G446S) G1430A(S477N) C1433A(T478K) A1451C(E484A) A1478G(Q493R) G1486A(G496S) A1493G(Q498R) A1501T(N501Y) T1513C(Y505H) A1517C(Q506P) C1640A(T547K)																									0.002
G1251T(K417N) T1320G(N440K) G1336A(G446S) G1430A(S477N) C1433A(T478K) A1451C(E484A) A1478G(Q493R) G1486A(G496S) A1493G(Q498R) A1501T(N501Y) T1513C(Y505H) A1518C(Q506H) C1640A(T547K)																												0.003	0.016		0.002		0.03
G1251T(K417N) T1320G(N440K) G1336A(G446S) G1430A(S477N) C1433A(T478K) A1451C(E484A) A1478G(Q493R) G1486A(G496S) A1493G(Q498R) A1501T(N501Y) T1513C(Y505H) A1521C(P507P) C1640A(T547K)																												0.001
G1251T(K417N) T1320G(N440K) G1336A(G446S) G1430A(S477N) C1433A(T478K) A1451C(E484A) A1478G(Q493R) G1486A(G496S) A1493G(Q498R) A1501T(N501Y) T1513C(Y505H) A1525C(R509R) C1640A(T547K)																									0.002			0.001
G1251T(K417N) T1320G(N440K) G1336A(G446S) G1430A(S477N) C1433A(T478K) A1451C(E484A) A1478G(Q493R) G1486A(G496S) A1493G(Q498R) A1501T(N501Y) T1513C(Y505H) C1516A(Q506K) A1582G(K528E) C1640A(T547K)																												0.026
G1251T(K417N) T1320G(N440K) G1336A(G446S) G1430A(S477N) C1433A(T478K) A1451C(E484A) A1478G(Q493R) G1486A(G496S) A1493G(Q498R) A1501T(N501Y) T1513C(Y505H) C1516A(Q506K) C1640A(T547K)																										0.002			0.019		0.022		0.081
G1251T(K417N) T1320G(N440K) G1336A(G446S) G1430A(S477N) C1433A(T478K) A1451C(E484A) A1478G(Q493R) G1486A(G496S) A1493G(Q498R) A1501T(N501Y) T1513C(Y505H) C1519A(P507T) C1640A(T547K)																												0.002	0.002				0.004
G1251T(K417N) T1320G(N440K) G1336A(G446S) G1430A(S477N) C1433A(T478K) A1451C(E484A) A1478G(Q493R) G1486A(G496S) A1493G(Q498R) A1501T(N501Y) T1513C(Y505H) C1520A(P507Q) C1640A(T547K)																												0.002	0.003
G1251T(K417N) T1320G(N440K) G1336A(G446S) G1430A(S477N) C1433A(T478K) A1451C(E484A) A1478G(Q493R) G1486A(G496S) A1493G(Q498R) A1501T(N501Y) T1513C(Y505H) C1524A(Y508*) C1640A(T547K)																												0.001	0.001
G1251T(K417N) T1320G(N440K) G1336A(G446S) G1430A(S477N) C1433A(T478K) A1451C(E484A) A1478G(Q493R) G1486A(G496S) A1493G(Q498R) A1501T(N501Y) T1513C(Y505H) C1524T(Y508Y) C1640A(T547K)																									0.002
G1251T(K417N) T1320G(N440K) G1336A(G446S) G1430A(S477N) C1433A(T478K) A1451C(E484A) A1478G(Q493R) G1486A(G496S) A1493G(Q498R) A1501T(N501Y) T1513C(Y505H) C1559A(A520E) C1640A(T547K)																												0.002	0.002		0.003		0.001
G1251T(K417N) T1320G(N440K) G1336A(G446S) G1430A(S477N) C1433A(T478K) A1451C(E484A) A1478G(Q493R) G1486A(G496S) A1493G(Q498R) A1501T(N501Y) T1513C(Y505H) C1580T(P527L) C1640A(T547K)																													0.026
G1251T(K417N) T1320G(N440K) G1336A(G446S) G1430A(S477N) C1433A(T478K) A1451C(E484A) A1478G(Q493R) G1486A(G496S) A1493G(Q498R) A1501T(N501Y) T1513C(Y505H) C1640A(T547K)																									0.72		0.752	0.838	0.724	0.848	0.797	0.781	0.782	0.408
G1251T(K417N) T1320G(N440K) G1336A(G446S) G1430A(S477N) C1433A(T478K) A1451C(E484A) A1478G(Q493R) G1486A(G496S) A1493G(Q498R) A1501T(N501Y) T1513C(Y505H) C1640A(T547K) A1669-1669del(557fs)																									0.002
G1251T(K417N) T1320G(N440K) G1336A(G446S) G1430A(S477N) C1433A(T478K) A1451C(E484A) A1478G(Q493R) G1486A(G496S) A1493G(Q498R) A1501T(N501Y) T1513C(Y505H) C1640A(T547K) A1672T(K558*)																									0.017	0.014
G1251T(K417N) T1320G(N440K) G1336A(G446S) G1430A(S477N) C1433A(T478K) A1451C(E484A) A1478G(Q493R) G1486A(G496S) A1493G(Q498R) A1501T(N501Y) T1513C(Y505H) C1640A(T547K) A1692G(Q564Q)																									0.003
G1251T(K417N) T1320G(N440K) G1336A(G446S) G1430A(S477N) C1433A(T478K) A1451C(E484A) A1478G(Q493R) G1486A(G496S) A1493G(Q498R) A1501T(N501Y) T1513C(Y505H) C1640A(T547K) C1668T(N556N)																												0.025
G1251T(K417N) T1320G(N440K) G1336A(G446S) G1430A(S477N) C1433A(T478K) A1451C(E484A) A1478G(Q493R) G1486A(G496S) A1493G(Q498R) A1501T(N501Y) T1513C(Y505H) C1640A(T547K) C1686T(F562F)																									0.002
G1251T(K417N) T1320G(N440K) G1336A(G446S) G1430A(S477N) C1433A(T478K) A1451C(E484A) A1478G(Q493R) G1486A(G496S) A1493G(Q498R) A1501T(N501Y) T1513C(Y505H) C1640A(T547K) C1715T(T572I)																									0.004				0.023
G1251T(K417N) T1320G(N440K) G1336A(G446S) G1430A(S477N) C1433A(T478K) A1451C(E484A) A1478G(Q493R) G1486A(G496S) A1493G(Q498R) A1501T(N501Y) T1513C(Y505H) C1640A(T547K) C1724G(A575G)																									0.002
G1251T(K417N) T1320G(N440K) G1336A(G446S) G1430A(S477N) C1433A(T478K) A1451C(E484A) A1478G(Q493R) G1486A(G496S) A1493G(Q498R) A1501T(N501Y) T1513C(Y505H) C1640A(T547K) C1735T(P579S)																												0.025
G1251T(K417N) T1320G(N440K) G1336A(G446S) G1430A(S477N) C1433A(T478K) A1451C(E484A) A1478G(Q493R) G1486A(G496S) A1493G(Q498R) A1501T(N501Y) T1513C(Y505H) C1640A(T547K) CCA1735-1737CTC(P579L)																											0.006
G1251T(K417N) T1320G(N440K) G1336A(G446S) G1430A(S477N) C1433A(T478K) A1451C(E484A) A1478G(Q493R) G1486A(G496S) A1493G(Q498R) A1501T(N501Y) T1513C(Y505H) C1640A(T547K) G1702A(D568N) C1753T(L585F)																									0.017	0.015
G1251T(K417N) T1320G(N440K) G1336A(G446S) G1430A(S477N) C1433A(T478K) A1451C(E484A) A1478G(Q493R) G1486A(G496S) A1493G(Q498R) A1501T(N501Y) T1513C(Y505H) C1640A(T547K) T1650A(G550G)																									0.019	0.017
G1251T(K417N) T1320G(N440K) G1336A(G446S) G1430A(S477N) C1433A(T478K) A1451C(E484A) A1478G(Q493R) G1486A(G496S) A1493G(Q498R) A1501T(N501Y) T1513C(Y505H) C1640A(T547K) T1650C(G550G)																											0.005
G1251T(K417N) T1320G(N440K) G1336A(G446S) G1430A(S477N) C1433A(T478K) A1451C(E484A) A1478G(Q493R) G1486A(G496S) A1493G(Q498R) A1501T(N501Y) T1513C(Y505H) C1640A(T547K) T1656A(L552L) A1721G(D574G)																											0.017
G1251T(K417N) T1320G(N440K) G1336A(G446S) G1430A(S477N) C1433A(T478K) A1451C(E484A) A1478G(Q493R) G1486A(G496S) A1493G(Q498R) A1501T(N501Y) T1513C(Y505H) C1640A(T547K) T1659C(T553T)																											0.015
G1251T(K417N) T1320G(N440K) G1336A(G446S) G1430A(S477N) C1433A(T478K) A1451C(E484A) A1478G(Q493R) G1486A(G496S) A1493G(Q498R) A1501T(N501Y) T1513C(Y505H) C1640A(T547K) T1659G(T553T)																											0.003
G1251T(K417N) T1320G(N440K) G1336A(G446S) G1430A(S477N) C1433A(T478K) A1451C(E484A) A1478G(Q493R) G1486A(G496S) A1493G(Q498R) A1501T(N501Y) T1513C(Y505H) C1640A(T547K) T1665C(S555S)																												0.018
G1251T(K417N) T1320G(N440K) G1336A(G446S) G1430A(S477N) C1433A(T478K) A1451C(E484A) A1478G(Q493R) G1486A(G496S) A1493G(Q498R) A1501T(N501Y) T1513C(Y505H) C1640A(T547K) T1665G(S555S)																												0.008
G1251T(K417N) T1320G(N440K) G1336A(G446S) G1430A(S477N) C1433A(T478K) A1451C(E484A) A1478G(Q493R) G1486A(G496S) A1493G(Q498R) A1501T(N501Y) T1513C(Y505H) C1640A(T547K) T1675C(F559L)																											0.01
G1251T(K417N) T1320G(N440K) G1336A(G446S) G1430A(S477N) C1433A(T478K) A1451C(E484A) A1478G(Q493R) G1486A(G496S) A1493G(Q498R) A1501T(N501Y) T1513C(Y505H) C1640A(T547K) T1675G(F559V)																											0.013
G1251T(K417N) T1320G(N440K) G1336A(G446S) G1430A(S477N) C1433A(T478K) A1451C(E484A) A1478G(Q493R) G1486A(G496S) A1493G(Q498R) A1501T(N501Y) T1513C(Y505H) C1640A(T547K) T1676C(F559S)																															0.012
G1251T(K417N) T1320G(N440K) G1336A(G446S) G1430A(S477N) C1433A(T478K) A1451C(E484A) A1478G(Q493R) G1486A(G496S) A1493G(Q498R) A1501T(N501Y) T1513C(Y505H) C1640A(T547K) T1676G(F559C)																															0.012
G1251T(K417N) T1320G(N440K) G1336A(G446S) G1430A(S477N) C1433A(T478K) A1451C(E484A) A1478G(Q493R) G1486A(G496S) A1493G(Q498R) A1501T(N501Y) T1513C(Y505H) C1640A(T547K) T1677C(F559F)																									0.003
G1251T(K417N) T1320G(N440K) G1336A(G446S) G1430A(S477N) C1433A(T478K) A1451C(E484A) A1478G(Q493R) G1486A(G496S) A1493G(Q498R) A1501T(N501Y) T1513C(Y505H) C1640A(T547K) T1710C(A570A)																									0.005	0.003
G1251T(K417N) T1320G(N440K) G1336A(G446S) G1430A(S477N) C1433A(T478K) A1451C(E484A) A1478G(Q493R) G1486A(G496S) A1493G(Q498R) A1501T(N501Y) T1513C(Y505H) C1640A(T547K) T1710G(A570A)																									0.015	0.012
G1251T(K417N) T1320G(N440K) G1336A(G446S) G1430A(S477N) C1433A(T478K) A1451C(E484A) A1478G(Q493R) G1486A(G496S) A1493G(Q498R) A1501T(N501Y) T1513C(Y505H) C1640A(T547K) T1722C(D574D)																										0.013
G1251T(K417N) T1320G(N440K) G1336A(G446S) G1430A(S477N) C1433A(T478K) A1451C(E484A) A1478G(Q493R) G1486A(G496S) A1493G(Q498R) A1501T(N501Y) T1513C(Y505H) C1640A(T547K) T1727C(V576A)																											0.007
G1251T(K417N) T1320G(N440K) G1336A(G446S) G1430A(S477N) C1433A(T478K) A1451C(E484A) A1478G(Q493R) G1486A(G496S) A1493G(Q498R) A1501T(N501Y) T1513C(Y505H) C1668T(N556N)																										0.014
G1251T(K417N) T1320G(N440K) G1336A(G446S) G1430A(S477N) C1433A(T478K) A1451C(E484A) A1478G(Q493R) G1486A(G496S) A1493G(Q498R) A1501T(N501Y) T1513C(Y505H) CAA1516-1518AAC(Q506N) C1640A(T547K)																													0.001				0.006
G1251T(K417N) T1320G(N440K) G1336A(G446S) G1430A(S477N) C1433A(T478K) A1451C(E484A) A1478G(Q493R) G1486A(G496S) A1493G(Q498R) A1501T(N501Y) T1513C(Y505H) G1526T(R509I) C1640A(T547K)																												0.001
G1251T(K417N) T1320G(N440K) G1336A(G446S) G1430A(S477N) C1433A(T478K) A1451C(E484A) A1478G(Q493R) G1486A(G496S) A1493G(Q498R) A1501T(N501Y) T1513C(Y505H) G1528T(V510L) C1640A(T547K)																											0.007	0.002	0.001
G1251T(K417N) T1320G(N440K) G1336A(G446S) G1430A(S477N) C1433A(T478K) A1451C(E484A) A1478G(Q493R) G1486A(G496S) A1493G(Q498R) A1501T(N501Y) T1513C(Y505H) G1576-1576del(526fs) C1640A(T547K)																										0.009
G1251T(K417N) T1320G(N440K) G1336A(G446S) G1430A(S477N) C1433A(T478K) A1451C(E484A) A1478G(Q493R) G1486A(G496S) A1493G(Q498R) A1501T(N501Y) T1513C(Y505H) G1599A(L533L) C1640A(T547K)																													0.024
G1251T(K417N) T1320G(N440K) G1336A(G446S) G1430A(S477N) C1433A(T478K) A1451C(E484A) A1478G(Q493R) G1486A(G496S) A1493G(Q498R) A1501T(N501Y) T1513C(Y505H) G1600A(V534I) C1640A(T547K)																									0.003
G1251T(K417N) T1320G(N440K) G1336A(G446S) G1430A(S477N) C1433A(T478K) A1451C(E484A) A1478G(Q493R) G1486A(G496S) A1493G(Q498R) A1501T(N501Y) T1513C(Y505H) G1633A(G545S) C1640A(T547K)																										0.012
G1251T(K417N) T1320G(N440K) G1336A(G446S) G1430A(S477N) C1433A(T478K) A1451C(E484A) A1478G(Q493R) G1486A(G496S) A1493G(Q498R) A1501T(N501Y) T1513C(Y505H) G1634A(G545D) C1640A(T547K)																									0.002		0.021
G1251T(K417N) T1320G(N440K) G1336A(G446S) G1430A(S477N) C1433A(T478K) A1451C(E484A) A1478G(Q493R) G1486A(G496S) A1493G(Q498R) A1501T(N501Y) T1513C(Y505H) T1522G(Y508D) C1640A(T547K)																												0.001	0.002				0.003
G1251T(K417N) T1320G(N440K) G1336A(G446S) G1430A(S477N) C1433A(T478K) A1451C(E484A) A1478G(Q493R) G1486A(G496S) A1493G(Q498R) A1501T(N501Y) T1513C(Y505H) T1529G(V510G) C1640A(T547K)																												0.002	0.001
G1251T(K417N) T1320G(N440K) G1336A(G446S) G1430A(S477N) C1433A(T478K) A1451C(E484A) A1478G(Q493R) G1486A(G496S) A1493G(Q498R) A1501T(N501Y) T1513C(Y505H) T1532G(V511G) C1640A(T547K)																													0.001
G1251T(K417N) T1320G(N440K) G1336A(G446S) G1430A(S477N) C1433A(T478K) A1451C(E484A) A1478G(Q493R) G1486A(G496S) A1493G(Q498R) A1501T(N501Y) T1513C(Y505H) T1538C(L513P) C1640A(T547K)																									0.003
G1251T(K417N) T1320G(N440K) G1336A(G446S) G1430A(S477N) C1433A(T478K) A1451C(E484A) A1478G(Q493R) G1486A(G496S) A1493G(Q498R) A1501T(N501Y) T1513C(Y505H) T1538G(L513R) C1640A(T547K)																													0.001				0.003
G1251T(K417N) T1320G(N440K) G1336A(G446S) G1430A(S477N) C1433A(T478K) A1451C(E484A) A1478G(Q493R) G1486A(G496S) A1493G(Q498R) A1501T(N501Y) T1513C(Y505H) T1539G(L513L) C1640A(T547K)																													0.002				0.003
G1251T(K417N) T1320G(N440K) G1336A(G446S) G1430A(S477N) C1433A(T478K) A1451C(E484A) A1478G(Q493R) G1486A(G496S) A1493G(Q498R) A1501T(N501Y) T1513C(Y505H) T1542G(S514S) C1640A(T547K)																													0.001				0.003
G1251T(K417N) T1320G(N440K) G1336A(G446S) G1430A(S477N) C1433A(T478K) A1451C(E484A) A1478G(Q493R) G1486A(G496S) A1493G(Q498R) A1501T(N501Y) T1513C(Y505H) T1543G(F515V) C1640A(T547K)																													0.003	0.003			0.005
G1251T(K417N) T1320G(N440K) G1336A(G446S) G1430A(S477N) C1433A(T478K) A1451C(E484A) A1478G(Q493R) G1486A(G496S) A1493G(Q498R) A1501T(N501Y) T1513C(Y505H) T1544G(F515C) C1640A(T547K)																													0.002				0.004
G1251T(K417N) T1320G(N440K) G1336A(G446S) G1430A(S477N) C1433A(T478K) A1451C(E484A) A1478G(Q493R) G1486A(G496S) A1493G(Q498R) A1501T(N501Y) T1513C(Y505H) T1551G(L517L) C1640A(T547K)																													0.001				0.001
G1251T(K417N) T1320G(N440K) G1336A(G446S) G1430A(S477N) C1433A(T478K) A1451C(E484A) A1478G(Q493R) G1486A(G496S) A1493G(Q498R) A1501T(N501Y) T1513C(Y505H) T1597G(L533V) C1640A(T547K)																									0.002
G1251T(K417N) T1320G(N440K) G1336A(G446S) G1430A(S477N) C1433A(T478K) A1451C(E484A) A1478G(Q493R) G1486A(G496S) A1493G(Q498R) A1501T(N501Y) T1513C(Y505H) T1616G(V539G) C1640A(T547K)																											0.006
G1251T(K417N) T1320G(N440K) G1336A(G446S) G1430A(S477N) C1433A(T478K) A1451C(E484A) A1478G(Q493R) G1486A(G496S) A1493G(Q498R) A1501T(N501Y) T1513C(Y505H) T1622G(F541C) C1640A(T547K)																													0.001
G1251T(K417N) T1320G(N440K) G1336A(G446S) G1430A(S477N) C1433A(T478K) A1451C(E484A) A1478G(Q493R) G1486A(G496S) A1493G(Q498R) A1501T(N501Y) TAC1513-1515CAA(Y505Q) C1640A(T547K)																										0.001		0.004	0.003				0.009
G1251T(K417N) T1320G(N440K) G1336A(G446S) G1430A(S477N) C1433A(T478K) A1451C(E484A) A1478G(Q493R) G1486A(G496S) A1493T(Q498L) A1501T(N501Y) T1513C(Y505H) C1640A(T547K)																									0.003
G1251T(K417N) T1320G(N440K) G1336A(G446S) G1430A(S477N) C1433A(T478K) A1451C(E484A) T1455G(G485G) A1478G(Q493R) G1486A(G496S) A1493G(Q498R) A1501T(N501Y) T1513C(Y505H) C1640A(T547K)																													0.001
G1251T(K417N) T1320G(N440K) G1336A(G446S) G1430A(S477N) C1433A(T478K) T1448C(V483A) A1451C(E484A) A1478G(Q493R) G1486A(G496S) A1493G(Q498R) A1501T(N501Y) T1513C(Y505H) T1614G(C538W) C1640A(T547K)																											0.008
G1251T(K417N) T1320G(N440K) G1336A(G446S) GA1393-1394del(465fs) G1430A(S477N) C1433A(T478K) A1451C(E484A) A1478G(Q493R) G1486A(G496S) A1493G(Q498R) A1501T(N501Y) T1513C(Y505H) C1640A(T547K)																										0.011
G1251T(K417N) T1320G(N440K) G1336A(G446S) T1341C(G447G) G1430A(S477N) C1433A(T478K) A1451C(E484A) A1478G(Q493R) G1486A(G496S) A1493G(Q498R) A1501T(N501Y) T1513C(Y505H) C1640A(T547K)																											0.008
G1251T(K417N) T1320G(N440K) G1336A(G446S) T1355C(L452P) G1430A(S477N) C1433A(T478K) A1451C(E484A) A1478G(Q493R) G1486A(G496S) A1493G(Q498R) A1501T(N501Y) T1513C(Y505H) C1640A(T547K)																									0.002
G1251T(K417N) T1320G(N440K) G1336A(G446S) T1359A(Y453*) G1430A(S477N) C1433A(T478K) A1451C(E484A) A1478G(Q493R) G1486A(G496S) A1493G(Q498R) A1501T(N501Y) T1513C(Y505H) C1640A(T547K)																																	0.011
G1251T(K417N) T1320G(N440K) G1336A(G446S) T1359C(Y453Y) G1430A(S477N) C1433A(T478K) A1451C(E484A) A1478G(Q493R) G1486A(G496S) A1493G(Q498R) A1501T(N501Y) T1513C(Y505H) C1640A(T547K)																																	0.008
G1251T(K417N) T1320G(N440K) G1336A(G446S) T1389C(P463P) G1430A(S477N) C1433A(T478K) A1451C(E484A) A1478G(Q493R) G1486A(G496S) A1493G(Q498R) A1501T(N501Y) T1513C(Y505H) C1640A(T547K)																									0.009
G1251T(K417N) T1320G(N440K) G1430A(S477N) C1433A(T478K) A1451C(E484A) A1478G(Q493R) A1493G(Q498R) A1501T(N501Y) T1513C(Y505H)																																		0.572
G1251T(K417N) T1320G(N440K) GGT1336-1338ATT(G446I) G1430A(S477N) C1433A(T478K) A1451C(E484A) A1478G(Q493R) G1486A(G496S) A1493G(Q498R) A1501T(N501Y) T1513C(Y505H) C1640A(T547K)																									0.003
G1251T(K417N) T1320G(N440K) T1322C(L441P) G1336A(G446S) G1430A(S477N) C1433A(T478K) A1451C(E484A) A1478G(Q493R) G1486A(G496S) A1493G(Q498R) A1501T(N501Y) T1513C(Y505H) C1640A(T547K)																									0.002
G1251T(K417N) T1320G(N440K) T1323C(L441L) G1336A(G446S) G1430A(S477N) C1433A(T478K) A1451C(E484A) A1478G(Q493R) G1486A(G496S) A1493G(Q498R) A1501T(N501Y) T1513C(Y505H) C1640A(T547K)																											0.008		0.024
G1297-1297del(433fs) T1355G(L452R) C1433A(T478K) A1451C(E484A) T1675-1675del(559fs)																										0.006
G1297-1297del(433fs) T1355G(L452R) G1430A(S477N) C1433A(T478K) A1451C(E484A) A1478G(Q493R) G1486A(G496S) A1493G(Q498R) A1501T(N501Y) T1513C(Y505H) C1640A(T547K)																										0.002
G1336A(G446S) T1366C(F456L) T1380G(N460K) GAA1450-1452ACA(E484T) TTT1456-1458CCT(F486P) T1480C(S494P) CAA1492-1494TAC(Q498Y) C1555A(H519N) C1715A(T572N)																	0.057
G1339A(G447S) T1355G(L452R) C1433A(T478K) C1435T(P479S)																						0.009333333333333334
G1339A(G447S) T1355G(L452R) C1433A(T478K) T1722C(D574D)																						0.009333333333333334
G1339T(G447C) T1355G(L452R) C1433A(T478K)													0.002
G1340A(G447D) C1477A(Q493K) CAA1492-1494TAC(Q498Y) C1555A(H519N) C1715A(T572N)			0.006
G1340A(G447D) C1477A(Q493K) CAA1492-1494TAC(Q498Y) C1555A(H519N) TTCAATGG1627-1634del(543fs) C1715A(T572N)			0.055
G1365T(L455F) T1469A(F490Y) C1477A(Q493K) T1480C(S494P) CAA1492-1494TAC(Q498Y) A1502C(N501T) C1555A(H519N) C1715A(T572N)												0.00016666666666666666
G1423T(A475S) T1469A(F490Y) C1477A(Q493K) T1480C(S494P) CAA1492-1494TAC(Q498Y) A1502C(N501T) C1555A(H519N) C1715A(T572N)												0.0016666666666666668
G1423T(A475S) T1469A(F490Y) C1477A(Q493K) T1480C(S494P) CAA1492-1494TAC(Q498Y) C1555A(H519N) C1715A(T572N)					0.002
G1430A(S477N)		0.04	0.163
G1430A(S477N) A1604C(K535T) C1718T(T573I)	0.075
G1430A(S477N) C1718T(T573I)	0.009
G1430A(S477N) T1469A(F490Y) C1477A(Q493K) T1480C(S494P) CAA1492-1494TAC(Q498Y) C1555A(H519N) C1715A(T572N)																0.012	0.043
G1445A(G482D) C1477A(Q493K) T1480C(S494P) CAA1492-1494TAC(Q498Y) C1555A(H519N) C1715A(T572N)			0.063
G1447T(V483F) T1469A(F490Y) C1477A(Q493K) T1480C(S494P) CAA1492-1494TAC(Q498Y) A1502C(N501T) C1555A(H519N) C1715A(T572N)												0.0003333333333333333
G1450A(E484K)	0.078	0.034	0.032
G1450A(E484K) A1501T(N501Y)		0.034								0.005
G1450A(E484K) T1725C(A575A)	0.083
G1526T(R509I)																			0.01
G1534T(V512L)																			0.012
G1546T(E516*)																			0.015
G1643T(G548V)																				0.1
T1215-1215del(405fs)																			0.009
T1215-1215del(405fs) T1320A(N440K)					0.001
T1215-1215del(405fs) T1355G(L452R) C1433A(T478K)												0.0005	0.002									0.0003333333333333333
T1215-1215del(405fs) T1355G(L452R) C1433A(T478K) T1693-1693del(565fs)												0.0003333333333333333
T1215-1215del(405fs) T1355G(L452R) C1433A(T478K) T1695C(F565F)												0.0003333333333333333
T1215-1215del(405fs) T1469A(F490Y) C1477A(Q493K) T1480C(S494P) CAA1492-1494TAC(Q498Y) A1502C(N501T) C1555A(H519N) C1715A(T572N)												0.00016666666666666666
T1253C(I418T) T1355G(L452R) C1433A(T478K)										0.021
T1274C(L425S) T1410G(T470T)														0.001
T1274C(L425S) T1410G(T470T) C1477A(Q493K) TCA1480-1482CGA(S494R) CAA1492-1494TAC(Q498Y) C1497A(P499P) C1555A(H519N) C1715A(T572N)														0.001
T1274C(L425S) T1410G(T470T) C1477A(Q493K) TCA1480-1482CGA(S494R) CAA1492-1494TAC(Q498Y) C1516A(Q506K) C1555A(H519N) C1715A(T572N)														0.005
T1274C(L425S) T1410G(T470T) C1477A(Q493K) TCA1480-1482CGA(S494R) CAA1492-1494TAC(Q498Y) C1524A(Y508*) C1555A(H519N) C1715A(T572N)														0.016
T1274C(L425S) T1410G(T470T) C1477A(Q493K) TCA1480-1482CGA(S494R) CAA1492-1494TAC(Q498Y) C1555A(H519N) C1715A(T572N)														0.329
T1274C(L425S) T1410G(T470T) C1477A(Q493K) TCA1480-1482CGA(S494R) CAA1492-1494TAC(Q498Y) C1715A(T572N)														0.006
T1320A(N440K)				0.087	0.46		0.209
T1320A(N440K) A1501T(N501Y)					0.0005
T1320A(N440K) A1525C(R509R)					0.001
T1320A(N440K) A1548C(E516D)					0.0015
T1320A(N440K) A1609T(K537*)					0.0035
T1320A(N440K) A1733C(D578A)					0.0005
T1320A(N440K) C1516A(Q506K)					0.001
T1320A(N440K) C1519A(P507T)					0.001
T1320A(N440K) C1520A(P507Q)					0.001
T1320A(N440K) C1524A(Y508*)					0.0025
T1320A(N440K) C1559A(A520E)					0.0015
T1320A(N440K) C1565A(A522E)					0.0005
T1320A(N440K) C1629A(F543L)					0.0005
T1320A(N440K) C1644A(G548G)					0.0005
T1320A(N440K) C1668A(N556K)					0.002
T1320A(N440K) G1423T(A475S)					0.0025
T1320A(N440K) G1534T(V512L)					0.0005
T1320A(N440K) T1512G(G504G)					0.001
T1320A(N440K) T1513G(Y505D)					0.0005
T1320A(N440K) T1545G(F515L)					0.0005
T1320A(N440K) T1656G(L552L)					0.0005
T1320A(N440K) T1693G(F565V)					0.0005
T1320A(N440K) T1694G(F565C)					0.0005
T1320A(N440K) T1722C(D574D)					0.001
T1320A(N440K) T1751-1751del(584fs)					0.0005
T1320A(N440K) T1754-1754del(585fs)					0.001
T1320G(N440K) G1336A(G446S) G1430A(S477N) C1433A(T478K) A1451C(E484A) A1478G(Q493R) G1486A(G496S) A1493G(Q498R) A1501T(N501Y) T1513C(Y505H) C1640A(T547K)																										0.473
T1334-1334del(445fs) C1477A(Q493K) T1480C(S494P) CAA1492-1494TAC(Q498Y) C1555A(H519N) C1715A(T572N)																0.008
T1335G(V445V) G1430A(S477N) T1469A(F490Y) C1477A(Q493K) T1480C(S494P) CAA1492-1494TAC(Q498Y) C1555A(H519N) C1715A(T572N)																0.002
T1341C(G447G) T1355G(L452R) C1433A(T478K)							0.203
T1355G(L452R)		0.034			0.002														0.018	0.002
T1355G(L452R) A1407G(S469S) C1433A(T478K)																								0.309
T1355G(L452R) A1407G(S469S) C1433A(T478K) C1524A(Y508*)																								0.003
T1355G(L452R) A1408C(T470P) C1433A(T478K)													0.001
T1355G(L452R) A1413C(E471D) C1433A(T478K)																				0.006
T1355G(L452R) A1413G(E471E) C1433A(T478K)																				0.011
T1355G(L452R) A1451C(E484A) TTT1456-1458CCT(F486P) T1480C(S494P) CAA1492-1494TAC(Q498Y) C1555A(H519N) C1715A(T572N)												0.0003333333333333333
T1355G(L452R) C1424A(A475D) C1433A(T478K)													0.001
T1355G(L452R) C1431T(S477S) C1433A(T478K)												0.009833333333333333
T1355G(L452R) C1433-1433del(478fs) A1459T(N487Y) T1734C(D578D)																							0.0006666666666666666
T1355G(L452R) C1433-1433del(478fs) T1734C(D578D)																							0.11599999999999999
T1355G(L452R) C1433A(T478K)						0.258	0.176	0.071	0.387	0.448	0.632	0.303	0.826	0.396	0.188	0.093	0.054	0.257		0.586	0.394	0.7806666666666667	0.6466666666666666	0.012	0.088	0.263	0.034
T1355G(L452R) C1433A(T478K) 1473-insertT(491fs)																					0.027
T1355G(L452R) C1433A(T478K) A1451C(E484A)													0.001
T1355G(L452R) C1433A(T478K) A1451C(E484A) T1693-1693del(565fs)												0.001
T1355G(L452R) C1433A(T478K) A1451T(E484V) T1693-1693del(565fs)												0.0006666666666666666
T1355G(L452R) C1433A(T478K) A1452C(E484D)												0.0003333333333333333
T1355G(L452R) C1433A(T478K) A1452C(E484D) T1695C(F565F)												0.0003333333333333333
T1355G(L452R) C1433A(T478K) A1514C(Y505S)													0.001
T1355G(L452R) C1433A(T478K) A1514C(Y505S) T1693-1693del(565fs)												0.00016666666666666666
T1355G(L452R) C1433A(T478K) A1518C(Q506H) T1693-1693del(565fs)												0.0005
T1355G(L452R) C1433A(T478K) A1525C(R509R)											0.002	0.0006666666666666666	0.002
T1355G(L452R) C1433A(T478K) A1525C(R509R) T1695C(F565F)												0.0003333333333333333
T1355G(L452R) C1433A(T478K) A1527C(R509S)												0.00016666666666666666	0.002
T1355G(L452R) C1433A(T478K) A1527C(R509S) T1695C(F565F)												0.0003333333333333333
T1355G(L452R) C1433A(T478K) A1527G(R509R)												0.0005	0.004	0.001
T1355G(L452R) C1433A(T478K) A1527G(R509R) T1693-1693del(565fs)												0.00016666666666666666
T1355G(L452R) C1433A(T478K) A1527G(R509R) T1695C(F565F)												0.0006666666666666666
T1355G(L452R) C1433A(T478K) A1527T(R509S)													0.001
T1355G(L452R) C1433A(T478K) A1548C(E516D)												0.0003333333333333333											0.0003333333333333333
T1355G(L452R) C1433A(T478K) A1548C(E516D) T1695C(F565F)												0.0003333333333333333
T1355G(L452R) C1433A(T478K) A1554C(L518L) T1693-1693del(565fs)												0.00016666666666666666
T1355G(L452R) C1433A(T478K) A1609T(K537*) T1653A(V551V)											0.004	0.0006666666666666666
T1355G(L452R) C1433A(T478K) A1619G(N540S)																				0.016
T1355G(L452R) C1433A(T478K) A1661G(E554G) T1693-1693del(565fs)												0.00016666666666666666
T1355G(L452R) C1433A(T478K) A1669-1669del(557fs)																							0.011000000000000001
T1355G(L452R) C1433A(T478K) AT1482-1483del(494fs)																							0.002
T1355G(L452R) C1433A(T478K) C1435T(P479S)																						0.030333333333333334
T1355G(L452R) C1433A(T478K) C1436T(P479L)																								0.368
T1355G(L452R) C1433A(T478K) C1467T(Y489Y)																					0.013
T1355G(L452R) C1433A(T478K) C1477A(Q493K) CAA1492-1494TAC(Q498Y) A1502C(N501T) C1555A(H519N) C1715A(T572N)																		0.0005
T1355G(L452R) C1433A(T478K) C1477A(Q493K) T1693-1693del(565fs)												0.00016666666666666666
T1355G(L452R) C1433A(T478K) C1496T(P499L)																							0.017666666666666667
T1355G(L452R) C1433A(T478K) C1497A(P499P)													0.003
T1355G(L452R) C1433A(T478K) C1497T(P499P)																										0.016
T1355G(L452R) C1433A(T478K) C1515A(Y505*)													0.002
T1355G(L452R) C1433A(T478K) C1515A(Y505*) T1693-1693del(565fs)												0.0013333333333333333
T1355G(L452R) C1433A(T478K) C1516A(Q506K)									0.001	0.002		0.00016666666666666666	0.009
T1355G(L452R) C1433A(T478K) C1516A(Q506K) T1693-1693del(565fs)												0.0003333333333333333
T1355G(L452R) C1433A(T478K) C1519A(P507T)													0.003
T1355G(L452R) C1433A(T478K) C1519A(P507T) T1693-1693del(565fs)												0.0031666666666666666
T1355G(L452R) C1433A(T478K) C1520A(P507Q)												0.0005	0.007									0.0003333333333333333	0.0003333333333333333
T1355G(L452R) C1433A(T478K) C1520A(P507Q) T1693-1693del(565fs)												0.0003333333333333333
T1355G(L452R) C1433A(T478K) C1520A(P507Q) T1695C(F565F)												0.0006666666666666666
T1355G(L452R) C1433A(T478K) C1524A(Y508*)									0.002	0.002	0.002	0.0013333333333333333	0.017					0.0015		0.003		0.0023333333333333335	0.0033333333333333335
T1355G(L452R) C1433A(T478K) C1524A(Y508*) T1693-1693del(565fs)												0.0005
T1355G(L452R) C1433A(T478K) C1524A(Y508*) T1695C(F565F)												0.001
T1355G(L452R) C1433A(T478K) C1524A(Y508*) T1722C(D574D)																						0.0016666666666666668
T1355G(L452R) C1433A(T478K) C1537A(L513I)													0.003
T1355G(L452R) C1433A(T478K) C1541T(S514F) T1693-1693del(565fs)												0.00016666666666666666
T1355G(L452R) C1433A(T478K) C1549A(L517I)													0.002
T1355G(L452R) C1433A(T478K) C1559A(A520E)												0.0008333333333333334	0.005	0.002								0.0003333333333333333
T1355G(L452R) C1433A(T478K) C1559A(A520E) T1693-1693del(565fs)												0.0006666666666666666
T1355G(L452R) C1433A(T478K) C1559A(A520E) T1695C(F565F)												0.0008333333333333334
T1355G(L452R) C1433A(T478K) C1561A(P521T)																						0.0006666666666666666
T1355G(L452R) C1433A(T478K) C1561A(P521T) T1693-1693del(565fs)												0.0003333333333333333
T1355G(L452R) C1433A(T478K) C1565A(A522E)													0.001
T1355G(L452R) C1433A(T478K) C1565A(A522E) T1693-1693del(565fs)												0.0008333333333333334
T1355G(L452R) C1433A(T478K) C1565T(A522V)																													0.038
T1355G(L452R) C1433A(T478K) C1565T(A522V) A1692G(Q564Q)																0.007
T1355G(L452R) C1433A(T478K) C1565T(A522V) C1715A(T572N)																0.003
T1355G(L452R) C1433A(T478K) C1579A(P527T) T1693-1693del(565fs)												0.0006666666666666666
T1355G(L452R) C1433A(T478K) C1617A(V539V)						0.027
T1355G(L452R) C1433A(T478K) C1617A(V539V) T1693-1693del(565fs)												0.00016666666666666666
T1355G(L452R) C1433A(T478K) C1629A(F543L) T1693-1693del(565fs)												0.0006666666666666666
T1355G(L452R) C1433A(T478K) C1629T(F543F)																		0.002
T1355G(L452R) C1433A(T478K) C1629T(F543F) A1737G(P579P)																		0.0795
T1355G(L452R) C1433A(T478K) C1640T(T547I)																					0.039
T1355G(L452R) C1433A(T478K) C1644A(G548G) T1693-1693del(565fs)												0.001
T1355G(L452R) C1433A(T478K) C1686T(F562F)																					0.037
T1355G(L452R) C1433A(T478K) C1687A(Q563K)											0.003	0.0005
T1355G(L452R) C1433A(T478K) C1715A(T572N)							0.008		0.013
T1355G(L452R) C1433A(T478K) C1742A(T581K)																						0.0003333333333333333
T1355G(L452R) C1433A(T478K) CAA1492-1494TAC(Q498Y) A1502C(N501T) C1555A(H519N) C1715A(T572N)																		0.002
T1355G(L452R) C1433A(T478K) G1439A(C480Y) A1451C(E484A) T1693-1693del(565fs)												0.0006666666666666666
T1355G(L452R) C1433A(T478K) G1439C(C480S) A1451C(E484A) T1693-1693del(565fs)												0.00016666666666666666
T1355G(L452R) C1433A(T478K) G1445A(G482D) T1693-1693del(565fs)												0.00016666666666666666
T1355G(L452R) C1433A(T478K) G1445T(G482V) T1693-1693del(565fs)												0.001
T1355G(L452R) C1433A(T478K) G1447T(V483F)											0.001	0.00016666666666666666	0.001
T1355G(L452R) C1433A(T478K) G1450T(E484*) T1693-1693del(565fs)												0.00016666666666666666
T1355G(L452R) C1433A(T478K) G1453C(G485R)								0.058
T1355G(L452R) C1433A(T478K) G1463T(C488F)													0.005
T1355G(L452R) C1433A(T478K) G1505T(G502V)													0.002
T1355G(L452R) C1433A(T478K) G1507T(V503F)												0.0008333333333333334	0.004
T1355G(L452R) C1433A(T478K) G1507T(V503F) T1695C(F565F)												0.0008333333333333334
T1355G(L452R) C1433A(T478K) G1511T(G504V)													0.003
T1355G(L452R) C1433A(T478K) G1526T(R509I)												0.0003333333333333333
T1355G(L452R) C1433A(T478K) G1526T(R509I) T1695C(F565F)												0.0005
T1355G(L452R) C1433A(T478K) G1528A(V510I)												0.0003333333333333333
T1355G(L452R) C1433A(T478K) G1528A(V510I) T1695C(F565F)												0.0003333333333333333
T1355G(L452R) C1433A(T478K) G1528T(V510L)												0.0005	0.001
T1355G(L452R) C1433A(T478K) G1528T(V510L) T1693-1693del(565fs)												0.00016666666666666666
T1355G(L452R) C1433A(T478K) G1528T(V510L) T1695C(F565F)												0.0006666666666666666
T1355G(L452R) C1433A(T478K) G1531T(V511L)												0.0003333333333333333
T1355G(L452R) C1433A(T478K) G1531T(V511L) T1695C(F565F)												0.0003333333333333333
T1355G(L452R) C1433A(T478K) G1534T(V512L)												0.0005
T1355G(L452R) C1433A(T478K) G1534T(V512L) T1695C(F565F)												0.0006666666666666666
T1355G(L452R) C1433A(T478K) G1546A(E516K) T1693-1693del(565fs)												0.0003333333333333333
T1355G(L452R) C1433A(T478K) G1546T(E516*)												0.0005	0.002
T1355G(L452R) C1433A(T478K) G1546T(E516*) T1695C(F565F)												0.0003333333333333333
T1355G(L452R) C1433A(T478K) G1558T(A520S)												0.0005
T1355G(L452R) C1433A(T478K) G1558T(A520S) T1695C(F565F)												0.0005
T1355G(L452R) C1433A(T478K) G1564T(A522S)												0.00016666666666666666
T1355G(L452R) C1433A(T478K) G1564T(A522S) T1695C(F565F)												0.00016666666666666666
T1355G(L452R) C1433A(T478K) G1570T(V524F) T1695C(F565F)												0.00016666666666666666
T1355G(L452R) C1433A(T478K) G1576T(G526*)												0.0003333333333333333
T1355G(L452R) C1433A(T478K) G1576T(G526*) T1693-1693del(565fs)												0.00016666666666666666
T1355G(L452R) C1433A(T478K) G1576T(G526*) T1695C(F565F)												0.0003333333333333333
T1355G(L452R) C1433A(T478K) G1577A(G526E) T1693-1693del(565fs)												0.00016666666666666666
T1355G(L452R) C1433A(T478K) G1642A(G548S)											0.002	0.0003333333333333333
T1355G(L452R) C1433A(T478K) G1642T(G548C)																						0.030666666666666665
T1355G(L452R) C1433A(T478K) G1651T(V551F)								0.036
T1355G(L452R) C1433A(T478K) G1732C(D578H)																					0.039
T1355G(L452R) C1433A(T478K) T1448A(V483D)																					0.005
T1355G(L452R) C1433A(T478K) T1448C(V483A)																					0.003
T1355G(L452R) C1433A(T478K) T1455A(G485G)																						0.0016666666666666668
T1355G(L452R) C1433A(T478K) T1455G(G485G)																						0.0030000000000000005
T1355G(L452R) C1433A(T478K) T1506C(G502G)									0.038
T1355G(L452R) C1433A(T478K) T1508-1508del(503fs)															0.026
T1355G(L452R) C1433A(T478K) T1512A(G504G)												0.0003333333333333333	0.001
T1355G(L452R) C1433A(T478K) T1512A(G504G) T1695C(F565F)												0.0003333333333333333
T1355G(L452R) C1433A(T478K) T1512G(G504G)											0.002	0.0025	0.008	0.002								0.0006666666666666666	0.0006666666666666666
T1355G(L452R) C1433A(T478K) T1512G(G504G) T1693-1693del(565fs)												0.0005
T1355G(L452R) C1433A(T478K) T1512G(G504G) T1695C(F565F)												0.0021666666666666666
T1355G(L452R) C1433A(T478K) T1513A(Y505N)													0.001
T1355G(L452R) C1433A(T478K) T1513A(Y505N) T1695C(F565F)												0.00016666666666666666
T1355G(L452R) C1433A(T478K) T1513G(Y505D)											0.001	0.0011666666666666668	0.004	0.001								0.0006666666666666666	0.001
T1355G(L452R) C1433A(T478K) T1513G(Y505D) T1695C(F565F)												0.0008333333333333334
T1355G(L452R) C1433A(T478K) T1522G(Y508D)												0.0005	0.002
T1355G(L452R) C1433A(T478K) T1522G(Y508D) T1695C(F565F)												0.0005
T1355G(L452R) C1433A(T478K) T1529A(V510E)												0.00016666666666666666
T1355G(L452R) C1433A(T478K) T1529A(V510E) T1695C(F565F)												0.0003333333333333333
T1355G(L452R) C1433A(T478K) T1529G(V510G)												0.0008333333333333334	0.002
T1355G(L452R) C1433A(T478K) T1529G(V510G) T1695C(F565F)												0.0008333333333333334
T1355G(L452R) C1433A(T478K) T1532G(V511G)												0.0003333333333333333	0.001
T1355G(L452R) C1433A(T478K) T1532G(V511G) T1695C(F565F)												0.0003333333333333333
T1355G(L452R) C1433A(T478K) T1535G(V512G)												0.00016666666666666666
T1355G(L452R) C1433A(T478K) T1538G(L513R)												0.0003333333333333333	0.001
T1355G(L452R) C1433A(T478K) T1538G(L513R) T1695C(F565F)												0.0003333333333333333
T1355G(L452R) C1433A(T478K) T1539G(L513L)												0.0003333333333333333
T1355G(L452R) C1433A(T478K) T1539G(L513L) T1695C(F565F)												0.0003333333333333333
T1355G(L452R) C1433A(T478K) T1540G(S514A)											0.001	0.0006666666666666666	0.003										0.0006666666666666666
T1355G(L452R) C1433A(T478K) T1540G(S514A) T1695C(F565F)												0.0003333333333333333
T1355G(L452R) C1433A(T478K) T1543G(F515V)												0.0008333333333333334	0.004									0.0003333333333333333	0.001
T1355G(L452R) C1433A(T478K) T1543G(F515V) T1695C(F565F)												0.0005
T1355G(L452R) C1433A(T478K) T1544G(F515C)												0.00016666666666666666	0.002										0.0003333333333333333
T1355G(L452R) C1433A(T478K) T1544G(F515C) T1693-1693del(565fs)												0.00016666666666666666
T1355G(L452R) C1433A(T478K) T1544G(F515C) T1695C(F565F)												0.00016666666666666666
T1355G(L452R) C1433A(T478K) T1545G(F515L)											0.001	0.0006666666666666666	0.002										0.001
T1355G(L452R) C1433A(T478K) T1545G(F515L) T1695C(F565F)												0.0005
T1355G(L452R) C1433A(T478K) T1550G(L517R)												0.0003333333333333333	0.001
T1355G(L452R) C1433A(T478K) T1550G(L517R) T1695C(F565F)												0.0003333333333333333
T1355G(L452R) C1433A(T478K) T1551G(L517L)												0.0003333333333333333	0.001
T1355G(L452R) C1433A(T478K) T1551G(L517L) T1695C(F565F)												0.0003333333333333333
T1355G(L452R) C1433A(T478K) T1553G(L518R)												0.0003333333333333333
T1355G(L452R) C1433A(T478K) T1553G(L518R) T1695C(F565F)												0.0003333333333333333
T1355G(L452R) C1433A(T478K) T1557G(H519Q)												0.0005	0.004	0.001									0.0006666666666666666
T1355G(L452R) C1433A(T478K) T1557G(H519Q) T1695C(F565F)												0.0005
T1355G(L452R) C1433A(T478K) T1572G(V524V)												0.00016666666666666666
T1355G(L452R) C1433A(T478K) T1622G(F541C) T1693-1693del(565fs)												0.0006666666666666666
T1355G(L452R) C1433A(T478K) T1627C(F543L)												0.0014999999999999998
T1355G(L452R) C1433A(T478K) T1627G(F543V)												0.0011666666666666668				0.007
T1355G(L452R) C1433A(T478K) T1650G(G550G) T1693-1693del(565fs)												0.0003333333333333333
T1355G(L452R) C1433A(T478K) T1663C(S555P)										0.016
T1355G(L452R) C1433A(T478K) T1665G(S555S) T1693-1693del(565fs)												0.0013333333333333333
T1355G(L452R) C1433A(T478K) T1679G(L560R) T1693-1693del(565fs)												0.0011666666666666668
T1355G(L452R) C1433A(T478K) T1693-1693del(565fs)												0.14116666666666666
T1355G(L452R) C1433A(T478K) T1693-1693del(565fs) G1756-1756del(586fs)												0.00016666666666666666
T1355G(L452R) C1433A(T478K) T1693-1693del(565fs) T1751-1751del(584fs)												0.0003333333333333333
T1355G(L452R) C1433A(T478K) T1693-1693del(565fs) T1754-1754del(585fs)												0.0003333333333333333
T1355G(L452R) C1433A(T478K) T1693G(F565V)													0.001									0.0006666666666666666
T1355G(L452R) C1433A(T478K) T1694G(F565C)												0.0003333333333333333	0.001									0.0003333333333333333
T1355G(L452R) C1433A(T478K) T1695C(F565F)												0.145
T1355G(L452R) C1433A(T478K) T1695C(F565F) T1751-1751del(584fs)												0.0003333333333333333
T1355G(L452R) C1433A(T478K) T1695C(F565F) T1754-1754del(585fs)												0.0003333333333333333
T1355G(L452R) C1433A(T478K) T1706G(I569S)															0.019
T1355G(L452R) C1433A(T478K) T1722C(D574D)										0.023		0.00016666666666666666										0.057999999999999996	0.0016666666666666668	0.237
T1355G(L452R) C1433A(T478K) T1734C(D578D)																							0.015666666666666666
T1355G(L452R) C1433A(T478K) T1751-1751del(584fs)												0.00016666666666666666	0.001
T1355G(L452R) C1433A(T478K) T1754-1754del(585fs)											0.001	0.0005	0.002
T1355G(L452R) C1433A(T478K) TTT1693-1695TGC(F565C)												0.00016666666666666666
T1355G(L452R) C1433G(T478R) T1693-1693del(565fs)												0.0005
T1355G(L452R) C1433T(T478I) T1693-1693del(565fs)												0.00016666666666666666
T1355G(L452R) G1374A(K458K) C1433A(T478K)																					0.085
T1355G(L452R) G1395T(E465D) C1433A(T478K)													0.003
T1355G(L452R) G1423T(A475S) C1433A(T478K)											0.005	0.001
T1355G(L452R) G1430T(S477I) C1433A(T478K)															0.023
T1355G(L452R) GAA1450-1452ACA(E484T) TTT1456-1458CCT(F486P) T1469A(F490Y) C1477A(Q493K) T1480C(S494P) CAA1492-1494TAC(Q498Y) A1502C(N501T) C1555A(H519N) C1715A(T572N)																							0.0003333333333333333
T1355G(L452R) T1389-1389del(463fs) C1433A(T478K)												0.008											0.010333333333333333
T1355G(L452R) T1389C(P463P) C1433A(T478K)										0.032			0.003
T1355G(L452R) T1404A(I468I) C1433A(T478K)											0.002	0.0003333333333333333
T1355G(L452R) T1419C(Y473Y) C1433A(T478K)											0.095
T1355G(L452R) T1469A(F490Y) C1477A(Q493K) T1480C(S494P) CAA1492-1494TAC(Q498Y) A1502C(N501T) C1715A(T572N)												0.0008333333333333334
T1355G(L452R) T1469A(F490Y) C1477A(Q493K) T1480C(S494P) CAA1492-1494TAC(Q498Y) C1555A(H519N) C1715A(T572N)					0.001
T1355G(L452R) T1480C(S494P) CAA1492-1494TAC(Q498Y) C1555A(H519N) C1715A(T572N)		0.0235
T1355G(L452R) T1693-1693del(565fs)												0.0008333333333333334
T1363A(L455M) C1477A(Q493K) T1480C(S494P) CAA1492-1494TAC(Q498Y) C1555A(H519N) C1715A(T572N)		0.085
T1366C(F456L) T1380G(N460K) A1451C(E484A) TTT1456-1458CCT(F486P) T1480C(S494P) CAA1492-1494TAC(Q498Y) C1555A(H519N) C1715A(T572N)						0.11									0.086	0.013	0.058
T1366C(F456L) T1380G(N460K) A1451C(E484A) TTT1456-1458CCT(F486P) T1480C(S494P) CAA1492-1494TAC(Q498Y) C1555A(H519N) T1653A(V551V) C1715A(T572N)															0.019
T1366C(F456L) T1380G(N460K) GAA1450-1452ACA(E484T) TTT1456-1458CCT(F486P) T1469A(F490Y) C1477A(Q493K) T1480C(S494P) CAA1492-1494TAC(Q498Y) A1502C(N501T) C1555A(H519N) C1715A(T572N)																							0.016666666666666666
T1366C(F456L) T1380G(N460K) GAA1450-1452ACA(E484T) TTT1456-1458CCT(F486P) T1480C(S494P) CAA1492-1494TAC(Q498Y) C1555A(H519N) C1715A(T572N)															0.03		0.087
T1375C(S459P) C1477A(Q493K) T1480C(S494P) CAA1492-1494TAC(Q498Y) C1555A(H519N) G1651A(V551I) C1715A(T572N)															0.021
T1380A(N460K) C1477A(Q493K) T1480C(S494P) CAA1492-1494TAC(Q498Y) C1555A(H519N) C1715A(T572N)																	0.059
T1380G(N460K) A1451C(E484A) T1456C(F486L) T1480C(S494P) CAA1492-1494TAC(Q498Y) A1502C(N501T) C1555A(H519N) C1715A(T572N)																		0.0045
T1380G(N460K) A1451C(E484A) T1456C(F486L) T1480C(S494P) CAA1492-1494TAC(Q498Y) C1555A(H519N) C1715A(T572N)								0.001
T1380G(N460K) A1451C(E484A) T1456C(F486L) T1480C(S494P) CAA1492-1494TAC(Q498Y) CAT1555-1557AAG(H519K) C1715A(T572N)							0.002
T1380G(N460K) A1451C(E484A) T1457C(F486S) T1480C(S494P) CAA1492-1494TAC(Q498Y) A1502C(N501T) C1555A(H519N) C1715A(T572N)																		0.0015
T1380G(N460K) A1451C(E484A) T1457C(F486S) T1480C(S494P) CAA1492-1494TAC(Q498Y) CAT1555-1557AAG(H519K) C1715A(T572N)							0.002
T1380G(N460K) A1451C(E484A) T1469A(F490Y) C1477A(Q493K) T1480C(S494P) CAA1492-1494TAC(Q498Y) C1555A(H519N) C1715A(T572N)												0.001
T1380G(N460K) A1451C(E484A) TTT1456-1458CCT(F486P) T1468C(F490L) C1471G(P491A) T1480C(S494P) CAA1492-1494TAC(Q498Y) C1555A(H519N) C1715A(T572N)										0.029
T1380G(N460K) A1451C(E484A) TTT1456-1458CCT(F486P) T1480C(S494P) C1492T(Q498*) A1502C(N501T) C1555A(H519N) C1715A(T572N)																		0.001
T1380G(N460K) A1451C(E484A) TTT1456-1458CCT(F486P) T1480C(S494P) C1492T(Q498*) CAT1555-1557AAG(H519K) C1715A(T572N)							0.003
T1380G(N460K) A1451C(E484A) TTT1456-1458CCT(F486P) T1480C(S494P) CAA1492-1494TAC(Q498Y) A1502C(N501T) A1517C(Q506P) C1555A(H519N) C1715A(T572N)																		0.0005
T1380G(N460K) A1451C(E484A) TTT1456-1458CCT(F486P) T1480C(S494P) CAA1492-1494TAC(Q498Y) A1502C(N501T) A1548C(E516D) C1555A(H519N) C1715A(T572N)																		0.0005
T1380G(N460K) A1451C(E484A) TTT1456-1458CCT(F486P) T1480C(S494P) CAA1492-1494TAC(Q498Y) A1502C(N501T) C1555A(H519N) C1626A(N542K) C1715A(T572N)																		0.0005
T1380G(N460K) A1451C(E484A) TTT1456-1458CCT(F486P) T1480C(S494P) CAA1492-1494TAC(Q498Y) A1502C(N501T) C1555A(H519N) C1715A(T572N)																		0.267
T1380G(N460K) A1451C(E484A) TTT1456-1458CCT(F486P) T1480C(S494P) CAA1492-1494TAC(Q498Y) A1502C(N501T) C1555A(H519N) C1715A(T572N) T1754-1754del(585fs)																		0.0005
T1380G(N460K) A1451C(E484A) TTT1456-1458CCT(F486P) T1480C(S494P) CAA1492-1494TAC(Q498Y) A1502C(N501T) C1715A(T572N)																		0.0005
T1380G(N460K) A1451C(E484A) TTT1456-1458CCT(F486P) T1480C(S494P) CAA1492-1494TAC(Q498Y) A1502C(N501T) CAT1555-1557AAG(H519K) C1715A(T572N)																		0.0005
T1380G(N460K) A1451C(E484A) TTT1456-1458CCT(F486P) T1480C(S494P) CAA1492-1494TAC(Q498Y) A1502C(N501T) T1513G(Y505D) C1555A(H519N) C1715A(T572N)																		0.001
T1380G(N460K) A1451C(E484A) TTT1456-1458CCT(F486P) T1480C(S494P) CAA1492-1494TAC(Q498Y) A1502C(N501T) T1539G(L513L) C1555A(H519N) C1715A(T572N)																		0.0005
T1380G(N460K) A1451C(E484A) TTT1456-1458CCT(F486P) T1480C(S494P) CAA1492-1494TAC(Q498Y) A1502C(N501T) T1540G(S514A) C1555A(H519N) C1715A(T572N)																		0.001
T1380G(N460K) A1451C(E484A) TTT1456-1458CCT(F486P) T1480C(S494P) CAA1492-1494TAC(Q498Y) A1502C(N501T) T1543G(F515V) C1555A(H519N) C1715A(T572N)																		0.0005
T1380G(N460K) A1451C(E484A) TTT1456-1458CCT(F486P) T1480C(S494P) CAA1492-1494TAC(Q498Y) A1502C(N501T) T1545G(F515L) C1555A(H519N) C1715A(T572N)																		0.001
T1380G(N460K) A1451C(E484A) TTT1456-1458CCT(F486P) T1480C(S494P) CAA1492-1494TAC(Q498Y) A1502C(N501T) T1550G(L517R) C1555A(H519N) C1715A(T572N)																		0.0005
T1380G(N460K) A1451C(E484A) TTT1456-1458CCT(F486P) T1480C(S494P) CAA1492-1494TAC(Q498Y) A1518C(Q506H) CAT1555-1557AAG(H519K) C1715A(T572N)							0.002
T1380G(N460K) A1451C(E484A) TTT1456-1458CCT(F486P) T1480C(S494P) CAA1492-1494TAC(Q498Y) C1555A(H519N) C1715A(T572N)								0.046	0.038	0.042		0.011333333333333334			0.106	0.066	0.074
T1380G(N460K) A1451C(E484A) TTT1456-1458CCT(F486P) T1480C(S494P) CAA1492-1494TAC(Q498Y) C1555A(H519N) T1598C(L533S) C1715A(T572N)															0.024
T1380G(N460K) A1451C(E484A) TTT1456-1458CCT(F486P) T1480C(S494P) CAA1492-1494TAC(Q498Y) C1715A(T572N)							0.002
T1380G(N460K) A1451C(E484A) TTT1456-1458CCT(F486P) T1480C(S494P) CAA1492-1494TAC(Q498Y) CAT1555-1557AAG(H519K) C1715A(T572N)							0.201
T1380G(N460K) A1451C(E484A) TTT1456-1458CCT(F486P) T1480C(S494P) CAA1492-1494TAC(Q498Y) CAT1555-1557AAG(H519K) T1652A(V551D) C1715A(T572N)							0.017
T1380G(N460K) A1451C(E484A) TTT1456-1458CCT(F486P) T1480C(S494P) CAA1492-1494TAC(Q498Y) T1543G(F515V) CAT1555-1557AAG(H519K) C1715A(T572N)							0.005
T1380G(N460K) A1451T(E484V) T1469A(F490Y) C1477A(Q493K) T1480C(S494P) CAA1492-1494TAC(Q498Y) C1555A(H519N) C1715A(T572N)												0.0003333333333333333
T1380G(N460K) A1451T(E484V) TTT1456-1458CCT(F486P) T1480C(S494P) CAA1492-1494TAC(Q498Y) C1555A(H519N) C1715A(T572N)										0.032						0.011	0.071
T1380G(N460K) C1383A(L461L) A1451C(E484A) TTT1456-1458CCT(F486P) T1480C(S494P) CAA1492-1494TAC(Q498Y) C1555A(H519N) C1715A(T572N)								0.039
T1380G(N460K) C1477A(Q493K) T1480C(S494P) CAA1492-1494TAC(Q498Y) T1500C(T500T) C1555A(H519N) G1651A(V551I) C1715A(T572N)																0.012
T1380G(N460K) G1411A(E471K) C1477A(Q493K) T1480C(S494P) CAA1492-1494TAC(Q498Y) C1555A(H519N) G1651A(V551I) C1715A(T572N)																0.01
T1380G(N460K) G1444T(G482C) T1469A(F490Y) C1477A(Q493K) T1480C(S494P) CAA1492-1494TAC(Q498Y) A1502C(N501T) T1550-1550del(517fs) C1555A(H519N) C1715A(T572N)																		0.0025
T1380G(N460K) G1445T(G482V) T1469A(F490Y) C1477A(Q493K) T1480C(S494P) CAA1492-1494TAC(Q498Y) C1555A(H519N) C1715A(T572N)												0.0006666666666666666
T1380G(N460K) GAA1450-1452ACA(E484T) TTT1456-1458CCT(F486P) T1480C(S494P) CAA1492-1494TAC(Q498Y) C1555A(H519N) C1715A(T572N)																0.011
T1380G(N460K) T1410A(T470T) T1469A(F490Y) C1477A(Q493K) T1480C(S494P) CAA1492-1494TAC(Q498Y) A1502C(N501T) T1550-1550del(517fs) C1555A(H519N) C1715A(T572N)																		0.002
T1380G(N460K) T1410G(T470T) A1451C(E484A) TTT1456-1458CCT(F486P) T1480C(S494P) CAA1492-1494TAC(Q498Y) A1502C(N501T) C1555A(H519N) C1715A(T572N)																		0.001
T1380G(N460K) T1469A(F490Y) C1477A(Q493K) T1480C(S494P) CAA1492-1494TAC(Q498Y) A1502C(N501T) A1514C(Y505S) T1550-1550del(517fs) C1555A(H519N) C1715A(T572N)																		0.001
T1380G(N460K) T1469A(F490Y) C1477A(Q493K) T1480C(S494P) CAA1492-1494TAC(Q498Y) A1502C(N501T) A1518C(Q506H) T1550-1550del(517fs) C1555A(H519N) C1715A(T572N)																		0.001
T1380G(N460K) T1469A(F490Y) C1477A(Q493K) T1480C(S494P) CAA1492-1494TAC(Q498Y) A1502C(N501T) C1515A(Y505*) T1550-1550del(517fs) C1555A(H519N) C1715A(T572N)																		0.0015
T1380G(N460K) T1469A(F490Y) C1477A(Q493K) T1480C(S494P) CAA1492-1494TAC(Q498Y) A1502C(N501T) C1516A(Q506K) T1550-1550del(517fs) C1555A(H519N) C1715A(T572N)																		0.001
T1380G(N460K) T1469A(F490Y) C1477A(Q493K) T1480C(S494P) CAA1492-1494TAC(Q498Y) A1502C(N501T) C1519A(P507T) T1550-1550del(517fs) C1555A(H519N) C1715A(T572N)																		0.0055
T1380G(N460K) T1469A(F490Y) C1477A(Q493K) T1480C(S494P) CAA1492-1494TAC(Q498Y) A1502C(N501T) C1520A(P507Q) T1550-1550del(517fs) C1555A(H519N) C1715A(T572N)																		0.003
T1380G(N460K) T1469A(F490Y) C1477A(Q493K) T1480C(S494P) CAA1492-1494TAC(Q498Y) A1502C(N501T) C1524A(Y508*) T1550-1550del(517fs) C1555A(H519N) C1715A(T572N)																		0.004
T1380G(N460K) T1469A(F490Y) C1477A(Q493K) T1480C(S494P) CAA1492-1494TAC(Q498Y) A1502C(N501T) C1537A(L513I) T1550-1550del(517fs) C1555A(H519N) C1715A(T572N)																		0.0005
T1380G(N460K) T1469A(F490Y) C1477A(Q493K) T1480C(S494P) CAA1492-1494TAC(Q498Y) A1502C(N501T) G1546A(E516K) T1550-1550del(517fs) C1555A(H519N) C1715A(T572N)																		0.001
T1380G(N460K) T1469A(F490Y) C1477A(Q493K) T1480C(S494P) CAA1492-1494TAC(Q498Y) A1502C(N501T) T1513A(Y505N) T1550-1550del(517fs) C1555A(H519N) C1715A(T572N)																		0.0005
T1380G(N460K) T1469A(F490Y) C1477A(Q493K) T1480C(S494P) CAA1492-1494TAC(Q498Y) A1502C(N501T) T1542G(S514S) T1550-1550del(517fs) C1555A(H519N) C1715A(T572N)																		0.001
T1380G(N460K) T1469A(F490Y) C1477A(Q493K) T1480C(S494P) CAA1492-1494TAC(Q498Y) A1502C(N501T) T1544A(F515Y) T1550-1550del(517fs) C1555A(H519N) C1715A(T572N)																		0.0005
T1380G(N460K) T1469A(F490Y) C1477A(Q493K) T1480C(S494P) CAA1492-1494TAC(Q498Y) A1502C(N501T) T1544G(F515C) T1550-1550del(517fs) C1555A(H519N) C1715A(T572N)																		0.0025
T1380G(N460K) T1469A(F490Y) C1477A(Q493K) T1480C(S494P) CAA1492-1494TAC(Q498Y) A1502C(N501T) T1550-1550del(517fs) C1555A(H519N) C1715A(T572N)																		0.1845
T1380G(N460K) T1469A(F490Y) C1477A(Q493K) T1480C(S494P) CAA1492-1494TAC(Q498Y) C1497A(P499P) A1502C(N501T) T1550-1550del(517fs) C1555A(H519N) C1715A(T572N)																		0.0005
T1380G(N460K) T1469A(F490Y) C1477A(Q493K) T1480C(S494P) CAA1492-1494TAC(Q498Y) C1555A(H519N) C1715A(T572N)												0.04466666666666667
T1380G(N460K) T1469A(F490Y) T1480C(S494P) CAA1492-1494TAC(Q498Y) A1502C(N501T) C1555A(H519N) C1715A(T572N)																		0.001
T1389C(P463P) C1477A(Q493K) CAA1492-1494TAC(Q498Y) C1555A(H519N) C1715A(T572N)																0.007
T1389C(P463P) C1477A(Q493K) TCA1480-1482CGA(S494R) CAA1492-1494TAC(Q498Y) C1555A(H519N) C1715A(T572N)																	0.013
T1404A(I468I) T1469A(F490Y) C1477A(Q493K) T1480C(S494P) CAA1492-1494TAC(Q498Y) A1502C(N501T) C1555A(H519N) C1715A(T572N)												0.0006666666666666666
T1410C(T470T) A1451C(E484A) T1456C(F486L) T1480C(S494P) CAA1492-1494TAC(Q498Y) C1555A(H519N) C1715A(T572N)											0.002
T1410C(T470T) A1451C(E484A) TTT1456-1458CCT(F486P) T1480C(S494P) CAA1492-1494TAC(Q498Y) C1555A(H519N) C1715A(T572N)											0.111
T1410C(T470T) A1451C(E484A) TTT1456-1458CCT(F486P) T1480C(S494P) CAA1492-1494TAC(Q498Y) C1555A(H519N) T1627C(F543L) C1715A(T572N)											0.011
T1410C(T470T) A1451C(E484A) TTT1456-1458CCT(F486P) T1480C(S494P) CAA1492-1494TAC(Q498Y) C1555A(H519N) T1627G(F543V) C1715A(T572N)											0.01
T1410C(T470T) C1477A(Q493K) T1480C(S494P) CAA1492-1494TAC(Q498Y) C1555A(H519N) C1715A(T572N)		0.02
T1456C(F486L) C1477A(Q493K) T1480C(S494P) CAA1492-1494TAC(Q498Y) C1555A(H519N) C1715A(T572N)		0.025
T1469A(F490Y) C1477A(Q493K) CAA1492-1494TAC(Q498Y) C1715A(T572N)				0.1215
T1469A(F490Y) C1477A(Q493K) T1480C(S494P) C1492T(Q498*) A1502C(N501T) C1555A(H519N) C1715A(T572N)												0.0005
T1469A(F490Y) C1477A(Q493K) T1480C(S494P) C1492T(Q498*) C1555A(H519N) C1715A(T572N)					0.0035
T1469A(F490Y) C1477A(Q493K) T1480C(S494P) CAA1492-1494TAC(Q498Y) A1502C(N501T) A1523C(Y508S) C1555A(H519N) C1715A(T572N)												0.0005
T1469A(F490Y) C1477A(Q493K) T1480C(S494P) CAA1492-1494TAC(Q498Y) A1502C(N501T) A1525C(R509R) C1555A(H519N) C1715A(T572N)												0.0003333333333333333
T1469A(F490Y) C1477A(Q493K) T1480C(S494P) CAA1492-1494TAC(Q498Y) A1502C(N501T) C1515A(Y505*) C1555A(H519N) C1715A(T572N)												0.00016666666666666666
T1469A(F490Y) C1477A(Q493K) T1480C(S494P) CAA1492-1494TAC(Q498Y) A1502C(N501T) C1516A(Q506K) C1555A(H519N) C1715A(T572N)												0.0003333333333333333
T1469A(F490Y) C1477A(Q493K) T1480C(S494P) CAA1492-1494TAC(Q498Y) A1502C(N501T) C1520A(P507Q) C1555A(H519N) C1715A(T572N)												0.00016666666666666666
T1469A(F490Y) C1477A(Q493K) T1480C(S494P) CAA1492-1494TAC(Q498Y) A1502C(N501T) C1524A(Y508*) C1555A(H519N) C1715A(T572N)												0.0005
T1469A(F490Y) C1477A(Q493K) T1480C(S494P) CAA1492-1494TAC(Q498Y) A1502C(N501T) C1555A(H519N) A1609T(K537*) C1715A(T572N)												0.00016666666666666666
T1469A(F490Y) C1477A(Q493K) T1480C(S494P) CAA1492-1494TAC(Q498Y) A1502C(N501T) C1555A(H519N) A1609T(K537*) T1653A(V551V) C1715A(T572N)												0.001
T1469A(F490Y) C1477A(Q493K) T1480C(S494P) CAA1492-1494TAC(Q498Y) A1502C(N501T) C1555A(H519N) C1687A(Q563K) C1715A(T572N)												0.0008333333333333334
T1469A(F490Y) C1477A(Q493K) T1480C(S494P) CAA1492-1494TAC(Q498Y) A1502C(N501T) C1555A(H519N) C1715A(T572N)									0.073	0.123		0.15666666666666668			0.134	0.106	0.108	0.082
T1469A(F490Y) C1477A(Q493K) T1480C(S494P) CAA1492-1494TAC(Q498Y) A1502C(N501T) C1555A(H519N) C1715A(T572N) C1753-1753del(585fs)												0.00016666666666666666
T1469A(F490Y) C1477A(Q493K) T1480C(S494P) CAA1492-1494TAC(Q498Y) A1502C(N501T) C1555A(H519N) C1715A(T572N) T1751-1751del(584fs)												0.00016666666666666666
T1469A(F490Y) C1477A(Q493K) T1480C(S494P) CAA1492-1494TAC(Q498Y) A1502C(N501T) C1555A(H519N) C1715A(T572N) T1754-1754del(585fs)												0.0003333333333333333
T1469A(F490Y) C1477A(Q493K) T1480C(S494P) CAA1492-1494TAC(Q498Y) A1502C(N501T) C1555A(H519N) G1642A(G548S) C1715A(T572N)												0.0006666666666666666
T1469A(F490Y) C1477A(Q493K) T1480C(S494P) CAA1492-1494TAC(Q498Y) A1502C(N501T) C1555A(H519N) T1601C(V534A) C1715A(T572N)												0.00016666666666666666
T1469A(F490Y) C1477A(Q493K) T1480C(S494P) CAA1492-1494TAC(Q498Y) A1502C(N501T) C1555A(H519N) T1627C(F543L) C1715A(T572N)												0.0021666666666666666
T1469A(F490Y) C1477A(Q493K) T1480C(S494P) CAA1492-1494TAC(Q498Y) A1502C(N501T) C1555A(H519N) T1627G(F543V) C1715A(T572N)												0.002
T1469A(F490Y) C1477A(Q493K) T1480C(S494P) CAA1492-1494TAC(Q498Y) A1502C(N501T) C1715A(T572N)												0.0008333333333333334
T1469A(F490Y) C1477A(Q493K) T1480C(S494P) CAA1492-1494TAC(Q498Y) A1502C(N501T) CAT1555-1557AAG(H519K) C1715A(T572N)												0.00016666666666666666
T1469A(F490Y) C1477A(Q493K) T1480C(S494P) CAA1492-1494TAC(Q498Y) A1502C(N501T) T1512G(G504G) C1555A(H519N) C1715A(T572N)												0.00016666666666666666
T1469A(F490Y) C1477A(Q493K) T1480C(S494P) CAA1492-1494TAC(Q498Y) A1502C(N501T) T1513G(Y505D) C1555A(H519N) C1715A(T572N)												0.0003333333333333333
T1469A(F490Y) C1477A(Q493K) T1480C(S494P) CAA1492-1494TAC(Q498Y) A1502C(N501T) T1540G(S514A) C1555A(H519N) C1715A(T572N)												0.0005
T1469A(F490Y) C1477A(Q493K) T1480C(S494P) CAA1492-1494TAC(Q498Y) A1502C(N501T) T1543G(F515V) C1555A(H519N) C1715A(T572N)												0.0003333333333333333
T1469A(F490Y) C1477A(Q493K) T1480C(S494P) CAA1492-1494TAC(Q498Y) A1502C(N501T) T1545G(F515L) C1555A(H519N) C1715A(T572N)												0.0003333333333333333
T1469A(F490Y) C1477A(Q493K) T1480C(S494P) CAA1492-1494TAC(Q498Y) A1518C(Q506H) C1555A(H519N) C1715A(T572N)								0.005
T1469A(F490Y) C1477A(Q493K) T1480C(S494P) CAA1492-1494TAC(Q498Y) C1497A(P499P) A1502C(N501T) C1555A(H519N) C1715A(T572N)												0.00016666666666666666
T1469A(F490Y) C1477A(Q493K) T1480C(S494P) CAA1492-1494TAC(Q498Y) C1516A(Q506K) C1555A(H519N) C1715A(T572N)							0.006
T1469A(F490Y) C1477A(Q493K) T1480C(S494P) CAA1492-1494TAC(Q498Y) C1520A(P507Q) C1555A(H519N) C1715A(T572N)					0.0015
T1469A(F490Y) C1477A(Q493K) T1480C(S494P) CAA1492-1494TAC(Q498Y) C1524A(Y508*) C1555A(H519N) C1715A(T572N)					0.002
T1469A(F490Y) C1477A(Q493K) T1480C(S494P) CAA1492-1494TAC(Q498Y) C1555A(H519N) A1609T(K537*) C1715A(T572N)					0.003
T1469A(F490Y) C1477A(Q493K) T1480C(S494P) CAA1492-1494TAC(Q498Y) C1555A(H519N) C1668A(N556K) C1715A(T572N)					0.0015
T1469A(F490Y) C1477A(Q493K) T1480C(S494P) CAA1492-1494TAC(Q498Y) C1555A(H519N) C1709A(A570D) C1715A(T572N)					0.001
T1469A(F490Y) C1477A(Q493K) T1480C(S494P) CAA1492-1494TAC(Q498Y) C1555A(H519N) C1715A(T572N)		0.0595	0.067		0.234		0.147	0.155	0.008	0.026					0.028	0.003	0.01
T1469A(F490Y) C1477A(Q493K) T1480C(S494P) CAA1492-1494TAC(Q498Y) C1555A(H519N) T1569C(T523T) C1715A(T572N)								0.049
T1469A(F490Y) C1477A(Q493K) T1480C(S494P) CAA1492-1494TAC(Q498Y) T1543G(F515V) C1555A(H519N) C1715A(T572N)								0.005
T1480C(S494P)	0.169
T1480C(S494P) C1715A(T572N)	0.005
T1480C(S494P) CAA1492-1494TAC(Q498Y) C1555A(H519N) C1715A(T572N)		0.0035				0.012											0.006
T1480C(S494P) CAA1492-1494TAC(Q498Y) C1715A(T572N)		0.0025
T1512A(G504G)																			0.017
T1512G(G504G)																			0.049
T1513A(Y505N)																			0.01
T1513G(Y505D)																			0.028
T1522G(Y508D)																			0.017
T1529G(V510G)																			0.008
T1532G(V511G)																			0.012
T1538G(L513R)																			0.015
T1539G(L513L)																			0.015
T1540G(S514A)																			0.024
T1543G(F515V)																			0.016
T1544G(F515C)																			0.01
T1545G(F515L)																			0.021
T1550G(L517R)																			0.01
T1551G(L517L)																			0.009
T1557G(H519Q)																			0.014
T1588A(S530T)																			0.106
T1588C(S530P)																			0.011
T1588G(S530A)																			0.059
TTT1468-1470CAT(F490H) C1477A(Q493K) T1480C(S494P) CAA1492-1494TAC(Q498Y) A1502C(N501T) C1555A(H519N) C1715A(T572N)										0.01
