# Supplementary material for: Genetic diversity and evolutionary convergence of cryptic SARS- CoV-2 lineages detected via wastewater sequencing
Source: PLoS Pathog. 2022 Oct 14;18(10):e1010636. doi: 10.1371/journal.ppat.1010636 (PMC9604950; doi:10.1371/journal.ppat.1010636)
Supplement: S6 Data — Mapped amplicon sequences were then processed with SAM Refiner using the same spike sequence as a reference and the command line parameters “—Alpha 1.8—foldab 0.6”. (TSV) [file ppat.1010636.s008.tsv]

	2021-02-06	2021-04-04	2021-04-19	2021-05-10	2021-06-14	2021-06-28	2021-07-19	2021-08-02	2021-08-09	2021-08-16	2021-08-23	2021-08-30	2021-09-01	2021-09-08	2021-09-13	2021-09-20	2021-10-04	2021-10-18	2021-10-26	2021-11-08	2021-11-15	2021-11-22	2021-11-29	2021-12-13	2021-12-27	2021-12-36	2022-01-03	2022-01-12	2022-01-18	2022-01-25	2022-01-31	2022-02-07	2022-02-23	2022-02-28
Covariant	Abundance	Abundance	Abundance	Abundance	Abundance	Abundance	Abundance	Abundance	Abundance	Abundance	Abundance	Abundance	Abundance	Abundance	Abundance	Abundance	Abundance	Abundance	Abundance	Abundance	Abundance	Abundance	Abundance	Abundance	Abundance	Abundance	Abundance	Abundance	Abundance	Abundance	Abundance	Abundance	Abundance	Abundance
A1214C(D405A) T1355G(L452R) C1433A(T478K)							0.004
A1214G(D405G) T1355G(L452R) C1433A(T478K)							0.016
A1217-1217del(406fs)																		0.002
A1217-1217del(406fs) A1250C(K417T) A1331C(K444T) A1451C(E484A) T1469A(F490Y) A1494C(Q498H) A1712G(D571G)					0.0015
A1217-1217del(406fs) A1250C(K417T) A1331C(K444T) T1345C(Y449H) A1451C(E484A) T1469A(F490Y) A1494C(Q498H)								0.001
A1217-1217del(406fs) A1250C(K417T) AAT1318-1320GCG(N440A) T1345C(Y449H) T1380G(N460K) C1425T(A475A) A1451C(E484A) T1469A(F490Y) CAA1492-1494TAC(Q498Y) A1502C(N501T)														0.003
A1217-1217del(406fs) A1501T(N501Y) C1709A(A570D)				0.004
A1217-1217del(406fs) G1237T(G413W) A1250C(K417T) A1331C(K444T) TAT1345-1347CGT(Y449R) T1380G(N460K) G1423T(A475S) A1451C(E484A) TTT1456-1458CCT(F486P) T1469A(F490Y) A1501T(N501Y)																		0.0015
A1217-1217del(406fs) G1239T(G413G) T1355G(L452R) C1433A(T478K)							0.002
A1217-1217del(406fs) G1450A(E484K)			0.0005
A1217-1217del(406fs) T1355G(L452R) C1433A(T478K)									0.002	0.002		0.0014			0.004				0.003	0.002		0.002
A1217-1217del(406fs) T1355G(L452R) C1433A(T478K) T1542C(S514S)																	0.004
A1217C(E406A) G1251T(K417N) T1263C(Y421Y) T1320G(N440K) G1336A(G446S) G1430A(S477N) C1433A(T478K) A1451C(E484A) A1478G(Q493R) G1486A(G496S) A1493G(Q498R) A1501T(N501Y) T1513C(Y505H) C1640A(T547K) G1649N(G550?)																									0.003
A1217C(E406A) G1251T(K417N) T1263C(Y421Y) T1320G(N440K) G1336A(G446S) T1375C(S459P) G1430A(S477N) C1433A(T478K) A1451C(E484A) A1478G(Q493R) T1485C(Y495Y) G1486A(G496S) A1493G(Q498R) A1501T(N501Y) T1513C(Y505H) C1640A(T547K) G1649N(G550?)																										0.003
A1217C(E406A) G1251T(K417N) T1320G(N440K) G1336A(G446S) G1430A(S477N) C1433A(T478K) A1451C(E484A) A1478G(Q493R) G1486A(G496S) A1493G(Q498R) A1501T(N501Y) T1513C(Y505H) C1516A(Q506K) C1640A(T547K)																													0.009
A1217G(E406G) G1251T(K417N) T1263C(Y421Y) T1320G(N440K) G1336A(G446S) G1430A(S477N) C1433A(T478K) A1451C(E484A) A1478G(Q493R) G1486A(G496S) A1493G(Q498R) A1501T(N501Y) T1513C(Y505H) C1640A(T547K) G1649N(G550?)																									0.004
A1217G(E406G) G1251T(K417N) T1263C(Y421Y) T1320G(N440K) G1336A(G446S) T1375C(S459P) G1430A(S477N) C1433A(T478K) A1451C(E484A) A1478G(Q493R) T1485C(Y495Y) G1486A(G496S) A1493G(Q498R) A1501T(N501Y) T1513C(Y505H) C1640A(T547K) G1649N(G550?)																										0.006
A1217G(E406G) G1251T(K417N) T1320G(N440K) G1336A(G446S) G1430A(S477N) C1433A(T478K) A1451C(E484A) A1478G(Q493R) G1486A(G496S) A1493G(Q498R) A1501T(N501Y) T1513C(Y505H) C1640A(T547K)																													0.008
A1218T(E406D) A1501T(N501Y) C1709A(A570D)				0.026
A1222-1222del(408fs) A1250C(K417T) A1331C(K444T) A1451C(E484A) T1469A(F490Y) A1494C(Q498H) A1712G(D571G)					0.0005
A1222-1222del(408fs) A1501T(N501Y) C1709A(A570D)				0.001
A1222-1222del(408fs) T1355G(L452R) C1433A(T478K)															0.001							0.0003333333333333333
A1224C(R408S) AAG1249-1251ATT(K417I) T1320G(N440K) G1336A(G446S) G1430A(S477N) C1433A(T478K) A1451C(E484A) A1478G(Q493R) G1486A(G496S) A1493G(Q498R) A1501T(N501Y) T1513C(Y505H) C1640A(T547K)																														0.011
A1224C(R408S) C1230T(I410I) G1251T(K417N) T1320G(N440K) G1336A(G446S) G1430A(S477N) C1433A(T478K) A1451C(E484A) A1478G(Q493R) G1486A(G496S) A1493G(Q498R) A1501T(N501Y) T1513C(Y505H) C1640A(T547K)																														0.035
A1224C(R408S) C1230T(I410I) G1251T(K417N) T1320G(N440K) G1336A(G446S) G1430A(S477N) C1433A(T478K) T1448C(V483A) A1451C(E484A) A1478G(Q493R) G1486A(G496S) A1493G(Q498R) A1501T(N501Y) T1513C(Y505H) C1640A(T547K)																																0.052
A1224C(R408S) G1251T(K417N) C1313T(S438F) T1320G(N440K) G1336A(G446S) G1430A(S477N) C1433A(T478K) A1451C(E484A) A1478G(Q493R) G1486A(G496S) A1493G(Q498R) A1501T(N501Y) T1513C(Y505H) C1640A(T547K)																														0.101
A1224C(R408S) G1251T(K417N) T1320G(N440K) G1336A(G446S) G1365A(L455L) G1430A(S477N) C1433A(T478K) A1451C(E484A) A1478G(Q493R) G1486A(G496S) A1493G(Q498R) A1501T(N501Y) T1513C(Y505H) C1640A(T547K) C1738T(Q580*)																																0.024
A1224C(R408S) G1251T(K417N) T1320G(N440K) G1336A(G446S) G1430A(S477N) ACA1432-1434AAAAinsert(T478Kfsinsert) A1451C(E484A) A1478G(Q493R) G1486A(G496S) A1493G(Q498R) A1501T(N501Y) T1513C(Y505H) C1640A(T547K)																														0.064
A1224C(R408S) G1251T(K417N) T1320G(N440K) G1336A(G446S) G1430A(S477N) C1433A(T478K) A1451C(E484A) A1478G(Q493R) G1486A(G496S) A1493G(Q498R) A1501T(N501Y) T1513C(Y505H) A1605G(K535K) C1640A(T547K)																														0.017
A1224C(R408S) G1251T(K417N) T1320G(N440K) G1336A(G446S) G1430A(S477N) C1433A(T478K) A1451C(E484A) A1478G(Q493R) G1486A(G496S) A1493G(Q498R) A1501T(N501Y) T1513C(Y505H) C1640A(T547K)																														0.029
A1224C(R408S) G1251T(K417N) T1320G(N440K) G1336A(G446S) G1430A(S477N) C1433A(T478K) A1451C(E484A) A1478G(Q493R) G1486A(G496S) A1493G(Q498R) A1501T(N501Y) T1513C(Y505H) C1640A(T547K) A1717G(T573A)																														0.015
A1224C(R408S) G1251T(K417N) T1320G(N440K) G1336A(G446S) T1364C(L455S) G1430A(S477N) C1433A(T478K) T1448C(V483A) A1451C(E484A) A1478G(Q493R) G1486A(G496S) A1493G(Q498R) A1501T(N501Y) T1513C(Y505H) C1640A(T547K)																																0.026
A1241T(Q414L) G1251T(K417N) T1320G(N440K) G1336A(G446S) G1430A(S477N) C1433A(T478K) A1451C(E484A) A1478G(Q493R) G1486A(G496S) A1493G(Q498R) A1501T(N501Y) T1513C(Y505H) C1552T(L518L) C1640A(T547K)																															0.025
A1242G(Q414Q) G1251T(K417N) T1257C(A419A) T1320G(N440K) G1336A(G446S) G1430A(S477N) C1433A(T478K) A1451C(E484A) A1478G(Q493R) G1486A(G496S) A1493G(Q498R) A1501T(N501Y) T1513C(Y505H) C1640A(T547K)																												0.015
A1243C(T415P) T1355G(L452R) C1433A(T478K) G1504T(G502C)																					0.005
A1243G(T415A) T1355G(L452R) C1433A(T478K) T1542C(S514S)																					0.02
A1243T(T415S) T1355G(L452R) C1433A(T478K) G1504T(G502C)																					0.025
A1250C(K417T)			0.008
A1250C(K417T) A1318G(N440D) T1345C(Y449H) T1380G(N460K) A1451C(E484A) T1469A(F490Y) T1480C(S494P) CAA1492-1494TAC(Q498Y)					0.002
A1250C(K417T) A1318G(N440D) T1380G(N460K) C1425T(A475A) A1451C(E484A) T1469A(F490Y) CAA1492-1494TAC(Q498Y)						0.002
A1250C(K417T) A1331C(K444T) A1346C(Y449S) T1389-1389del(463fs) A1451C(E484A) T1469A(F490Y) A1494C(Q498H)																0.085
A1250C(K417T) A1331C(K444T) A1434C(T478T) A1451C(E484A) T1469A(F490Y) A1494C(Q498H) A1712G(D571G)					0.0005
A1250C(K417T) A1331C(K444T) A1451C(E484A)								0.018
A1250C(K417T) A1331C(K444T) A1451C(E484A) A1494C(Q498H)					0.0035			0.013
A1250C(K417T) A1331C(K444T) A1451C(E484A) A1494C(Q498H) A1712G(D571G)					0.007
A1250C(K417T) A1331C(K444T) A1451C(E484A) T1469A(F490Y) A1494C(Q498H)			0.159
A1250C(K417T) A1331C(K444T) A1451C(E484A) T1469A(F490Y) A1494C(Q498H) A1518C(Q506H) A1712G(D571G)					0.0005
A1250C(K417T) A1331C(K444T) A1451C(E484A) T1469A(F490Y) A1494C(Q498H) A1712G(D571G)					0.447
A1250C(K417T) A1331C(K444T) A1451C(E484A) T1469A(F490Y) A1494C(Q498H) A1712G(D571G) T1722C(D574D)					0.0005
A1250C(K417T) A1331C(K444T) A1451C(E484A) T1469A(F490Y) A1494C(Q498H) A1712G(D571G) T1751-1751del(584fs)					0.0005
A1250C(K417T) A1331C(K444T) A1451C(E484A) T1469A(F490Y) A1494C(Q498H) A1712G(D571G) T1754-1754del(585fs)					0.001
A1250C(K417T) A1331C(K444T) A1451C(E484A) T1469A(F490Y) A1494C(Q498H) C1516A(Q506K) T1550A(L517H) A1712G(D571G)					0.007
A1250C(K417T) A1331C(K444T) A1451C(E484A) T1469A(F490Y) A1494C(Q498H) C1520A(P507Q) A1712G(D571G)					0.001
A1250C(K417T) A1331C(K444T) A1451C(E484A) T1469A(F490Y) A1494C(Q498H) C1524A(Y508*) A1712G(D571G)					0.0025
A1250C(K417T) A1331C(K444T) A1451C(E484A) T1469A(F490Y) A1494C(Q498H) C1565A(A522E) A1712G(D571G)					0.001
A1250C(K417T) A1331C(K444T) A1451C(E484A) T1469A(F490Y) A1494C(Q498H) C1709A(A570D) A1712G(D571G)					0.001
A1250C(K417T) A1331C(K444T) A1451C(E484A) T1469A(F490Y) A1494C(Q498H) T1513G(Y505D) A1712G(D571G)					0.0005
A1250C(K417T) A1331C(K444T) A1451C(E484A) T1469A(F490Y) A1494C(Q498H) T1543G(F515V) A1712G(D571G)					0.0005
A1250C(K417T) A1331C(K444T) A1451C(E484A) T1469A(F490Y) A1494C(Q498H) T1550A(L517H) A1712G(D571G)					0.005
A1250C(K417T) A1331C(K444T) A1451C(E484A) T1469A(F490Y) A1494C(Q498H) T1627G(F543V) A1712G(D571G)					0.0005
A1250C(K417T) A1331C(K444T) A1451C(E484A) T1469A(F490Y) A1494C(Q498H) T1693G(F565V) A1712G(D571G)					0.001
A1250C(K417T) A1331C(K444T) A1451C(E484A) T1469A(F490Y) A1494C(Q498H) T1694G(F565C) A1712G(D571G)					0.001
A1250C(K417T) A1331C(K444T) G1430T(S477I) A1432T(T478S) A1451C(E484A) T1469A(F490Y) A1494C(Q498H)			0.007
A1250C(K417T) A1331C(K444T) G1430T(S477I) A1451C(E484A) T1469A(F490Y) A1494C(Q498H)			0.057
A1250C(K417T) A1331C(K444T) T1345C(Y449H) A1451C(E484A) A1459T(N487Y) T1469A(F490Y) A1494C(Q498H)								0.001
A1250C(K417T) A1331C(K444T) T1345C(Y449H) A1451C(E484A) A1494C(Q498H)								0.014
A1250C(K417T) A1331C(K444T) T1345C(Y449H) A1451C(E484A) C1467T(Y489Y) T1469A(F490Y) A1494C(Q498H)					0.059				0.227		0.015333333333333332	0.002	0.081
A1250C(K417T) A1331C(K444T) T1345C(Y449H) A1451C(E484A) C1467T(Y489Y) T1469A(F490Y) A1494C(Q498H) C1516A(Q506K)									0.004
A1250C(K417T) A1331C(K444T) T1345C(Y449H) A1451C(E484A) C1467T(Y489Y) T1469A(F490Y) A1494C(Q498H) T1550A(L517H)					0.0085
A1250C(K417T) A1331C(K444T) T1345C(Y449H) A1451C(E484A) T1469A(F490Y) A1494C(Q498H)					0.0045			0.421								0.031
A1250C(K417T) A1331C(K444T) T1345C(Y449H) A1451C(E484A) T1469A(F490Y) A1494C(Q498H) C1515A(Y505*)								0.004
A1250C(K417T) A1331C(K444T) T1345C(Y449H) A1451C(E484A) T1469A(F490Y) A1494C(Q498H) C1516A(Q506K)								0.004
A1250C(K417T) A1331C(K444T) T1345C(Y449H) A1451C(E484A) T1469A(F490Y) A1494C(Q498H) C1524A(Y508*)								0.003
A1250C(K417T) A1331C(K444T) T1345C(Y449H) A1451C(E484A) T1469A(F490Y) A1494C(Q498H) C1559A(A520E)								0.005
A1250C(K417T) A1331C(K444T) T1345C(Y449H) A1451C(E484A) T1469A(F490Y) A1494C(Q498H) T1538G(L513R)								0.001
A1250C(K417T) A1331C(K444T) T1345C(Y449H) A1451C(E484A) T1469A(F490Y) A1494C(Q498H) T1539G(L513L)								0.005
A1250C(K417T) A1331C(K444T) T1345C(Y449H) A1451C(E484A) T1469A(F490Y) A1494C(Q498H) T1543G(F515V)								0.013
A1250C(K417T) A1331C(K444T) T1345C(Y449H) A1451C(E484A) T1469A(F490Y) A1494C(Q498H) T1550G(L517R)								0.005
A1250C(K417T) A1331C(K444T) T1345C(Y449H) A1451C(E484A) T1469A(F490Y) A1494C(Q498H) T1551G(L517L)								0.005
A1250C(K417T) A1331C(K444T) T1345C(Y449H) A1451C(E484A) T1469A(F490Y) A1494C(Q498H) T1621G(F541V)								0.003
A1250C(K417T) A1331C(K444T) T1345C(Y449H) A1451C(E484A) T1469A(F490Y) CAA1492-1494TAC(Q498Y) A1502G(N501S)									0.004
A1250C(K417T) A1331C(K444T) T1345C(Y449H) C1433A(T478K) A1451C(E484A) T1469A(F490Y) A1494C(Q498H)								0.002
A1250C(K417T) A1331C(K444T) T1345C(Y449H) T1355G(L452R) A1451C(E484A) T1469A(F490Y) A1494C(Q498H)								0.001
A1250C(K417T) A1331C(K444T) T1345C(Y449H) T1380G(N460K)													0.002
A1250C(K417T) A1331C(K444T) T1345C(Y449H) T1380G(N460K) A1407T(S469S) A1451C(E484A) T1469A(F490Y) A1494C(Q498H) A1605C(K535N)												0.0016
A1250C(K417T) A1331C(K444T) T1345C(Y449H) T1380G(N460K) A1451C(E484A) A1494C(Q498H)													0.003
A1250C(K417T) A1331C(K444T) T1345C(Y449H) T1380G(N460K) A1451C(E484A) T1469A(F490Y) A1494C(Q498H)								0.435			0.029333333333333333	0.0852	0.102
A1250C(K417T) A1331C(K444T) T1345C(Y449H) T1380G(N460K) A1451C(E484A) T1469A(F490Y) A1494C(Q498H) A1518C(Q506H)								0.014
A1250C(K417T) A1331C(K444T) T1345C(Y449H) T1380G(N460K) A1451C(E484A) T1469A(F490Y) A1494C(Q498H) C1519A(P507T)								0.005
A1250C(K417T) A1331C(K444T) T1345C(Y449H) T1380G(N460K) A1451C(E484A) T1469A(F490Y) A1494C(Q498H) G1587T(K529N)											0.0026666666666666666
A1250C(K417T) A1331C(K444T) T1345C(Y449H) T1380G(N460K) A1451C(E484A) T1469A(F490Y) A1494C(Q498H) GT1505-1506del(502fs)												0.002
A1250C(K417T) A1331C(K444T) T1345C(Y449H) T1380G(N460K) A1451C(E484A) T1469A(F490Y) A1494C(Q498H) T1522G(Y508D)								0.001
A1250C(K417T) A1331C(K444T) T1345C(Y449H) T1380G(N460K) A1451C(E484A) T1469A(F490Y) A1494C(Q498H) T1540G(S514A)								0.004
A1250C(K417T) A1331C(K444T) T1345C(Y449H) T1380G(N460K) A1451C(E484A) T1469A(F490Y) A1494C(Q498H) T1542G(S514S)								0.007
A1250C(K417T) A1331C(K444T) T1345C(Y449H) T1380G(N460K) A1451C(E484A) T1469A(F490Y) A1494C(Q498H) T1544G(F515C)								0.007
A1250C(K417T) A1331C(K444T) T1345C(Y449H) T1380G(N460K) A1451C(E484A) T1469A(F490Y) A1494C(Q498H) T1663C(S555P)												0.0018
A1250C(K417T) A1331C(K444T) T1345C(Y449H) T1380G(N460K) A1451C(E484A) T1469A(F490Y) A1501T(N501Y)													0.092
A1250C(K417T) A1331C(K444T) T1345C(Y449H) T1380G(N460K) A1451C(E484A) T1469A(F490Y) CAA1492-1494CCC(Q498P)								0.005
A1250C(K417T) A1331C(K444T) T1345C(Y449H) T1380G(N460K) A1451C(E484A) T1469A(F490Y) CAA1492-1494TAC(Q498Y)													0.001
A1250C(K417T) A1331C(K444T) T1345C(Y449H) T1380G(N460K) A1451C(E484A) T1469A(F490Y) CAA1492-1494TAC(Q498Y) A1502G(N501S)									0.209		0.005333333333333333	0.0368	0.091
A1250C(K417T) A1331C(K444T) T1345C(Y449H) T1380G(N460K) A1451C(E484A) T1469A(F490Y) CAA1492-1494TAC(Q498Y) A1502G(N501S) A1517C(Q506P)									0.002
A1250C(K417T) A1331C(K444T) T1345C(Y449H) T1380G(N460K) A1451C(E484A) T1469A(F490Y) CAA1492-1494TAC(Q498Y) A1502G(N501S) AG1533-1534del(511fs) C1629T(F543F)												0.001
A1250C(K417T) A1331C(K444T) T1345C(Y449H) T1380G(N460K) A1451C(E484A) T1469A(F490Y) CAA1492-1494TAC(Q498Y) A1502G(N501S) C1520A(P507Q)													0.004
A1250C(K417T) A1331C(K444T) T1345C(Y449H) T1380G(N460K) A1451C(E484A) T1469A(F490Y) CAA1492-1494TAC(Q498Y) A1502G(N501S) C1524A(Y508*)									0.006				0.012
A1250C(K417T) A1331C(K444T) T1345C(Y449H) T1380G(N460K) A1451C(E484A) T1469A(F490Y) CAA1492-1494TAC(Q498Y) A1502G(N501S) C1629T(F543F)											0.0026666666666666666	0.008799999999999999	0.075
A1250C(K417T) A1331C(K444T) T1345C(Y449H) T1380G(N460K) C1425T(A475A) A1451C(E484A) T1469A(F490Y) CAA1492-1494TAC(Q498Y) A1502C(N501T)												0.0014
A1250C(K417T) A1331C(K444T) T1355G(L452R) A1451C(E484A) T1469A(F490Y) A1494C(Q498H) A1712G(D571G)					0.001
A1250C(K417T) A1331C(K444T) T1380G(N460K) A1451C(E484A) T1469A(F490Y) A1501T(N501Y)												0.0032
A1250C(K417T) A1331C(K444T) T1389C(P463P) A1432T(T478S) A1451C(E484A) T1469A(F490Y) A1494C(Q498H)			0.0085
A1250C(K417T) A1331C(K444T) T1389C(P463P) A1451C(E484A) T1469A(F490Y) A1494C(Q498H)			0.032
A1250C(K417T) A1331C(K444T) T1389C(P463P) A1451C(E484A) T1469A(F490Y) A1494C(Q498H) G1587A(K529K)			0.0075
A1250C(K417T) A1331C(K444T) T1469A(F490Y) A1494C(Q498H)			0.003
A1250C(K417T) A1331C(K444T) TAT1345-1347CGT(Y449R) T1380G(N460K) A1451C(E484A) CAA1492-1494TAC(Q498Y) A1502G(N501S)														0.006
A1250C(K417T) A1331C(K444T) TAT1345-1347CGT(Y449R) T1380G(N460K) A1451C(E484A) T1469A(F490Y) A1494C(Q498H)																0.116
A1250C(K417T) A1331C(K444T) TAT1345-1347CGT(Y449R) T1380G(N460K) A1451C(E484A) T1469A(F490Y) CAA1492-1494TAC(Q498Y) A1502G(N501S)														0.466
A1250C(K417T) A1331C(K444T) TAT1345-1347CGT(Y449R) T1380G(N460K) A1451C(E484A) T1469A(F490Y) CAA1492-1494TAC(Q498Y) A1502T(N501I)														0.002
A1250C(K417T) A1331C(K444T) TAT1345-1347CGT(Y449R) T1380G(N460K) A1451C(E484A) TTT1456-1458CCT(F486P) T1469A(F490Y)																0.002		0.0025
A1250C(K417T) A1331C(K444T) TAT1345-1347CGT(Y449R) T1380G(N460K) A1451C(E484A) TTT1456-1458CCT(F486P) T1469A(F490Y) A1501T(N501Y)																0.08		0.2515
A1250C(K417T) A1331C(K444T) TAT1345-1347CGT(Y449R) T1380G(N460K) A1451C(E484A) TTT1456-1458CCT(F486P) T1469A(F490Y) A1501T(N501Y) C1559A(A520E)																		0.0005
A1250C(K417T) A1494C(Q498H)			0.0035
A1250C(K417T) AAT1318-1320GAG(N440E)			0.0015
A1250C(K417T) AAT1318-1320GAG(N440E) A1451C(E484A) T1469A(F490Y) A1494C(Q498H)			0.0515		0.002
A1250C(K417T) AAT1318-1320GAG(N440E) A1451C(E484A) T1469A(F490Y) TT1488-1489del(496fs) A1494C(Q498H)			0.051
A1250C(K417T) AAT1318-1320GAG(N440E) G1365T(L455F) A1451C(E484A) T1469A(F490Y) A1494C(Q498H)			0.048
A1250C(K417T) AAT1318-1320GAG(N440E) G1365T(L455F) A1451C(E484A) T1469A(F490Y) A1494C(Q498H) G1587A(K529K)			0.0065
A1250C(K417T) AAT1318-1320GAG(N440E) T1345C(Y449H) A1348T(N450Y) T1380G(N460K) C1425T(A475A) A1451C(E484A) T1469A(F490Y) CAA1492-1494TAC(Q498Y) A1502C(N501T)												0.0016
A1250C(K417T) AAT1318-1320GAG(N440E) T1345C(Y449H) A1348T(N450Y) T1380G(N460K) C1425T(A475A) A1451C(E484A) T1469A(F490Y) CAA1492-1494TAC(Q498Y) A1502C(N501T) G1732T(D578Y)												0.009600000000000001
A1250C(K417T) AAT1318-1320GAG(N440E) T1345C(Y449H) T1380G(N460K) A1451C(E484A) A1494C(Q498H)					0.137
A1250C(K417T) AAT1318-1320GAG(N440E) T1345C(Y449H) T1380G(N460K) A1451C(E484A) T1469A(F490Y) A1494C(Q498H)						0.166
A1250C(K417T) AAT1318-1320GAG(N440E) T1345C(Y449H) T1380G(N460K) A1451C(E484A) T1469A(F490Y) T1480C(S494P) CAA1492-1494TAC(Q498Y) C1516A(Q506K)					0.003
A1250C(K417T) AAT1318-1320GAG(N440E) T1345C(Y449H) T1380G(N460K) A1451C(E484A) T1480C(S494P) CAA1492-1494TAC(Q498Y)					0.136
A1250C(K417T) AAT1318-1320GAG(N440E) T1380G(N460K) A1451C(E484A) T1469A(F490Y) A1494C(Q498H)						0.002
A1250C(K417T) AAT1318-1320GAG(N440E) T1380G(N460K) C1425T(A475A) A1451C(E484A) CAA1492-1494TAC(Q498Y)					0.1365
A1250C(K417T) AAT1318-1320GAG(N440E) T1380G(N460K) C1425T(A475A) A1451C(E484A) T1469A(F490Y) CAA1492-1494TAC(Q498Y)						0.286
A1250C(K417T) AAT1318-1320GAG(N440E) T1380G(N460K) C1425T(A475A) A1451C(E484A) T1469A(F490Y) CAA1492-1494TAC(Q498Y) A1502C(N501T)												0.0018
A1250C(K417T) AAT1318-1320GCG(N440A) T1345C(Y449H) T1380G(N460K) A1451C(E484A) CAA1492-1494TAC(Q498Y) A1502C(N501T)														0.003
A1250C(K417T) AAT1318-1320GCG(N440A) T1345C(Y449H) T1380G(N460K) C1425T(A475A) A1451C(E484A) G1463T(C488F) T1469A(F490Y) CAA1492-1494TAC(Q498Y) A1502C(N501T)														0.003
A1250C(K417T) AAT1318-1320GCG(N440A) T1345C(Y449H) T1380G(N460K) C1425T(A475A) A1451C(E484A) T1469A(F490Y)																0.002
A1250C(K417T) AAT1318-1320GCG(N440A) T1345C(Y449H) T1380G(N460K) C1425T(A475A) A1451C(E484A) T1469A(F490Y) C1492T(Q498*) A1502C(N501T)														0.003
A1250C(K417T) AAT1318-1320GCG(N440A) T1345C(Y449H) T1380G(N460K) C1425T(A475A) A1451C(E484A) T1469A(F490Y) CAA1492-1494TAC(Q498Y)																0.001
A1250C(K417T) AAT1318-1320GCG(N440A) T1345C(Y449H) T1380G(N460K) C1425T(A475A) A1451C(E484A) T1469A(F490Y) CAA1492-1494TAC(Q498Y) A1502C(N501T)												0.0028		0.403		0.205
A1250C(K417T) AAT1318-1320GCG(N440A) T1345C(Y449H) T1380G(N460K) C1425T(A475A) A1451C(E484A) T1469A(F490Y) CAA1492-1494TAC(Q498Y) A1502C(N501T) A1527G(R509R)														0.004
A1250C(K417T) AAT1318-1320GCG(N440A) T1345C(Y449H) T1380G(N460K) C1425T(A475A) A1451C(E484A) T1469A(F490Y) CAA1492-1494TAC(Q498Y) A1502C(N501T) A1548C(E516D)														0.002
A1250C(K417T) AAT1318-1320GCG(N440A) T1345C(Y449H) T1380G(N460K) C1425T(A475A) A1451C(E484A) T1469A(F490Y) CAA1492-1494TAC(Q498Y) A1502C(N501T) C1516A(Q506K)														0.006
A1250C(K417T) AAT1318-1320GCG(N440A) T1345C(Y449H) T1380G(N460K) C1425T(A475A) A1451C(E484A) T1469A(F490Y) CAA1492-1494TAC(Q498Y) A1502C(N501T) C1519A(P507T)														0.003
A1250C(K417T) AAT1318-1320GCG(N440A) T1345C(Y449H) T1380G(N460K) C1425T(A475A) A1451C(E484A) T1469A(F490Y) CAA1492-1494TAC(Q498Y) A1502C(N501T) C1520A(P507Q)														0.014
A1250C(K417T) AAT1318-1320GCG(N440A) T1345C(Y449H) T1380G(N460K) C1425T(A475A) A1451C(E484A) T1469A(F490Y) CAA1492-1494TAC(Q498Y) A1502C(N501T) C1524A(Y508*)														0.019
A1250C(K417T) AAT1318-1320GCG(N440A) T1345C(Y449H) T1380G(N460K) C1425T(A475A) A1451C(E484A) T1469A(F490Y) CAA1492-1494TAC(Q498Y) A1502C(N501T) C1537A(L513I)														0.001
A1250C(K417T) AAT1318-1320GCG(N440A) T1345C(Y449H) T1380G(N460K) C1425T(A475A) A1451C(E484A) T1469A(F490Y) CAA1492-1494TAC(Q498Y) A1502C(N501T) C1559A(A520E)														0.006
A1250C(K417T) AAT1318-1320GCG(N440A) T1345C(Y449H) T1380G(N460K) C1425T(A475A) A1451C(E484A) T1469A(F490Y) CAA1492-1494TAC(Q498Y) A1502C(N501T) G1507T(V503F)														0.004
A1250C(K417T) AAT1318-1320GCG(N440A) T1345C(Y449H) T1380G(N460K) C1425T(A475A) A1451C(E484A) T1469A(F490Y) CAA1492-1494TAC(Q498Y) A1502C(N501T) G1511T(G504V)														0.001
A1250C(K417T) AAT1318-1320GCG(N440A) T1345C(Y449H) T1380G(N460K) C1425T(A475A) A1451C(E484A) T1469A(F490Y) CAA1492-1494TAC(Q498Y) A1502C(N501T) G1546T(E516*)														0.001
A1250C(K417T) AAT1318-1320GCG(N440A) T1345C(Y449H) T1380G(N460K) C1425T(A475A) A1451C(E484A) T1469A(F490Y) CAA1492-1494TAC(Q498Y) A1502C(N501T) G1574T(C525F)											0.0029999999999999996
A1250C(K417T) AAT1318-1320GCG(N440A) T1345C(Y449H) T1380G(N460K) C1425T(A475A) A1451C(E484A) T1469A(F490Y) CAA1492-1494TAC(Q498Y) A1502C(N501T) T1512G(G504G)														0.003
A1250C(K417T) AAT1318-1320GCG(N440A) T1345C(Y449H) T1380G(N460K) C1425T(A475A) A1451C(E484A) T1469A(F490Y) CAA1492-1494TAC(Q498Y) A1502C(N501T) T1513G(Y505D)														0.005
A1250C(K417T) AAT1318-1320GCG(N440A) T1345C(Y449H) T1380G(N460K) C1425T(A475A) A1451C(E484A) T1469A(F490Y) CAA1492-1494TAC(Q498Y) A1502C(N501T) T1522G(Y508D)														0.001
A1250C(K417T) AAT1318-1320GCG(N440A) T1345C(Y449H) T1380G(N460K) C1425T(A475A) A1451C(E484A) T1469A(F490Y) CAA1492-1494TAC(Q498Y) A1502C(N501T) T1540G(S514A)														0.005
A1250C(K417T) AAT1318-1320GCG(N440A) T1345C(Y449H) T1380G(N460K) C1425T(A475A) A1451C(E484A) T1469A(F490Y) CAA1492-1494TAC(Q498Y) A1502C(N501T) T1543G(F515V)														0.002
A1250C(K417T) AAT1318-1320GCG(N440A) T1345C(Y449H) T1380G(N460K) C1425T(A475A) A1451C(E484A) T1469A(F490Y) CAA1492-1494TAC(Q498Y) A1502C(N501T) T1545G(F515L)														0.005
A1250C(K417T) AAT1318-1320GCG(N440A) T1345C(Y449H) T1380G(N460K) C1425T(A475A) A1451C(E484A) T1469A(F490Y) CAA1492-1494TAC(Q498Y) A1502C(N501T) T1557G(H519Q)														0.005
A1250C(K417T) AAT1318-1320GCG(N440A) T1345C(Y449H) T1380G(N460K) C1425T(A475A) A1451C(E484A) T1469A(F490Y) CAA1492-1494TAC(Q498Y) A1502C(N501T) T1569C(T523T)											0.001
A1250C(K417T) AAT1318-1320GCG(N440A) T1345C(Y449H) T1380G(N460K) C1425T(A475A) A1451C(E484A) T1469A(F490Y) CAA1492-1494TAC(Q498Y) A1502C(N501T) T1569C(T523T) T1693C(F565L)											0.0029999999999999996
A1250C(K417T) AAT1318-1320GCG(N440A) T1345C(Y449H) T1380G(N460K) C1425T(A475A) A1451C(E484A) T1469A(F490Y) CAA1492-1494TAC(Q498Y) C1497A(P499P) A1502C(N501T)														0.001
A1250C(K417T) AAT1318-1320GCT(N440A) T1345C(Y449H) T1380G(N460K) C1425T(A475A) A1451C(E484A) T1469A(F490Y) CAA1492-1494TAC(Q498Y) A1502C(N501T)														0.002
A1250C(K417T) C1383T(L461L) G1450A(E484K) A1501T(N501Y)			0.0375
A1250C(K417T) G1282T(D428Y) A1331C(K444T) T1345C(Y449H) A1451C(E484A) C1467T(Y489Y) T1469A(F490Y) A1494C(Q498H)											0.0023333333333333335
A1250C(K417T) G1291A(G431S) A1331C(K444T) A1451C(E484A) T1469A(F490Y) A1494C(Q498H) A1712G(D571G)					0.0125
A1250C(K417T) G1291A(G431S) A1331C(K444T) T1345C(Y449H) A1451C(E484A) C1467T(Y489Y) T1469A(F490Y) A1494C(Q498H)					0.011
A1250C(K417T) G1365T(L455F) A1451C(E484A) T1469A(F490Y) A1494C(Q498H)			0.001
A1250C(K417T) G1450A(E484K) A1501T(N501Y)			0.0015
A1250C(K417T) T1284C(D428D) A1331C(K444T) T1345C(Y449H) T1380G(N460K) A1451C(E484A) T1469A(F490Y) A1494C(Q498H)											0.0036666666666666666
A1250C(K417T) T1469A(F490Y) A1494C(Q498H) C1709A(A570D)			0.0005
A1283C(D428A) T1355G(L452R) C1433A(T478K)																						0.0033333333333333335
A1283C(D428A) T1355G(L452R) C1433A(T478K) T1455A(G485G)																						0.0029999999999999996
A1283G(D428G) T1355G(L452R) C1433A(T478K)																						0.004666666666666667
A1283G(D428G) T1355G(L452R) C1433A(T478K) T1455C(G485G)																						0.0033333333333333335
A1288C(T430P) T1355G(L452R) C1433A(T478K)																						0.005
A1288G(T430A) T1355G(L452R) C1433A(T478K)																						0.012000000000000002
A1310C(N437T) T1355G(L452R) C1433A(T478K)																					0.003
A1310G(N437S) T1355G(L452R) C1433A(T478K) AG1525-1526del(509fs)																					0.02
A1316G(N439S) T1355G(L452R) C1433A(T478K)																						0.0026666666666666666
A1319T(N440I) T1355G(L452R) C1433A(T478K)	0.482
A1319T(N440I) T1355G(L452R) C1433A(T478K) C1524A(Y508*)	0.007
A1331C(K444T) A1346C(Y449S) A1451C(E484A) T1469A(F490Y) A1494C(Q498H)											0.0029999999999999996
A1331C(K444T) T1345C(Y449H) A1451C(E484A) C1467T(Y489Y) T1469A(F490Y) A1494C(Q498H)									0.008
A1331C(K444T) T1345C(Y449H) T1380G(N460K) A1451C(E484A) T1469A(F490Y) A1494C(Q498H)											0.0023333333333333335	0.001
A1331C(K444T) T1380G(N460K) A1451C(E484A) T1469A(F490Y) A1501T(N501Y)												0.0038
A1331G(K444R) T1355G(L452R) C1433A(T478K)											0.0006666666666666666	0.0008
A1352G(Y451C) T1355G(L452R) C1433A(T478K)												0.0016
A1501T(N501Y)			0.012
A1501T(N501Y) A1585T(K529*) C1709A(A570D)				0.002
A1501T(N501Y) A1605G(K535K) C1709A(A570D)			0.068
A1501T(N501Y) C1519A(P507T) C1709A(A570D)				0.001
A1501T(N501Y) C1709A(A570D)		0.217	0.1905	0.943
A1501T(N501Y) C1709A(A570D) C1753-1753del(585fs)				0.001
A1501T(N501Y) C1709A(A570D) T1745-1745del(582fs)				0.001
A1501T(N501Y) C1709A(A570D) T1751-1751del(584fs)				0.002
A1501T(N501Y) C1709A(A570D) T1754-1754del(585fs)				0.002
A1501T(N501Y) G1576A(G526R) C1709A(A570D)				0.002
A1641C(T547T)																			0.002
A1641G(T547T)																			0.507
A1641T(T547T)																			0.002
AAT1318-1320GCG(N440A) T1345C(Y449H) T1380G(N460K) C1425T(A475A) A1451C(E484A) T1469A(F490Y) CAA1492-1494TAC(Q498Y) A1502C(N501T)											0.0013333333333333333
C1221-1221del(407fs) A1250C(K417T) A1331C(K444T) A1451C(E484A) T1469A(F490Y) A1494C(Q498H) A1712G(D571G)					0.0005
C1221-1221del(407fs) A1501T(N501Y) C1709A(A570D)				0.001
C1221-1221del(407fs) T1355G(L452R) C1433A(T478K)												0.0002			0.001							0.0003333333333333333
C1221T(V407V) A1224C(R408S) G1251T(K417N) T1320G(N440K) G1336A(G446S) G1430A(S477N) C1433A(T478K) A1451C(E484A) A1478G(Q493R) G1486A(G496S) A1493G(Q498R) A1501T(N501Y) T1513C(Y505H) C1640A(T547K) A1670G(K557R)																																0.021
C1221T(V407V) T1355G(L452R) C1433A(T478K)																				0.021
C1225T(Q409*) A1250C(K417T) A1331C(K444T) T1345C(Y449H) A1451C(E484A) C1467T(Y489Y) T1469A(F490Y) A1494C(Q498H)													0.018
C1225T(Q409*) A1250C(K417T) AAT1318-1320GCG(N440A) T1345C(Y449H) T1380G(N460K) C1425T(A475A) A1451C(E484A) T1469A(F490Y) CAA1492-1494TAC(Q498Y) A1502C(N501T)														0.02
C1225T(Q409*) T1355G(L452R) C1433A(T478K)												0.004399999999999999
C1244T(T415I) T1355G(L452R) C1433A(T478K)																						0.018
C1296T(C432C) T1355G(L452R) C1433A(T478K)											0.0026666666666666666
C1433A(T478K)		0.105				0.003													0.004
C1559A(A520E)																		0.002
C1709A(A570D)		0.004
G1216-1216del(406fs) A1250C(K417T) A1331C(K444T) A1451C(E484A) T1469A(F490Y) A1494C(Q498H) A1712G(D571G)					0.001
G1216-1216del(406fs) A1250C(K417T) A1331C(K444T) TAT1345-1347CGT(Y449R) T1380G(N460K) A1451C(E484A) T1469A(F490Y) CAA1492-1494TAC(Q498Y) A1502G(N501S)														0.001
G1216-1216del(406fs) A1501T(N501Y) C1709A(A570D)				0.003
G1216-1216del(406fs) G1239T(G413G) T1355G(L452R) C1433A(T478K)							0.002
G1216-1216del(406fs) T1355G(L452R) C1433A(T478K)									0.001	0.002		0.0004			0.003							0.0016666666666666668
G1216-1216del(406fs) T1355G(L452R) C1433A(T478K) T1542C(S514S)																	0.002
G1219-1219del(407fs) A1250C(K417T) A1331C(K444T) A1451C(E484A) T1469A(F490Y) A1494C(Q498H) A1712G(D571G)					0.0005
G1219-1219del(407fs) A1501T(N501Y) C1709A(A570D)				0.001
G1219-1219del(407fs) G1251T(K417N) T1320G(N440K) G1336A(G446S) G1430A(S477N) C1433A(T478K) A1451C(E484A) A1478G(Q493R) G1486A(G496S) A1493G(Q498R) A1501T(N501Y) T1513C(Y505H) C1640A(T547K)																										0.002	0.002
G1219-1219del(407fs) T1355G(L452R) C1433A(T478K)												0.0002			0.001							0.0003333333333333333
G1237A(G413R) T1355G(L452R) C1433A(T478K)																						0.016666666666666666
G1237T(G413W) A1250C(K417T) A1331C(K444T) A1346G(Y449C) T1380G(N460K) G1423T(A475S) A1451C(E484A) TTT1456-1458CCT(F486P) T1469A(F490Y) A1501T(N501Y)																		0.0005
G1237T(G413W) A1250C(K417T) A1331C(K444T) T1345C(Y449H) T1380G(N460K) A1451C(E484A) T1469A(F490Y) CAA1492-1494TAC(Q498Y) A1502G(N501S)											0.06533333333333334
G1237T(G413W) A1250C(K417T) A1331C(K444T) T1345C(Y449H) T1380G(N460K) A1451C(E484A) T1469A(F490Y) CAA1492-1494TAC(Q498Y) A1502G(N501S) T1543G(F515V)											0.017333333333333333
G1237T(G413W) A1250C(K417T) A1331C(K444T) TAT1345-1347CGT(Y449R) T1380G(N460K) G1423T(A475S) A1451C(E484A) T1456C(F486L) T1469A(F490Y) A1501T(N501Y)																		0.0085
G1237T(G413W) A1250C(K417T) A1331C(K444T) TAT1345-1347CGT(Y449R) T1380G(N460K) G1423T(A475S) A1451C(E484A) T1457C(F486S) T1469A(F490Y) A1501T(N501Y)																		0.003
G1237T(G413W) A1250C(K417T) A1331C(K444T) TAT1345-1347CGT(Y449R) T1380G(N460K) G1423T(A475S) A1451C(E484A) TTT1456-1458CCT(F486P) T1469A(F490Y) A1501T(N501Y)																		0.2195
G1237T(G413W) A1250C(K417T) A1331C(K444T) TAT1345-1347CGT(Y449R) T1380G(N460K) G1423T(A475S) A1451C(E484A) TTT1456-1458CCT(F486P) T1469A(F490Y) A1501T(N501Y) A1548C(E516D)																		0.0005
G1237T(G413W) A1250C(K417T) A1331C(K444T) TAT1345-1347CGT(Y449R) T1380G(N460K) G1423T(A475S) A1451C(E484A) TTT1456-1458CCT(F486P) T1469A(F490Y) A1501T(N501Y) C1524A(Y508*)																		0.0025
G1237T(G413W) A1250C(K417T) A1331C(K444T) TAT1345-1347CGT(Y449R) T1380G(N460K) G1423T(A475S) A1451C(E484A) TTT1456-1458CCT(F486P) T1469A(F490Y) A1501T(N501Y) T1512G(G504G)																		0.001
G1237T(G413W) A1250C(K417T) A1331C(K444T) TAT1345-1347CGT(Y449R) T1380G(N460K) G1423T(A475S) A1451C(E484A) TTT1456-1458CCT(F486P) T1469A(F490Y) A1501T(N501Y) T1513G(Y505D)																		0.0015
G1237T(G413W) A1250C(K417T) A1331C(K444T) TAT1345-1347CGT(Y449R) T1380G(N460K) G1423T(A475S) G1444T(G482C) A1451C(E484A) TTT1456-1458CCT(F486P) T1469A(F490Y) A1501T(N501Y)																		0.003
G1237T(G413W) A1250C(K417T) A1331C(K444T) TAT1345-1347CGT(Y449R) T1380G(N460K) T1410A(T470T) G1423T(A475S) A1451C(E484A) TTT1456-1458CCT(F486P) T1469A(F490Y) A1501T(N501Y)																		0.002
G1237T(G413W) A1250C(K417T) A1331C(K444T) TAT1345-1347CGT(Y449R) T1380G(N460K) T1410G(T470T) G1423T(A475S) A1451C(E484A) TTT1456-1458CCT(F486P) T1469A(F490Y) A1501T(N501Y)																		0.0015
G1237T(G413W) A1250C(K417T) G1292N(G431?) A1331C(K444T) T1345C(Y449H) T1380G(N460K) A1451C(E484A) T1469A(F490Y) CAA1492-1494TAC(Q498Y) A1502G(N501S)											0.018
G1238A(G413E) A1250C(K417T) A1331C(K444T) T1345C(Y449H) T1380G(N460K) A1451C(E484A) T1469A(F490Y) A1494C(Q498H)												0.0018
G1238T(G413V) A1250C(K417T) A1331C(K444T) T1345C(Y449H) T1380G(N460K) A1451C(E484A) T1469A(F490Y) A1494C(Q498H)												0.0016
G1239T(G413G) C1244A(T415N) T1355G(L452R) C1433A(T478K)							0.001
G1239T(G413G) T1355G(L452R) C1433A(T478K)							0.641					0.0016				0.01
G1239T(G413G) T1355G(L452R) C1433A(T478K) C1519A(P507T)							0.002
G1239T(G413G) T1355G(L452R) C1433A(T478K) C1520A(P507Q)							0.001
G1239T(G413G) T1355G(L452R) C1433A(T478K) C1524A(Y508*)							0.002
G1239T(G413G) T1355G(L452R) C1433A(T478K) T1512G(G504G)							0.002
G1239T(G413G) T1355G(L452R) C1433A(T478K) T1522G(Y508D)							0.001
G1239T(G413G) T1355G(L452R) C1433A(T478K) T1538G(L513R)							0.002
G1239T(G413G) T1355G(L452R) C1433A(T478K) T1539G(L513L)							0.001
G1239T(G413G) T1355G(L452R) C1433A(T478K) T1540G(S514A)							0.001
G1239T(G413G) T1355G(L452R) C1433A(T478K) T1542C(S514S)																0.084
G1239T(G413G) T1355G(L452R) C1433A(T478K) T1542G(S514S)							0.002
G1239T(G413G) T1355G(L452R) C1433A(T478K) T1551G(L517L)							0.002
G1239T(G413G) T1355G(L452R) C1433A(T478K) T1652A(V551D)							0.023
G1246-1246del(416fs) A1250C(K417T) A1331C(K444T) T1345C(Y449H) T1380G(N460K) G1411A(E471K) A1451C(E484A) T1469A(F490Y) A1494C(Q498H)												0.0012000000000000001
G1247A(G416E) T1355G(L452R)			0.033
G1251T(K417N) A1275T(L425F) T1320G(N440K) G1336A(G446S) G1430A(S477N) C1433A(T478K) A1451C(E484A) A1478G(Q493R) G1486A(G496S) A1493G(Q498R) A1501T(N501Y) T1513C(Y505H) C1640A(T547K)																								0.022
G1251T(K417N) A1290G(T430T) T1320G(N440K) G1336A(G446S) G1430A(S477N) C1433A(T478K) A1451C(E484A) A1478G(Q493R) G1486A(G496S) A1493G(Q498R) A1501T(N501Y) T1513C(Y505H) C1552T(L518L) C1640A(T547K)																															0.022
G1251T(K417N) A1316C(N439T) T1320G(N440K) G1336A(G446S) A1402T(I468F) G1430A(S477N) C1433A(T478K) A1451C(E484A) A1478G(Q493R) G1486A(G496S) A1493G(Q498R) A1501T(N501Y) T1513C(Y505H) C1640A(T547K)																										0.007
G1251T(K417N) A1316C(N439T) T1320G(N440K) G1336A(G446S) G1430A(S477N) C1433A(T478K) A1451C(E484A) A1478G(Q493R) G1486A(G496S) A1493G(Q498R) A1501T(N501Y) T1513C(Y505H) C1640A(T547K)																									0.005
G1251T(K417N) A1316G(N439S) T1320G(N440K) G1336A(G446S) G1430A(S477N) C1433A(T478K) A1451C(E484A) A1478G(Q493R) G1486A(G496S) A1493G(Q498R) A1501T(N501Y) T1513C(Y505H) C1640A(T547K)																									0.015
G1251T(K417N) A1316G(N439S) T1320G(N440K) G1336A(G446S) T1375C(S459P) G1430A(S477N) C1433A(T478K) A1451C(E484A) A1478G(Q493R) T1485C(Y495Y) G1486A(G496S) A1493G(Q498R) A1501T(N501Y) T1513C(Y505H) C1640A(T547K)																										0.019
G1251T(K417N) AG1278-1279del(426fs) T1320G(N440K) G1336A(G446S) G1430A(S477N) C1433A(T478K) A1451C(E484A) A1478G(Q493R) G1486A(G496S) A1493G(Q498R) A1501T(N501Y) T1513C(Y505H) C1640A(T547K)																											0.007
G1251T(K417N) C1256T(A419V) T1320G(N440K) G1336A(G446S) G1430A(S477N) C1433A(T478K) A1451C(E484A) A1478G(Q493R) G1486A(G496S) A1493G(Q498R) A1501T(N501Y) T1513C(Y505H) C1552T(L518L) C1640A(T547K) A1705G(I569V)																															0.023
G1251T(K417N) C1296T(C432C) T1320G(N440K) G1336A(G446S) G1430A(S477N) C1433A(T478K) A1451C(E484A) A1478G(Q493R) G1486A(G496S) A1493G(Q498R) A1501T(N501Y) T1513C(Y505H) C1640A(T547K)																									0.024
G1251T(K417N) C1296T(C432C) T1320G(N440K) G1336A(G446S) T1375C(S459P) G1430A(S477N) C1433A(T478K) A1451C(E484A) A1478G(Q493R) T1485C(Y495Y) G1486A(G496S) A1493G(Q498R) A1501T(N501Y) T1513C(Y505H) C1640A(T547K)																										0.026
G1251T(K417N) C1317T(N439N) T1320G(N440K) G1336A(G446S) G1430A(S477N) C1433A(T478K) A1451C(E484A) A1478G(Q493R) G1486A(G496S) A1493G(Q498R) A1501T(N501Y) T1513C(Y505H) C1640A(T547K)																											0.009
G1251T(K417N) G1258A(D420N) T1320G(N440K) G1336A(G446S) G1430A(S477N) C1433A(T478K) A1451C(E484A) A1478G(Q493R) G1486A(G496S) A1493G(Q498R) A1501T(N501Y) T1513C(Y505H) C1640A(T547K)																								0.021
G1251T(K417N) T1253C(I418T) T1320G(N440K) G1336A(G446S) G1430A(S477N) C1433A(T478K) A1451C(E484A) A1478G(Q493R) G1486A(G496S) A1493G(Q498R) A1501T(N501Y) T1513C(Y505H) C1640A(T547K)																								0.023
G1251T(K417N) T1257C(A419A) T1320G(N440K) G1336A(G446S) G1430A(S477N) C1433A(T478K) A1451C(E484A) A1478G(Q493R) G1486A(G496S) A1493G(Q498R) A1501T(N501Y) T1513C(Y505H) A1582G(K528E) C1640A(T547K)																												0.003
G1251T(K417N) T1257C(A419A) T1320G(N440K) G1336A(G446S) G1430A(S477N) C1433A(T478K) A1451C(E484A) A1478G(Q493R) G1486A(G496S) A1493G(Q498R) A1501T(N501Y) T1513C(Y505H) C1640A(T547K) C1668T(N556N)																												0.025
G1251T(K417N) T1257C(A419A) T1320G(N440K) G1336A(G446S) G1430A(S477N) C1433A(T478K) A1451C(E484A) A1478G(Q493R) G1486A(G496S) A1493G(Q498R) A1501T(N501Y) T1513C(Y505H) C1640A(T547K) C1735T(P579S)																												0.026
G1251T(K417N) T1257C(A419A) T1320G(N440K) G1336A(G446S) G1430A(S477N) C1433A(T478K) A1451C(E484A) A1478G(Q493R) G1486A(G496S) A1493G(Q498R) A1501T(N501Y) T1513C(Y505H) C1640A(T547K) T1652A(V551D)																												0.025
G1251T(K417N) T1257C(A419A) T1320G(N440K) G1336A(G446S) G1430A(S477N) C1433A(T478K) A1451C(E484A) A1478G(Q493R) G1486A(G496S) A1493G(Q498R) A1501T(N501Y) T1513C(Y505H) C1640A(T547K) T1665C(S555S)																												0.018
G1251T(K417N) T1257C(A419A) T1320G(N440K) G1336A(G446S) G1430A(S477N) C1433A(T478K) A1451C(E484A) A1478G(Q493R) G1486A(G496S) A1493G(Q498R) A1501T(N501Y) T1513C(Y505H) C1640A(T547K) T1665G(S555S)																												0.008
G1251T(K417N) T1266C(N422N) T1320G(N440K) G1336A(G446S) G1430A(S477N) C1433A(T478K) A1451C(E484A) A1478G(Q493R) G1486A(G496S) A1493G(Q498R) A1501T(N501Y) T1513C(Y505H) C1640A(T547K)																									0.003
G1251T(K417N) T1274C(L425S) T1320G(N440K) G1336A(G446S) G1430A(S477N) C1433A(T478K) A1451C(E484A) A1478G(Q493R) G1486A(G496S) A1493G(Q498R) A1501T(N501Y) T1513C(Y505H) C1640A(T547K)																									0.003
G1251T(K417N) T1298G(V433G) T1320G(N440K) G1336A(G446S) G1430A(S477N) C1433A(T478K) A1451C(E484A) A1478G(Q493R) G1486A(G496S) A1493G(Q498R) A1501T(N501Y) T1513C(Y505H) C1640A(T547K)																											0.005
G1251T(K417N) T1299C(V433V) T1320G(N440K) G1336A(G446S) G1430A(S477N) C1433A(T478K) A1451C(E484A) A1478G(Q493R) G1486A(G496S) A1493G(Q498R) A1501T(N501Y) T1513C(Y505H) C1640A(T547K)																																	0.015
G1251T(K417N) T1299C(V433V) T1320G(N440K) G1336A(G446S) G1430A(S477N) C1433A(T478K) A1451C(E484A) GGT1486-1488ACT(G496T) A1493G(Q498R) A1501T(N501Y) T1513C(Y505H) C1640A(T547K)																																		0.009
G1251T(K417N) T1320G(N440K) A1325T(D442V) G1336A(G446S) G1430A(S477N) C1433A(T478K) A1451C(E484A) A1478G(Q493R) G1486A(G496S) A1493G(Q498R) A1501T(N501Y) T1513C(Y505H) C1640A(T547K)																																	0.018
G1251T(K417N) T1320G(N440K) A1325T(D442V) G1336A(G446S) G1430A(S477N) C1433A(T478K) A1451C(E484A) GGT1486-1488ACT(G496T) A1493G(Q498R) A1501T(N501Y) T1513C(Y505H) C1640A(T547K)																																		0.016
G1251T(K417N) T1320G(N440K) A1330C(K444Q) G1336A(G446S) G1430A(S477N) C1433A(T478K) A1451C(E484A) A1478G(Q493R) G1486A(G496S) A1493G(Q498R) A1501T(N501Y) T1513C(Y505H) C1640A(T547K) T1722A(D574E)																													0.009
G1251T(K417N) T1320G(N440K) A1330G(K444E) G1336A(G446S) G1430A(S477N) C1433A(T478K) A1451C(E484A) A1478G(Q493R) G1486A(G496S) A1493G(Q498R) A1501T(N501Y) T1513C(Y505H) C1640A(T547K) T1722A(D574E)																													0.014
G1251T(K417N) T1320G(N440K) G1336A(G446S) A1343T(N448I) G1430A(S477N) C1433A(T478K) A1451C(E484A) A1478G(Q493R) G1486A(G496S) A1493G(Q498R) A1501T(N501Y) T1513C(Y505H) C1552T(L518L) C1640A(T547K)																															0.019
G1251T(K417N) T1320G(N440K) G1336A(G446S) A1414C(I472L) G1430A(S477N) C1433A(T478K) A1451C(E484A) A1478G(Q493R) G1486A(G496S) A1493G(Q498R) A1501T(N501Y) T1513C(Y505H) C1640A(T547K)																													0.008
G1251T(K417N) T1320G(N440K) G1336A(G446S) A1414G(I472V) G1430A(S477N) C1433A(T478K) A1451C(E484A) A1478G(Q493R) G1486A(G496S) A1493G(Q498R) A1501T(N501Y) T1513C(Y505H) C1640A(T547K)																													0.015
G1251T(K417N) T1320G(N440K) G1336A(G446S) A1421G(Q474R) G1430A(S477N) C1433A(T478K) A1451C(E484A) A1478G(Q493R) G1486A(G496S) A1493G(Q498R) A1501T(N501Y) T1513C(Y505H) C1552T(L518L) C1640A(T547K)																															0.026
G1251T(K417N) T1320G(N440K) G1336A(G446S) C1433A(T478K) C1640A(T547K)																											0.002
G1251T(K417N) T1320G(N440K) G1336A(G446S) G1430A(S477N) C1433A(T478K) A1451C(E484A) A1459T(N487Y) A1478G(Q493R) G1486A(G496S) A1493G(Q498R) A1501T(N501Y) T1513C(Y505H) C1640A(T547K)																													0.004
G1251T(K417N) T1320G(N440K) G1336A(G446S) G1430A(S477N) C1433A(T478K) A1451C(E484A) A1478G(Q493R) G1486A(G496S) A1493G(Q498R) A1501T(N501Y) G1510T(G504C) T1513C(Y505H) C1640A(T547K)																													0.001
G1251T(K417N) T1320G(N440K) G1336A(G446S) G1430A(S477N) C1433A(T478K) A1451C(E484A) A1478G(Q493R) G1486A(G496S) A1493G(Q498R) A1501T(N501Y) T1512G(G504G) T1513C(Y505H) C1640A(T547K)																										0.001		0.002	0.002				0.002
G1251T(K417N) T1320G(N440K) G1336A(G446S) G1430A(S477N) C1433A(T478K) A1451C(E484A) A1478G(Q493R) G1486A(G496S) A1493G(Q498R) A1501T(N501Y) T1513A(Y505N) C1552T(L518L) C1640A(T547K)																															0.009
G1251T(K417N) T1320G(N440K) G1336A(G446S) G1430A(S477N) C1433A(T478K) A1451C(E484A) A1478G(Q493R) G1486A(G496S) A1493G(Q498R) A1501T(N501Y) T1513A(Y505N) C1640A(T547K)																								0.002	0.004		0.003		0.007				0.013
G1251T(K417N) T1320G(N440K) G1336A(G446S) G1430A(S477N) C1433A(T478K) A1451C(E484A) A1478G(Q493R) G1486A(G496S) A1493G(Q498R) A1501T(N501Y) T1513C(Y505H) A1518C(Q506H) C1640A(T547K)																												0.003	0.015	0.007
G1251T(K417N) T1320G(N440K) G1336A(G446S) G1430A(S477N) C1433A(T478K) A1451C(E484A) A1478G(Q493R) G1486A(G496S) A1493G(Q498R) A1501T(N501Y) T1513C(Y505H) A1582-1582del(528fs) C1640A(T547K)																											0.008
G1251T(K417N) T1320G(N440K) G1336A(G446S) G1430A(S477N) C1433A(T478K) A1451C(E484A) A1478G(Q493R) G1486A(G496S) A1493G(Q498R) A1501T(N501Y) T1513C(Y505H) A1585G(K529E) C1640A(T547K)																								0.022
G1251T(K417N) T1320G(N440K) G1336A(G446S) G1430A(S477N) C1433A(T478K) A1451C(E484A) A1478G(Q493R) G1486A(G496S) A1493G(Q498R) A1501T(N501Y) T1513C(Y505H) C1516A(Q506K) A1582G(K528E) C1640A(T547K)																												0.023
G1251T(K417N) T1320G(N440K) G1336A(G446S) G1430A(S477N) C1433A(T478K) A1451C(E484A) A1478G(Q493R) G1486A(G496S) A1493G(Q498R) A1501T(N501Y) T1513C(Y505H) C1516A(Q506K) C1520A(P507Q) C1640A(T547K) 1669-insertA(557fs)																													0.007
G1251T(K417N) T1320G(N440K) G1336A(G446S) G1430A(S477N) C1433A(T478K) A1451C(E484A) A1478G(Q493R) G1486A(G496S) A1493G(Q498R) A1501T(N501Y) T1513C(Y505H) C1516A(Q506K) C1640A(T547K)																									0.003					0.006			0.122
G1251T(K417N) T1320G(N440K) G1336A(G446S) G1430A(S477N) C1433A(T478K) A1451C(E484A) A1478G(Q493R) G1486A(G496S) A1493G(Q498R) A1501T(N501Y) T1513C(Y505H) C1516A(Q506K) C1640A(T547K) 1669-insertA(557fs)																													0.027
G1251T(K417N) T1320G(N440K) G1336A(G446S) G1430A(S477N) C1433A(T478K) A1451C(E484A) A1478G(Q493R) G1486A(G496S) A1493G(Q498R) A1501T(N501Y) T1513C(Y505H) C1519A(P507T) C1640A(T547K)																												0.002	0.002				0.004
G1251T(K417N) T1320G(N440K) G1336A(G446S) G1430A(S477N) C1433A(T478K) A1451C(E484A) A1478G(Q493R) G1486A(G496S) A1493G(Q498R) A1501T(N501Y) T1513C(Y505H) C1520A(P507Q) C1640A(T547K)																										0.002		0.002
G1251T(K417N) T1320G(N440K) G1336A(G446S) G1430A(S477N) C1433A(T478K) A1451C(E484A) A1478G(Q493R) G1486A(G496S) A1493G(Q498R) A1501T(N501Y) T1513C(Y505H) C1524A(Y508*) C1640A(T547K)																								0.003		0.001
G1251T(K417N) T1320G(N440K) G1336A(G446S) G1430A(S477N) C1433A(T478K) A1451C(E484A) A1478G(Q493R) G1486A(G496S) A1493G(Q498R) A1501T(N501Y) T1513C(Y505H) C1552T(L518L) C1640A(T547K) T1676C(F559S)																															0.012
G1251T(K417N) T1320G(N440K) G1336A(G446S) G1430A(S477N) C1433A(T478K) A1451C(E484A) A1478G(Q493R) G1486A(G496S) A1493G(Q498R) A1501T(N501Y) T1513C(Y505H) C1552T(L518L) C1640A(T547K) T1676G(F559C)																															0.01
G1251T(K417N) T1320G(N440K) G1336A(G446S) G1430A(S477N) C1433A(T478K) A1451C(E484A) A1478G(Q493R) G1486A(G496S) A1493G(Q498R) A1501T(N501Y) T1513C(Y505H) C1559A(A520E) C1640A(T547K)																												0.002	0.002
G1251T(K417N) T1320G(N440K) G1336A(G446S) G1430A(S477N) C1433A(T478K) A1451C(E484A) A1478G(Q493R) G1486A(G496S) A1493G(Q498R) A1501T(N501Y) T1513C(Y505H) C1580T(P527L) C1640A(T547K)																													0.027
G1251T(K417N) T1320G(N440K) G1336A(G446S) G1430A(S477N) C1433A(T478K) A1451C(E484A) A1478G(Q493R) G1486A(G496S) A1493G(Q498R) A1501T(N501Y) T1513C(Y505H) C1640A(T547K)																								0.345	0.789	0.614	0.777	0.839	0.739	0.569	0.854	0.876	0.746
G1251T(K417N) T1320G(N440K) G1336A(G446S) G1430A(S477N) C1433A(T478K) A1451C(E484A) A1478G(Q493R) G1486A(G496S) A1493G(Q498R) A1501T(N501Y) T1513C(Y505H) C1640A(T547K) A1669-1669del(557fs)																											0.007
G1251T(K417N) T1320G(N440K) G1336A(G446S) G1430A(S477N) C1433A(T478K) A1451C(E484A) A1478G(Q493R) G1486A(G496S) A1493G(Q498R) A1501T(N501Y) T1513C(Y505H) C1640A(T547K) A1672T(K558*)																									0.024
G1251T(K417N) T1320G(N440K) G1336A(G446S) G1430A(S477N) C1433A(T478K) A1451C(E484A) A1478G(Q493R) G1486A(G496S) A1493G(Q498R) A1501T(N501Y) T1513C(Y505H) C1640A(T547K) A1737G(P579P)																								0.021
G1251T(K417N) T1320G(N440K) G1336A(G446S) G1430A(S477N) C1433A(T478K) A1451C(E484A) A1478G(Q493R) G1486A(G496S) A1493G(Q498R) A1501T(N501Y) T1513C(Y505H) C1640A(T547K) C1678T(L560L)																								0.023
G1251T(K417N) T1320G(N440K) G1336A(G446S) G1430A(S477N) C1433A(T478K) A1451C(E484A) A1478G(Q493R) G1486A(G496S) A1493G(Q498R) A1501T(N501Y) T1513C(Y505H) C1640A(T547K) C1715T(T572I)																													0.022
G1251T(K417N) T1320G(N440K) G1336A(G446S) G1430A(S477N) C1433A(T478K) A1451C(E484A) A1478G(Q493R) G1486A(G496S) A1493G(Q498R) A1501T(N501Y) T1513C(Y505H) C1640A(T547K) G1651T(V551F)																									0.004
G1251T(K417N) T1320G(N440K) G1336A(G446S) G1430A(S477N) C1433A(T478K) A1451C(E484A) A1478G(Q493R) G1486A(G496S) A1493G(Q498R) A1501T(N501Y) T1513C(Y505H) C1640A(T547K) G1702A(D568N) C1753T(L585F)																									0.022
G1251T(K417N) T1320G(N440K) G1336A(G446S) G1430A(S477N) C1433A(T478K) A1451C(E484A) A1478G(Q493R) G1486A(G496S) A1493G(Q498R) A1501T(N501Y) T1513C(Y505H) C1640A(T547K) T1650A(G550G)																									0.022
G1251T(K417N) T1320G(N440K) G1336A(G446S) G1430A(S477N) C1433A(T478K) A1451C(E484A) A1478G(Q493R) G1486A(G496S) A1493G(Q498R) A1501T(N501Y) T1513C(Y505H) C1640A(T547K) T1656A(L552L) A1721G(D574G)																											0.019
G1251T(K417N) T1320G(N440K) G1336A(G446S) G1430A(S477N) C1433A(T478K) A1451C(E484A) A1478G(Q493R) G1486A(G496S) A1493G(Q498R) A1501T(N501Y) T1513C(Y505H) C1640A(T547K) T1659C(T553T)																											0.017
G1251T(K417N) T1320G(N440K) G1336A(G446S) G1430A(S477N) C1433A(T478K) A1451C(E484A) A1478G(Q493R) G1486A(G496S) A1493G(Q498R) A1501T(N501Y) T1513C(Y505H) C1640A(T547K) T1659G(T553T)																											0.004
G1251T(K417N) T1320G(N440K) G1336A(G446S) G1430A(S477N) C1433A(T478K) A1451C(E484A) A1478G(Q493R) G1486A(G496S) A1493G(Q498R) A1501T(N501Y) T1513C(Y505H) C1640A(T547K) T1675C(F559L)																											0.009
G1251T(K417N) T1320G(N440K) G1336A(G446S) G1430A(S477N) C1433A(T478K) A1451C(E484A) A1478G(Q493R) G1486A(G496S) A1493G(Q498R) A1501T(N501Y) T1513C(Y505H) C1640A(T547K) T1675G(F559V)																											0.01
G1251T(K417N) T1320G(N440K) G1336A(G446S) G1430A(S477N) C1433A(T478K) A1451C(E484A) A1478G(Q493R) G1486A(G496S) A1493G(Q498R) A1501T(N501Y) T1513C(Y505H) C1640A(T547K) T1677C(F559F)																								0.007
G1251T(K417N) T1320G(N440K) G1336A(G446S) G1430A(S477N) C1433A(T478K) A1451C(E484A) A1478G(Q493R) G1486A(G496S) A1493G(Q498R) A1501T(N501Y) T1513C(Y505H) C1640A(T547K) T1677G(F559L)																								0.01
G1251T(K417N) T1320G(N440K) G1336A(G446S) G1430A(S477N) C1433A(T478K) A1451C(E484A) A1478G(Q493R) G1486A(G496S) A1493G(Q498R) A1501T(N501Y) T1513C(Y505H) C1640A(T547K) T1710C(A570A)																									0.006
G1251T(K417N) T1320G(N440K) G1336A(G446S) G1430A(S477N) C1433A(T478K) A1451C(E484A) A1478G(Q493R) G1486A(G496S) A1493G(Q498R) A1501T(N501Y) T1513C(Y505H) C1640A(T547K) T1710G(A570A)																									0.018
G1251T(K417N) T1320G(N440K) G1336A(G446S) G1430A(S477N) C1433A(T478K) A1451C(E484A) A1478G(Q493R) G1486A(G496S) A1493G(Q498R) A1501T(N501Y) T1513C(Y505H) C1640A(T547K) T1734C(D578D)																											0.01
G1251T(K417N) T1320G(N440K) G1336A(G446S) G1430A(S477N) C1433A(T478K) A1451C(E484A) A1478G(Q493R) G1486A(G496S) A1493G(Q498R) A1501T(N501Y) T1513C(Y505H) CAA1516-1518AAC(Q506N) C1640A(T547K)																													0.001				0.004
G1251T(K417N) T1320G(N440K) G1336A(G446S) G1430A(S477N) C1433A(T478K) A1451C(E484A) A1478G(Q493R) G1486A(G496S) A1493G(Q498R) A1501T(N501Y) T1513C(Y505H) G1528T(V510L) C1640A(T547K)																										0.001		0.002	0.001
G1251T(K417N) T1320G(N440K) G1336A(G446S) G1430A(S477N) C1433A(T478K) A1451C(E484A) A1478G(Q493R) G1486A(G496S) A1493G(Q498R) A1501T(N501Y) T1513C(Y505H) G1534T(V512L) C1640A(T547K)																										0.001
G1251T(K417N) T1320G(N440K) G1336A(G446S) G1430A(S477N) C1433A(T478K) A1451C(E484A) A1478G(Q493R) G1486A(G496S) A1493G(Q498R) A1501T(N501Y) T1513C(Y505H) G1599A(L533L) C1640A(T547K)																													0.025
G1251T(K417N) T1320G(N440K) G1336A(G446S) G1430A(S477N) C1433A(T478K) A1451C(E484A) A1478G(Q493R) G1486A(G496S) A1493G(Q498R) A1501T(N501Y) T1513C(Y505H) G1634A(G545D) C1640A(T547K)																											0.019
G1251T(K417N) T1320G(N440K) G1336A(G446S) G1430A(S477N) C1433A(T478K) A1451C(E484A) A1478G(Q493R) G1486A(G496S) A1493G(Q498R) A1501T(N501Y) T1513C(Y505H) T1522G(Y508D) C1640A(T547K)																													0.003				0.002
G1251T(K417N) T1320G(N440K) G1336A(G446S) G1430A(S477N) C1433A(T478K) A1451C(E484A) A1478G(Q493R) G1486A(G496S) A1493G(Q498R) A1501T(N501Y) T1513C(Y505H) T1529G(V510G) C1640A(T547K)																												0.002
G1251T(K417N) T1320G(N440K) G1336A(G446S) G1430A(S477N) C1433A(T478K) A1451C(E484A) A1478G(Q493R) G1486A(G496S) A1493G(Q498R) A1501T(N501Y) T1513C(Y505H) T1532G(V511G) C1640A(T547K)																													0.001
G1251T(K417N) T1320G(N440K) G1336A(G446S) G1430A(S477N) C1433A(T478K) A1451C(E484A) A1478G(Q493R) G1486A(G496S) A1493G(Q498R) A1501T(N501Y) T1513C(Y505H) T1538G(L513R) C1640A(T547K)																													0.003				0.002
G1251T(K417N) T1320G(N440K) G1336A(G446S) G1430A(S477N) C1433A(T478K) A1451C(E484A) A1478G(Q493R) G1486A(G496S) A1493G(Q498R) A1501T(N501Y) T1513C(Y505H) T1539G(L513L) C1640A(T547K)																													0.004				0.002
G1251T(K417N) T1320G(N440K) G1336A(G446S) G1430A(S477N) C1433A(T478K) A1451C(E484A) A1478G(Q493R) G1486A(G496S) A1493G(Q498R) A1501T(N501Y) T1513C(Y505H) T1540G(S514A) C1640A(T547K)																													0.002
G1251T(K417N) T1320G(N440K) G1336A(G446S) G1430A(S477N) C1433A(T478K) A1451C(E484A) A1478G(Q493R) G1486A(G496S) A1493G(Q498R) A1501T(N501Y) T1513C(Y505H) T1542G(S514S) C1640A(T547K)																													0.005	0.001			0.001
G1251T(K417N) T1320G(N440K) G1336A(G446S) G1430A(S477N) C1433A(T478K) A1451C(E484A) A1478G(Q493R) G1486A(G496S) A1493G(Q498R) A1501T(N501Y) T1513C(Y505H) T1543G(F515V) C1640A(T547K)																													0.005	0.003			0.004
G1251T(K417N) T1320G(N440K) G1336A(G446S) G1430A(S477N) C1433A(T478K) A1451C(E484A) A1478G(Q493R) G1486A(G496S) A1493G(Q498R) A1501T(N501Y) T1513C(Y505H) T1544G(F515C) C1640A(T547K)																													0.003				0.003
G1251T(K417N) T1320G(N440K) G1336A(G446S) G1430A(S477N) C1433A(T478K) A1451C(E484A) A1478G(Q493R) G1486A(G496S) A1493G(Q498R) A1501T(N501Y) T1513C(Y505H) T1551G(L517L) C1640A(T547K)																													0.001
G1251T(K417N) T1320G(N440K) G1336A(G446S) G1430A(S477N) C1433A(T478K) A1451C(E484A) A1478G(Q493R) G1486A(G496S) A1493G(Q498R) A1501T(N501Y) T1513C(Y505H) T1622G(F541C) C1640A(T547K)																													0.001
G1251T(K417N) T1320G(N440K) G1336A(G446S) G1430A(S477N) C1433A(T478K) A1451C(E484A) A1478G(Q493R) G1486A(G496S) A1493G(Q498R) A1501T(N501Y) TAC1513-1515CAA(Y505Q) C1640A(T547K)																									0.003	0.002		0.003	0.003				0.009
G1251T(K417N) T1320G(N440K) G1336A(G446S) G1430A(S477N) C1433A(T478K) A1451C(E484A) A1478G(Q493R) GGT1486-1488AGTTinsert(G496Sfsinsert) A1493G(Q498R) A1501T(N501Y) T1513C(Y505H) C1640A(T547K)																											0.008
G1251T(K417N) T1320G(N440K) G1336A(G446S) G1430A(S477N) C1433A(T478K) A1451C(E484A) C1640A(T547K)																									0.003		0.005
G1251T(K417N) T1320G(N440K) G1336A(G446S) G1430A(S477N) C1433A(T478K) A1451C(E484A) CAA1477-1479CGG(Q493R) G1486A(G496S) A1493G(Q498R) A1501T(N501Y) T1513C(Y505H) C1640A(T547K)																									0.003
G1251T(K417N) T1320G(N440K) G1336A(G446S) G1430A(S477N) C1433A(T478K) A1451C(E484A) GGT1486-1488ACT(G496T) A1493G(Q498R) A1501T(N501Y) T1513C(Y505H) A1518C(Q506H) C1640A(T547K)																																		0.02
G1251T(K417N) T1320G(N440K) G1336A(G446S) G1430A(S477N) C1433A(T478K) A1451C(E484A) GGT1486-1488ACT(G496T) A1493G(Q498R) A1501T(N501Y) T1513C(Y505H) C1640A(T547K)																																		0.464
G1251T(K417N) T1320G(N440K) G1336A(G446S) G1430A(S477N) C1433A(T478K) A1451T(E484V) A1478G(Q493R) G1486A(G496S) A1493G(Q498R) A1501T(N501Y) T1513C(Y505H) A1518C(Q506H) C1640A(T547K)																																	0.032
G1251T(K417N) T1320G(N440K) G1336A(G446S) T1359A(Y453*) G1430A(S477N) C1433A(T478K) A1451C(E484A) A1478G(Q493R) G1486A(G496S) A1493G(Q498R) A1501T(N501Y) T1513C(Y505H) C1640A(T547K)																																	0.013
G1251T(K417N) T1320G(N440K) G1336A(G446S) T1359A(Y453*) G1430A(S477N) C1433A(T478K) A1451C(E484A) GGT1486-1488ACT(G496T) A1493G(Q498R) A1501T(N501Y) T1513C(Y505H) C1640A(T547K)																																		0.008
G1251T(K417N) T1320G(N440K) G1336A(G446S) T1359C(Y453Y) G1430A(S477N) C1433A(T478K) A1451C(E484A) A1478G(Q493R) G1486A(G496S) A1493G(Q498R) A1501T(N501Y) T1513C(Y505H) C1640A(T547K)																																	0.006
G1251T(K417N) T1320G(N440K) G1336A(G446S) T1375C(S459P) G1430A(S477N) C1433A(T478K) A1451C(E484A) A1478G(Q493R) T1485C(Y495Y) G1486A(G496S) A1493G(Q498R) A1501T(N501Y) T1513A(Y505N) C1640A(T547K)																										0.005
G1251T(K417N) T1320G(N440K) G1336A(G446S) T1375C(S459P) G1430A(S477N) C1433A(T478K) A1451C(E484A) A1478G(Q493R) T1485C(Y495Y) G1486A(G496S) A1493G(Q498R) A1501T(N501Y) T1513C(Y505H) C1516A(Q506K) C1640A(T547K)																										0.004
G1251T(K417N) T1320G(N440K) G1336A(G446S) T1375C(S459P) G1430A(S477N) C1433A(T478K) A1451C(E484A) A1478G(Q493R) T1485C(Y495Y) G1486A(G496S) A1493G(Q498R) A1501T(N501Y) T1513C(Y505H) C1640A(T547K)																										0.211
G1251T(K417N) T1320G(N440K) G1336A(G446S) T1375C(S459P) G1430A(S477N) C1433A(T478K) A1451C(E484A) A1478G(Q493R) T1485C(Y495Y) G1486A(G496S) A1493G(Q498R) A1501T(N501Y) T1513C(Y505H) C1640A(T547K) A1672T(K558*)																										0.023
G1251T(K417N) T1320G(N440K) G1336A(G446S) T1375C(S459P) G1430A(S477N) C1433A(T478K) A1451C(E484A) A1478G(Q493R) T1485C(Y495Y) G1486A(G496S) A1493G(Q498R) A1501T(N501Y) T1513C(Y505H) C1640A(T547K) G1702A(D568N) C1753T(L585F)																										0.023
G1251T(K417N) T1320G(N440K) G1336A(G446S) T1375C(S459P) G1430A(S477N) C1433A(T478K) A1451C(E484A) A1478G(Q493R) T1485C(Y495Y) G1486A(G496S) A1493G(Q498R) A1501T(N501Y) T1513C(Y505H) C1640A(T547K) T1650A(G550G)																										0.023
G1251T(K417N) T1320G(N440K) G1336A(G446S) T1375C(S459P) G1430A(S477N) C1433A(T478K) A1451C(E484A) A1478G(Q493R) T1485C(Y495Y) G1486A(G496S) A1493G(Q498R) A1501T(N501Y) T1513C(Y505H) C1640A(T547K) T1710C(A570A)																										0.006
G1251T(K417N) T1320G(N440K) G1336A(G446S) T1375C(S459P) G1430A(S477N) C1433A(T478K) A1451C(E484A) A1478G(Q493R) T1485C(Y495Y) G1486A(G496S) A1493G(Q498R) A1501T(N501Y) T1513C(Y505H) C1640A(T547K) T1710G(A570A)																										0.019
G1251T(K417N) T1320G(N440K) G1336A(G446S) T1389C(P463P) G1430A(S477N) C1433A(T478K) A1451C(E484A) A1478G(Q493R) G1486A(G496S) A1493G(Q498R) A1501T(N501Y) T1513C(Y505H) C1640A(T547K)																									0.006
G1251T(K417N) T1320G(N440K) G1336A(G446S) T1392C(F464F) G1430A(S477N) C1433A(T478K) A1451C(E484A) A1478G(Q493R) G1486A(G496S) A1493G(Q498R) A1501T(N501Y) T1513C(Y505H) C1640A(T547K)																											0.01
G1251T(K417N) T1320G(N440K) G1336C(G446R) G1430A(S477N) C1433A(T478K) A1451C(E484A) A1478G(Q493R) G1486A(G496S) A1493G(Q498R) A1501T(N501Y) T1513C(Y505H) C1640A(T547K)																								0.001
G1251T(K417N) T1320G(N440K) G1430A(S477N) C1433A(T478K) A1451C(E484A) A1478G(Q493R) A1493G(Q498R) A1501T(N501Y) T1513A(Y505N) A1645T(T549S) A1669-1669del(557fs)																																		0.013
G1251T(K417N) T1320G(N440K) G1430A(S477N) C1433A(T478K) A1451C(E484A) A1478G(Q493R) A1493G(Q498R) A1501T(N501Y) T1513C(Y505H) A1645T(T549S) A1669-1669del(557fs)																																		0.298
G1251T(K417N) T1320G(N440K) G1430A(S477N) C1433A(T478K) A1451C(E484A) A1478G(Q493R) A1493G(Q498R) A1501T(N501Y) T1513C(Y505H) C1516A(Q506K) A1645T(T549S) A1669-1669del(557fs)																																		0.155
G1251T(K417N) T1320G(N440K) G1430A(S477N) C1433A(T478K) A1451C(E484A) A1478G(Q493R) A1493G(Q498R) A1501T(N501Y) T1513C(Y505H) C1519A(P507T) A1645T(T549S) A1669-1669del(557fs)																																		0.006
G1251T(K417N) T1320G(N440K) G1430A(S477N) C1433A(T478K) A1451C(E484A) A1478G(Q493R) A1493G(Q498R) A1501T(N501Y) T1513C(Y505H) C1559A(A520E) A1645T(T549S) A1669-1669del(557fs)																																		0.004
G1251T(K417N) T1320G(N440K) G1430A(S477N) C1433A(T478K) A1451C(E484A) A1478G(Q493R) A1493G(Q498R) A1501T(N501Y) T1513C(Y505H) T1543G(F515V) A1645T(T549S) A1669-1669del(557fs)																																		0.002
G1251T(K417N) T1320G(N440K) G1430A(S477N) C1433A(T478K) A1451C(E484A) A1478G(Q493R) A1493G(Q498R) A1501T(N501Y) TAC1513-1515CAA(Y505Q) A1645T(T549S) A1669-1669del(557fs)																																		0.004
G1251T(K417N) T1320G(N440K) T1323C(L441L) G1336A(G446S) G1430A(S477N) C1433A(T478K) A1451C(E484A) A1478G(Q493R) G1486A(G496S) A1493G(Q498R) A1501T(N501Y) T1513C(Y505H) C1640A(T547K)																													0.024
G1291T(G431C) T1355G(L452R) A1451C(E484A) T1469A(F490Y) CAA1492-1494TAC(Q498Y) A1502G(N501S)											0.0026666666666666666
G1291T(G431C) T1355G(L452R) C1433A(T478K)											0.09733333333333333
G1291T(G431C) T1355G(L452R) C1433A(T478K) A1459C(N487H)											0.0026666666666666666
G1292N(G431?) T1355G(L452R) C1433A(T478K) T1722C(D574D)												0.008
G1297T(V433F) T1320G(N440K) AAGGTTGGT1330-1338AGTdel(KVG444-446Sdel) T1355A(L452Q) A1358T(Y453F) T1380G(N460K) G1430A(S477N) GAA1450-1452del(E484del) TTT1456-1458CCT(F486P) T1469A(F490Y) C1492A(Q498K) C1496A(P499H) A1501T(N501Y) T1513C(Y505H) C1555A(H519N) C1681T(P561S)												0.0012000000000000001
G1303T(A435S) T1355G(L452R) C1433A(T478K)											0.002
G1307-1307del(436fs) T1355G(L452R) C1433A(T478K)												0.006
G1324T(D442Y) T1355G(L452R) C1433A(T478K) C1565T(A522V)												0.0032
G1332T(K444N) T1355G(L452R) C1433A(T478K)																											0.004
G1339A(G447S) T1355G(L452R) C1433A(T478K)																						0.018
G1339T(G447C) T1355G(L452R) C1433A(T478K)												0.0004
G1430A(S477N)		0.114
G1445T(G482V) G1447T(V483F) G1450A(E484K)		0.1
G1450A(E484K)		0.098	0.209
GGC1291-1293TNC(G431?) T1355G(L452R) C1433A(T478K)											0.0033333333333333335
T1212G(G404G) A1501T(N501Y) C1709A(A570D)				0.001
T1212G(G404G) G1213T(D405Y) A1501T(N501Y) C1709A(A570D)				0.003
T1212G(G404G) GAT1213-1215TGT(D405C) A1501T(N501Y) C1709A(A570D)				0.002
T1215-1215del(405fs) A1250C(K417T) A1331C(K444T) A1451C(E484A) T1469A(F490Y) A1494C(Q498H) A1712G(D571G)					0.001
T1215-1215del(405fs) G1239T(G413G) T1355G(L452R) C1433A(T478K)							0.001
T1215-1215del(405fs) T1355G(L452R) C1433A(T478K)										0.001		0.0004			0.002							0.0006666666666666666
T1215G(D405E) G1216-1216del(406fs) A1501T(N501Y) C1709A(A570D)				0.002
T1220-1220del(407fs) A1501T(N501Y) C1709A(A570D)				0.001
T1220-1220del(407fs) T1355G(L452R) C1433A(T478K)												0.0002
T1233C(A411A) G1251T(K417N) T1320G(N440K) G1336A(G446S) G1430A(S477N) C1433A(T478K) A1451C(E484A) A1478G(Q493R) G1486A(G496S) A1493G(Q498R) A1501T(N501Y) T1513C(Y505H) C1640A(T547K)																											0.009
T1281C(D427D) G1450A(E484K)		0.098
T1284-1284del(428fs) T1355G(L452R) C1433A(T478K)										0.098
T1284-1284del(428fs) T1355G(L452R) C1433A(T478K) A1459T(N487Y)										0.002
T1284C(D428D) T1355G(L452R) C1433A(T478K)												0.0018
T1305C(A435A) C1433A(T478K)		0.058
T1320G(N440K) AAGGTTGGT1330-1338AGTdel(KVG444-446Sdel) T1355A(L452Q) A1358T(Y453F) C1433A(T478K)												0.0008
T1320G(N440K) AAGGTTGGT1330-1338AGTdel(KVG444-446Sdel) T1355A(L452Q) A1358T(Y453F) T1380G(N460K) A1451C(E484A) T1469A(F490Y) A1494C(Q498H)											0.0013333333333333333
T1320G(N440K) AAGGTTGGT1330-1338AGTdel(KVG444-446Sdel) T1355A(L452Q) A1358T(Y453F) T1380G(N460K) C1433A(T478K)												0.0012000000000000001
T1320G(N440K) AAGGTTGGT1330-1338AGTdel(KVG444-446Sdel) T1355A(L452Q) A1358T(Y453F) T1380G(N460K) G1430A(S477N) GAA1450-1452del(E484del) TTT1456-1458CCT(F486P) C1492A(Q498K) C1496A(P499H) A1501T(N501Y) T1513C(Y505H)												0.0004
T1320G(N440K) AAGGTTGGT1330-1338AGTdel(KVG444-446Sdel) T1355A(L452Q) A1358T(Y453F) T1380G(N460K) G1430A(S477N) GAA1450-1452del(E484del) TTT1456-1458CCT(F486P) C1492A(Q498K) C1496A(P499H) A1501T(N501Y) T1513C(Y505H) C1555A(H519N)											0.004	0.0026000000000000003
T1320G(N440K) AAGGTTGGT1330-1338AGTdel(KVG444-446Sdel) T1355A(L452Q) A1358T(Y453F) T1380G(N460K) G1430A(S477N) GAA1450-1452del(E484del) TTT1456-1458CCT(F486P) C1492A(Q498K) C1496A(P499H) A1501T(N501Y) T1513C(Y505H) C1555A(H519N) C1681T(P561S)											0.010333333333333333	0.009
T1320G(N440K) AAGGTTGGT1330-1338AGTdel(KVG444-446Sdel) T1355A(L452Q) A1358T(Y453F) T1380G(N460K) G1430A(S477N) GAA1450-1452del(E484del) TTT1456-1458CCT(F486P) T1469A(F490Y) C1492A(Q498K) C1496A(P499H) A1501T(N501Y) T1506C(G502G) T1513C(Y505H) C1555A(H519N) C1681T(P561S)												0.012
T1320G(N440K) AAGGTTGGT1330-1338AGTdel(KVG444-446Sdel) T1355A(L452Q) A1358T(Y453F) T1380G(N460K) G1430A(S477N) GAA1450-1452del(E484del) TTT1456-1458GCT(F486A) C1492A(Q498K) C1496A(P499H) A1501T(N501Y) T1513C(Y505H) C1555A(H519N) C1629T(F543F)											0.0013333333333333333
T1320G(N440K) AAGGTTGGT1330-1338AGTdel(KVG444-446Sdel) T1355A(L452Q) A1358T(Y453F) T1380G(N460K) G1430A(S477N) GAA1450-1452del(E484del) TTT1456-1458GCT(F486A) C1492A(Q498K) C1496A(P499H) A1501T(N501Y) T1513C(Y505H) C1555A(H519N) C1629T(F543F) C1681T(P561S) C1738A(Q580K)											0.0016666666666666668
T1320G(N440K) AAGGTTGGT1330-1338AGTdel(KVG444-446Sdel) T1355G(L452R) C1433A(T478K)												0.0008
T1334C(V445A) T1355G(L452R) C1433A(T478K)											0.0026666666666666666
T1345C(Y449H) T1380G(N460K) A1451C(E484A) T1469A(F490Y) CAA1492-1494TAC(Q498Y) A1502G(N501S)											0.0006666666666666666
T1355G(L452R)		0.089	0.0005												0.005					0.005
T1355G(L452R) 1366-insertT(456fs) C1433A(T478K)												0.0014
T1355G(L452R) 1389-insertT(463fs) C1433A(T478K)										0.121
T1355G(L452R) 1389-insertT(463fs) T1405G(S469A) C1433A(T478K)										0.002
T1355G(L452R) A1378G(N460D) C1433A(T478K)									0.002
T1355G(L452R) A1408C(T470P) C1433A(T478K)												0.0002
T1355G(L452R) A1413C(E471D) C1433A(T478K)																				0.007
T1355G(L452R) A1413G(E471E) C1433A(T478K)																				0.012
T1355G(L452R) C1409A(T470N) C1433A(T478K)										0.157
T1355G(L452R) C1431T(S477S) C1433A(T478K)												0.002
T1355G(L452R) C1433A(T478K)	0.502					0.374	0.243		0.531	0.6	0.35966666666666663	0.609	0.322		0.929	0.38	0.014	0.465	0.419	0.63	0.414	0.5626666666666666	0.6875	0.494	0.035		0.056			0.141
T1355G(L452R) C1433A(T478K) 1693-insertT(565fs)																				0.036
T1355G(L452R) C1433A(T478K) A1451C(E484A)															0.007
T1355G(L452R) C1433A(T478K) A1451T(E484V)															0.004
T1355G(L452R) C1433A(T478K) A1451T(E484V) T1722C(D574D)												0.0021999999999999997
T1355G(L452R) C1433A(T478K) A1452C(E484D) T1542C(S514S)																	0.002
T1355G(L452R) C1433A(T478K) A1452G(E484E)											0.0033333333333333335
T1355G(L452R) C1433A(T478K) A1459C(N487H)												0.002
T1355G(L452R) C1433A(T478K) A1459G(N487D)											0.0013333333333333333	0.0012000000000000001
T1355G(L452R) C1433A(T478K) A1479G(Q493Q)											0.001
T1355G(L452R) C1433A(T478K) A1479G(Q493Q) T1722C(D574D) G1732-1732del(578fs)											0.002
T1355G(L452R) C1433A(T478K) A1514C(Y505S)												0.0002
T1355G(L452R) C1433A(T478K) A1518C(Q506H)							0.006
T1355G(L452R) C1433A(T478K) A1525C(R509R)										0.001		0.0008			0.001
T1355G(L452R) C1433A(T478K) A1527C(R509S)												0.0006000000000000001
T1355G(L452R) C1433A(T478K) A1527G(R509R)												0.0012000000000000001
T1355G(L452R) C1433A(T478K) A1527T(R509S)												0.0002
T1355G(L452R) C1433A(T478K) A1548C(E516D)												0.0004							0.004
T1355G(L452R) C1433A(T478K) A1560C(A520A)															0.001
T1355G(L452R) C1433A(T478K) A1582G(K528E)	0.002
T1355G(L452R) C1433A(T478K) A1603-1603del(535fs)											0.002
T1355G(L452R) C1433A(T478K) A1607T(N536I)												0.008799999999999999
T1355G(L452R) C1433A(T478K) A1609T(K537*)											0.0006666666666666666	0.0004
T1355G(L452R) C1433A(T478K) A1609T(K537*) T1653A(V551V)											0.0006666666666666666
T1355G(L452R) C1433A(T478K) A1611G(K537K)																				0.04
T1355G(L452R) C1433A(T478K) A1611G(K537K) G1720A(D574N)																				0.027
T1355G(L452R) C1433A(T478K) A1619C(N540T)																				0.003
T1355G(L452R) C1433A(T478K) A1619G(N540S)																				0.018
T1355G(L452R) C1433A(T478K) A1689G(Q563Q)												0.009600000000000001
T1355G(L452R) C1433A(T478K) A1703G(D568G) T1722C(D574D)																						0.16233333333333333
T1355G(L452R) C1433A(T478K) AG1525-1526del(509fs)																					0.139
T1355G(L452R) C1433A(T478K) C1436A(P479H)										0.002
T1355G(L452R) C1433A(T478K) C1471-1471del(491fs) T1722C(D574D)												0.0018
T1355G(L452R) C1433A(T478K) C1495T(P499S)													0.002
T1355G(L452R) C1433A(T478K) C1497A(P499P)												0.0008
T1355G(L452R) C1433A(T478K) C1515A(Y505*)												0.0004			0.001
T1355G(L452R) C1433A(T478K) C1515A(Y505*) AG1525-1526del(509fs)																					0.003
T1355G(L452R) C1433A(T478K) C1516A(Q506K)							0.016			0.004		0.0018	0.002							0.003
T1355G(L452R) C1433A(T478K) C1516A(Q506K) AG1525-1526del(509fs)																					0.002
T1355G(L452R) C1433A(T478K) C1519A(P507T)										0.001		0.0006000000000000001
T1355G(L452R) C1433A(T478K) C1519A(P507T) AG1525-1526del(509fs)																					0.002
T1355G(L452R) C1433A(T478K) C1520A(P507Q)									0.001	0.001		0.0018000000000000002											0.0005
T1355G(L452R) C1433A(T478K) C1520A(P507Q) 1693-insertT(565fs)																				0.003
T1355G(L452R) C1433A(T478K) C1524A(Y508*)										0.003	0.0013333333333333333	0.0062			0.002			0.011	0.016	0.005		0.0030000000000000005	0.0025
T1355G(L452R) C1433A(T478K) C1524A(Y508*) T1542C(S514S)																	0.002
T1355G(L452R) C1433A(T478K) C1537A(L513I)										0.001		0.0006000000000000001
T1355G(L452R) C1433A(T478K) C1549A(L517I)												0.0002
T1355G(L452R) C1433A(T478K) C1555T(H519Y)											0.005999999999999999
T1355G(L452R) C1433A(T478K) C1555T(H519Y) G1708T(A570S)											0.08133333333333333
T1355G(L452R) C1433A(T478K) C1559A(A520E)							0.003					0.001	0.002		0.002					0.003
T1355G(L452R) C1433A(T478K) C1565A(A522E)												0.0002			0.001
T1355G(L452R) C1433A(T478K) C1565T(A522V)											0.018	0.0021999999999999997	0.105
T1355G(L452R) C1433A(T478K) C1565T(A522V) G1708T(A570S)												0.0008
T1355G(L452R) C1433A(T478K) C1579A(P527T)															0.001
T1355G(L452R) C1433A(T478K) C1640A(T547K)															0.002
T1355G(L452R) C1433A(T478K) C1640T(T547I)												0.0014
T1355G(L452R) C1433A(T478K) C1687A(Q563K)											0.0006666666666666666	0.0004
T1355G(L452R) C1433A(T478K) C1742A(T581K)																						0.0003333333333333333
T1355G(L452R) C1433A(T478K) C1753-1753del(585fs)												0.0002			0.001
T1355G(L452R) C1433A(T478K) CT1499-1500del(500fs)											0.0033333333333333335
T1355G(L452R) C1433A(T478K) G1439A(C480Y) A1451C(E484A)															0.004
T1355G(L452R) C1433A(T478K) G1439C(C480S) A1451C(E484A)															0.002
T1355G(L452R) C1433A(T478K) G1439T(C480F) A1451C(E484A)															0.003
T1355G(L452R) C1433A(T478K) G1444T(G482C)																		0.006
T1355G(L452R) C1433A(T478K) G1445A(G482D) G1447T(V483F)											0.0016666666666666668
T1355G(L452R) C1433A(T478K) G1445T(G482V)															0.007	0.002
T1355G(L452R) C1433A(T478K) G1447T(V483F)												0.0004
T1355G(L452R) C1433A(T478K) G1450T(E484*)															0.002
T1355G(L452R) C1433A(T478K) G1463T(C488F)												0.001	0.001
T1355G(L452R) C1433A(T478K) G1486T(G496C)											0.07933333333333333
T1355G(L452R) C1433A(T478K) G1504T(G502C)																					0.177
T1355G(L452R) C1433A(T478K) G1505T(G502V)												0.0002
T1355G(L452R) C1433A(T478K) G1507T(V503F)												0.0014
T1355G(L452R) C1433A(T478K) G1507T(V503F) T1542C(S514S)																	0.004
T1355G(L452R) C1433A(T478K) G1511T(G504V)												0.0004
T1355G(L452R) C1433A(T478K) G1526T(R509I) T1542C(S514S)																	0.002
T1355G(L452R) C1433A(T478K) G1528T(V510L)												0.0002
T1355G(L452R) C1433A(T478K) G1534T(V512L)												0.0004
T1355G(L452R) C1433A(T478K) G1534T(V512L) T1542C(S514S)																	0.002
T1355G(L452R) C1433A(T478K) G1546T(E516*)												0.0004							0.001
T1355G(L452R) C1433A(T478K) G1564C(A522P)												0.0252
T1355G(L452R) C1433A(T478K) G1570T(V524F)											0.0033333333333333335
T1355G(L452R) C1433A(T478K) G1587T(K529N)												0.0008
T1355G(L452R) C1433A(T478K) G1599T(L533F)																				0.059			0.1165
T1355G(L452R) C1433A(T478K) G1634A(G545D)						0.166
T1355G(L452R) C1433A(T478K) G1642A(G548S)												0.0004
T1355G(L452R) C1433A(T478K) G1651T(V551F)											0.0026666666666666666
T1355G(L452R) C1433A(T478K) T1448A(V483D) AG1525-1526del(509fs)																					0.012
T1355G(L452R) C1433A(T478K) T1448C(V483A)																					0.003
T1355G(L452R) C1433A(T478K) T1455A(G485G)																						0.002
T1355G(L452R) C1433A(T478K) T1455C(G485G)																						0.0023333333333333335
T1355G(L452R) C1433A(T478K) T1455G(G485G)																						0.0033333333333333335
T1355G(L452R) C1433A(T478K) T1488G(G496G)											0.08800000000000001
T1355G(L452R) C1433A(T478K) T1506C(G502G)												0.0018
T1355G(L452R) C1433A(T478K) T1512A(G504G)												0.0002
T1355G(L452R) C1433A(T478K) T1512G(G504G)									0.001	0.002	0.0013333333333333333	0.004200000000000001	0.002		0.002				0.006				0.0005
T1355G(L452R) C1433A(T478K) T1512G(G504G) T1542C(S514S)																	0.007
T1355G(L452R) C1433A(T478K) T1513A(Y505N)												0.0002
T1355G(L452R) C1433A(T478K) T1513G(Y505D)											0.0006666666666666666	0.0024000000000000002			0.002				0.004			0.0003333333333333333	0.0005
T1355G(L452R) C1433A(T478K) T1513G(Y505D) T1542C(S514S)																	0.003
T1355G(L452R) C1433A(T478K) T1522G(Y508D)									0.001			0.0004							0.003
T1355G(L452R) C1433A(T478K) T1522G(Y508D) T1542C(S514S)																	0.002
T1355G(L452R) C1433A(T478K) T1529G(V510G)												0.0008
T1355G(L452R) C1433A(T478K) T1529G(V510G) T1542C(S514S)																	0.002
T1355G(L452R) C1433A(T478K) T1532G(V511G)												0.0002
T1355G(L452R) C1433A(T478K) T1532G(V511G) T1542C(S514S)																	0.003
T1355G(L452R) C1433A(T478K) T1538G(L513R)												0.0002
T1355G(L452R) C1433A(T478K) T1539G(L513L) T1542C(S514S)																	0.005
T1355G(L452R) C1433A(T478K) T1540G(S514A)	0.003										0.0013333333333333333	0.0018000000000000002			0.001				0.003	0.002
T1355G(L452R) C1433A(T478K) T1542C(S514S)													0.08				0.923			0.049	0.149
T1355G(L452R) C1433A(T478K) T1542C(S514S) A1548C(E516D)																	0.002
T1355G(L452R) C1433A(T478K) T1542C(S514S) G1546T(E516*)																	0.002
T1355G(L452R) C1433A(T478K) T1542C(S514S) G1558T(A520S)																	0.003
T1355G(L452R) C1433A(T478K) T1542C(S514S) T1543G(F515V)																	0.004
T1355G(L452R) C1433A(T478K) T1542C(S514S) T1545G(F515L)																	0.003
T1355G(L452R) C1433A(T478K) T1542C(S514S) T1550G(L517R)																	0.003
T1355G(L452R) C1433A(T478K) T1542C(S514S) T1722A(D574E)																					0.025
T1355G(L452R) C1433A(T478K) T1542C(S514S) T1722C(D574D)												0.009600000000000001
T1355G(L452R) C1433A(T478K) T1542C(S514S) T1751-1751del(584fs)																	0.002
T1355G(L452R) C1433A(T478K) T1542C(S514S) T1754-1754del(585fs)																	0.002
T1355G(L452R) C1433A(T478K) T1543A(F515I)											0.0013333333333333333	0.0016
T1355G(L452R) C1433A(T478K) T1543G(F515V)	0.003						0.012					0.0008								0.003		0.0003333333333333333	0.001
T1355G(L452R) C1433A(T478K) T1543G(F515V) T1722C(D574D)												0.0068000000000000005
T1355G(L452R) C1433A(T478K) T1544G(F515C)							0.006					0.001											0.0005
T1355G(L452R) C1433A(T478K) T1545G(F515L)												0.0014							0.003				0.0005
T1355G(L452R) C1433A(T478K) T1550G(L517R)												0.0004
T1355G(L452R) C1433A(T478K) T1551G(L517L)												0.0002
T1355G(L452R) C1433A(T478K) T1557G(H519Q)												0.0014											0.0005
T1355G(L452R) C1433A(T478K) T1575-1575del(525fs)												0.0064
T1355G(L452R) C1433A(T478K) T1588A(S530T)																			0.012
T1355G(L452R) C1433A(T478K) T1588G(S530A)																			0.008
T1355G(L452R) C1433A(T478K) T1627C(F543L)											0.002	0.0012000000000000001
T1355G(L452R) C1433A(T478K) T1627G(F543V)											0.0016666666666666668	0.0012000000000000001
T1355G(L452R) C1433A(T478K) T1635-1635del(545fs)											0.002
T1355G(L452R) C1433A(T478K) T1693G(F565V)												0.0002
T1355G(L452R) C1433A(T478K) T1694G(F565C)												0.0002
T1355G(L452R) C1433A(T478K) T1722C(D574D)							0.006				0.005666666666666667	0.012399999999999998
T1355G(L452R) C1433A(T478K) T1731A(R577R)																				0.025
T1355G(L452R) C1433A(T478K) T1751-1751del(584fs)												0.0002			0.001
T1355G(L452R) C1433A(T478K) T1754-1754del(585fs)										0.001		0.0004			0.002
T1355G(L452R) C1433A(T478K) TCT1540-1542GCC(S514A)																	0.003
T1355G(L452R) C1433G(T478R)															0.003
T1355G(L452R) C1433T(T478I)															0.001
T1355G(L452R) C1580T(P527L)		0.117
T1355G(L452R) G1365T(L455F) C1433A(T478K)											0.0026666666666666666
T1355G(L452R) G1395T(E465D) C1433A(T478K)												0.0006000000000000001
T1355G(L452R) G1399T(D467Y) C1433A(T478K)											0.0029999999999999996
T1355G(L452R) G1411A(E471K) C1433A(T478K)																				0.021
T1355G(L452R) G1422T(Q474H) C1433A(T478K)												0.0002			0.001
T1355G(L452R) G1422T(Q474H) C1433A(T478K) T1590C(S530S)												0.0021999999999999997
T1355G(L452R) G1423T(A475S) C1433A(T478K)											0.0013333333333333333	0.0008
T1355G(L452R) G1426-1426del(476fs) C1433A(T478K)												0.0048000000000000004
T1355G(L452R) G1426T(G476C) C1433A(T478K)												0.0012000000000000001
T1355G(L452R) G1427A(G476D) C1433A(T478K)												0.011600000000000001
T1355G(L452R) G1430A(S477N) C1433A(T478K) A1451C(E484A) A1478G(Q493R) G1486A(G496S) A1493G(Q498R) A1501T(N501Y) T1513C(Y505H) C1640A(T547K)																								0.006
T1355G(L452R) T1357C(Y453H) C1433A(T478K)											0.0016666666666666668
T1355G(L452R) T1382C(L461P) C1433A(T478K)																				0.026
T1355G(L452R) T1389C(P463P) C1433A(T478K) C1565T(A522V)											0.004
T1355G(L452R) T1404A(I468I) C1433A(T478K)												0.0004
T1355G(L452R) T1410A(T470T) C1433A(T478K)																		0.0045
T1355G(L452R) T1419C(Y473Y) C1433A(T478K)																							0.1825
T1355G(L452R) T1419C(Y473Y) C1433A(T478K) C1524A(Y508*)																							0.0035
T1366C(F456L) A1451C(E484A) TTT1456-1458CCT(F486P) T1480C(S494P) CAA1492-1494TAC(Q498Y) C1555A(H519N) C1715A(T572N)																						0.171	0.0025
T1380G(N460K) A1451C(E484A) T1469A(F490Y) A1494C(Q498H)											0.0003333333333333333
T1380G(N460K) A1451C(E484A) T1469A(F490Y) CAA1492-1494TAC(Q498Y) A1502G(N501S)											0.0033333333333333335
T1410G(T470T)																		0.002
T1469A(F490Y) C1477A(Q493K) T1480C(S494P) CAA1492-1494TAC(Q498Y) A1502C(N501T) C1555A(H519N) A1583G(K528R) C1715A(T572N) T1719C(T573T)																		0.0025
T1512A(G504G) A1641G(T547T)																			0.001
T1512G(G504G)																		0.0025
T1513G(Y505D)																		0.002
