# Supplementary material for: Genetic diversity and evolutionary convergence of cryptic SARS- CoV-2 lineages detected via wastewater sequencing
Source: PLoS Pathog. 2022 Oct 14;18(10):e1010636. doi: 10.1371/journal.ppat.1010636 (PMC9604950; doi:10.1371/journal.ppat.1010636)
Supplement: S7 Data — Mapped amplicon sequences were then processed with SAM Refiner using the same spike sequence as a reference and the command line parameters “—Alpha 1.8—foldab 0.6”. (TSV) [file ppat.1010636.s009.tsv]

	2021-04-04	2021-04-19	2021-07-19	2021-08-09	2021-08-16	2021-08-23	2021-09-01	2021-09-08	2021-09-13	2021-09-20	2021-10-04	2021-10-18	2021-10-26	2021-10-31	2021-11-08	2021-11-15	2021-11-22	2021-11-29	2021-12-06	2021-12-13	2021-12-27	2021-12-28	2022-01-03	2022-01-12	2022-01-18	2022-01-25	2022-02-14	2022-02-23	2022-02-28	2022-03-07
Covariant	Abundance	Abundance	Abundance	Abundance	Abundance	Abundance	Abundance	Abundance	Abundance	Abundance	Abundance	Abundance	Abundance	Abundance	Abundance	Abundance	Abundance	Abundance	Abundance	Abundance	Abundance	Abundance	Abundance	Abundance	Abundance	Abundance	Abundance	Abundance	Abundance	Abundance
A1214C(D405A) T1355G(L452R) C1433A(T478K)			0.011
A1214G(D405G) T1355G(L452R) C1433A(T478K)			0.008
A1217-1217del(406fs)													0.002
A1217-1217del(406fs) A1250C(K417T) A1275G(L425L) C1317A(N439K) AAGGTT1330-1335TCCAAA(KV444-445SK) G1336A(G446S) TAT1345-1347CGT(Y449R) T1355A(L452Q) T1366C(F456L) T1380G(N460K) A1385G(K462R) A1414C(I472L) GCC1423-1425TTC(A475F) C1433A(T478K) GGTGTT1444-1449AGTdel(GV482-483Sdel) GAA1450-1452CCA(E484P) TTT1456-1458AGT(F486S) A1478T(Q493L) G1486A(G496S) CAA1492-1494TAT(Q498Y) A1502C(N501T) T1659A(T5…												0.0015
A1217-1217del(406fs) A1250C(K417T) A1275G(L425L) C1317A(N439K) AAGGTT1330-1335TCCAAA(KV444-445SK) G1336A(G446S) TAT1345-1347CGT(Y449R) T1355A(L452Q) T1366C(F456L) T1380G(N460K) A1385G(K462R) A1414C(I472L) GCC1423-1425TTC(A475F) C1433T(T478I) GGTGTT1444-1449AGTdel(GV482-483Sdel) GAA1450-1452CCA(E484P) TTT1456-1458AGT(F486S) A1478T(Q493L) G1486A(G496S) CAA1492-1494TAT(Q498Y) T1513A(Y505N) T1659A(T5…																0.003
A1217-1217del(406fs) A1250C(K417T) A1275G(L425L) C1317A(N439K) AAGGTT1330-1335TCCAAA(KV444-445SK) G1336A(G446S) TAT1345-1347CGT(Y449R) T1355A(L452Q) T1368A(F456L) T1380G(N460K) A1385G(K462R) A1414C(I472L) GCC1423-1425TTC(A475F) C1433A(T478K) GGTGTT1444-1449AGTdel(GV482-483Sdel) GAA1450-1452CCA(E484P) TTT1456-1458AGT(F486S) A1478T(Q493L) G1486A(G496S) CAA1492-1494TAT(Q498Y) A1502C(N501T) T1659A(T5…										0.004
A1217-1217del(406fs) A1501T(N501Y) C1709A(A570D)		0.0005
A1217-1217del(406fs) G1450A(E484K)		0.0005
A1217-1217del(406fs) T1355G(L452R) C1433A(T478K)			0.003	0.004	0.001	0.003	0.002	0.003	0.003			0.0015		0.001			0.0013333333333333333
A1217C(E406A) G1251T(K417N) T1263C(Y421Y) T1320G(N440K) G1336A(G446S) G1430A(S477N) C1433A(T478K) A1451C(E484A) A1478G(Q493R) G1486A(G496S) A1493G(Q498R) A1501T(N501Y) T1513C(Y505H) C1640A(T547K) G1649N(G550?)																					0.003	0.003
A1217C(E406A) G1251T(K417N) T1320G(N440K) G1336A(G446S) G1430A(S477N) C1433A(T478K) A1451C(E484A) A1478G(Q493R) G1486A(G496S) A1493G(Q498R) A1501T(N501Y) T1513C(Y505H) C1516A(Q506K) C1640A(T547K)																									0.012
A1217G(E406G) G1251T(K417N) T1263C(Y421Y) T1320G(N440K) G1336A(G446S) G1430A(S477N) C1433A(T478K) A1451C(E484A) A1478G(Q493R) G1486A(G496S) A1493G(Q498R) A1501T(N501Y) T1513C(Y505H) C1640A(T547K) G1649N(G550?)																					0.005	0.002
A1217G(E406G) G1251T(K417N) T1320G(N440K) G1336A(G446S) G1430A(S477N) C1433A(T478K) A1451C(E484A) A1478G(Q493R) G1486A(G496S) A1493G(Q498R) A1501T(N501Y) T1513C(Y505H) C1640A(T547K)																									0.004
A1222-1222del(408fs) A1250C(K417T) A1275G(L425L) C1317A(N439K) AAGGTT1330-1335TCCAAA(KV444-445SK) G1336A(G446S) TAT1345-1347CGT(Y449R) T1355A(L452Q) T1368A(F456L) T1380G(N460K) A1385G(K462R) A1414C(I472L) GCC1423-1425TTC(A475F) C1433A(T478K) GGTGTT1444-1449AGTdel(GV482-483Sdel) GAA1450-1452CCA(E484P) TTT1456-1458AGT(F486S) A1478T(Q493L) G1486A(G496S) CAA1492-1494TAT(Q498Y) A1502C(N501T) T1659A(T5…										0.001
A1222-1222del(408fs) T1355G(L452R) C1433A(T478K)						0.001		0.001	0.002			0.0005		0.0003333333333333333
A1224C(R408S) AAG1249-1251ATT(K417I) T1320G(N440K) G1336A(G446S) G1430A(S477N) C1433A(T478K) A1451C(E484A) A1478G(Q493R) G1486A(G496S) A1493G(Q498R) A1501T(N501Y) T1513C(Y505H) C1640A(T547K)																										0.015
A1224C(R408S) C1230T(I410I) G1251T(K417N) T1320G(N440K) G1336A(G446S) G1430A(S477N) C1433A(T478K) A1451C(E484A) A1478G(Q493R) G1486A(G496S) A1493G(Q498R) A1501T(N501Y) T1513C(Y505H) C1640A(T547K)																										0.054
A1224C(R408S) G1251T(K417N) T1320G(N440K) G1336A(G446S) G1430A(S477N) C1433A(T478K) A1451C(E484A) A1478G(Q493R) G1486A(G496S) A1493G(Q498R) A1501T(N501Y) T1513C(Y505H) A1518C(Q506H) C1640A(T547K)																										0.013
A1224C(R408S) G1251T(K417N) T1320G(N440K) G1336A(G446S) G1430A(S477N) C1433A(T478K) A1451C(E484A) A1478G(Q493R) G1486A(G496S) A1493G(Q498R) A1501T(N501Y) T1513C(Y505H) C1516A(Q506K) C1640A(T547K)																										0.011
A1241G(Q414R) T1320G(N440K) G1336A(G446S) G1430A(S477N) C1433A(T478K) A1451C(E484A) A1478G(Q493R) G1486A(G496S) A1493G(Q498R) A1501T(N501Y) T1513C(Y505H) C1640A(T547K)																							0.003
A1241G(Q414R) T1355G(L452R) C1433A(T478K)												0.0005
A1241G(Q414R) T1355G(L452R) C1433A(T478K) C1524A(Y508*) T1722C(D574D)																	0.001
A1241G(Q414R) T1355G(L452R) C1433A(T478K) T1659A(T553T) C1704T(D568D) C1715T(T572I)														0.002
A1241G(Q414R) T1355G(L452R) C1433A(T478K) T1694G(F565C) T1722C(D574D)																	0.0006666666666666666
A1241G(Q414R) T1355G(L452R) C1433A(T478K) T1722C(D574D)												0.0465		0.04833333333333333			0.33066666666666666
A1241T(Q414L) G1251T(K417N) T1320G(N440K) G1336A(G446S) G1430A(S477N) C1433A(T478K) A1451C(E484A) A1478G(Q493R) G1486A(G496S) A1493G(Q498R) A1501T(N501Y) T1513C(Y505H) C1640A(T547K)																											0.026
A1242C(Q414H) G1251T(K417N) T1320G(N440K) G1336A(G446S) G1430A(S477N) C1433A(T478K) A1451C(E484A) A1478G(Q493R) G1486A(G496S) A1493G(Q498R) A1501T(N501Y) T1513C(Y505H) C1640A(T547K)																								0.01
A1242G(Q414Q) G1251T(K417N) T1320G(N440K) G1336A(G446S) G1430A(S477N) C1433A(T478K) A1451C(E484A) A1478G(Q493R) G1486A(G496S) A1493G(Q498R) A1501T(N501Y) T1513C(Y505H) C1640A(T547K)																								0.015
A1243C(T415P) A1250C(K417T) A1275G(L425L) C1317A(N439K) AAGGTT1330-1335TCCAAA(KV444-445SK) G1336A(G446S) TAT1345-1347CGT(Y449R) T1355A(L452Q) T1366C(F456L) T1380G(N460K) A1385G(K462R) A1414C(I472L) GCC1423-1425TTC(A475F) C1433T(T478I) GGTGTT1444-1449AGTdel(GV482-483Sdel) GAA1450-1452CCA(E484P) TTT1456-1458AGT(F486S) A1478T(Q493L) G1486A(G496S) CAA1492-1494TAT(Q498Y) T1513A(Y505N) T1659A(T553T) C1…																0.007
A1243C(T415P) T1355G(L452R) C1433A(T478K)														0.0026666666666666666
A1243G(T415A) A1250C(K417T) A1275G(L425L) C1317A(N439K) AAGGTT1330-1335TCCAAA(KV444-445SK) G1336A(G446S) TAT1345-1347CGT(Y449R) T1355A(L452Q) T1366C(F456L) T1380G(N460K) A1385G(K462R) A1414C(I472L) GCC1423-1425TTC(A475F) C1433T(T478I) GGTGTT1444-1449AGTdel(GV482-483Sdel) GAA1450-1452CCA(E484P) TTT1456-1458AGT(F486S) A1478T(Q493L) G1486A(G496S) CAA1492-1494TAT(Q498Y) T1513A(Y505N) T1659A(T553T) C1…																0.019
A1243G(T415A) T1355G(L452R) C1433A(T478K)														0.005999999999999999
A1243T(T415S) A1250C(K417T) A1275G(L425L) C1317A(N439K) AAGGTT1330-1335TCCAAA(KV444-445SK) G1336A(G446S) TAT1345-1347CGT(Y449R) T1355A(L452Q) T1366C(F456L) T1380G(N460K) A1385G(K462R) A1414C(I472L) GCC1423-1425TTC(A475F) C1433T(T478I) GGTGTT1444-1449AGTdel(GV482-483Sdel) GAA1450-1452CCA(E484P) TTT1456-1458AGT(F486S) A1478T(Q493L) G1486A(G496S) CAA1492-1494TAT(Q498Y) T1513A(Y505N) T1659A(T553T) C1…																0.024
A1243T(T415S) T1355G(L452R) C1433A(T478K)														0.008
A1250C(K417T) A1275G(L425L) A1283G(D428G) C1317A(N439K) AAGGTT1330-1335TCCAAA(KV444-445SK) G1336A(G446S) TAT1345-1347CGT(Y449R) T1355A(L452Q) T1366C(F456L) T1380G(N460K) A1385G(K462R) A1414C(I472L) GCC1423-1425TTC(A475F) C1433A(T478K) G1444A(G482S) GTT1447-1449CCA(V483P) 1452-insertT(484fs) GTTT1454-1457del(485fs) A1478T(Q493L) G1486A(G496S) CAA1492-1494TAT(Q498Y) C1496A(P499H) T1513C(Y505H) T165…																	0.0026666666666666666
A1250C(K417T) A1275G(L425L) A1288G(T430A) C1317A(N439K) AAGGTT1330-1335TCCAAA(KV444-445SK) G1336A(G446S) TAT1345-1347CGT(Y449R) T1355A(L452Q) T1366C(F456L) T1380G(N460K) A1385G(K462R) A1414C(I472L) GCC1423-1425TTC(A475F) C1433A(T478K) G1444A(G482S) GTT1447-1449CCA(V483P) 1452-insertT(484fs) GTTT1454-1457del(485fs) A1478T(Q493L) G1486A(G496S) CAA1492-1494TAT(Q498Y) C1496A(P499H) T1513C(Y505H) T165…																	0.004
A1250C(K417T) A1275G(L425L) A1310C(N437T) C1317A(N439K) AAGGTT1330-1335TCCAAA(KV444-445SK) G1336A(G446S) TAT1345-1347CGT(Y449R) T1355A(L452Q) T1366C(F456L) T1380G(N460K) A1385G(K462R) A1414C(I472L) GCC1423-1425TTC(A475F) C1433T(T478I) GGTGTT1444-1449AGTdel(GV482-483Sdel) GAA1450-1452CCA(E484P) TTT1456-1458AGT(F486S) A1478T(Q493L) G1486A(G496S) CAA1492-1494TAT(Q498Y) T1513A(Y505N) T1659A(T553T) C1…																0.007
A1250C(K417T) A1275G(L425L) A1310G(N437S) C1317A(N439K) AAGGTT1330-1335TCCAAA(KV444-445SK) G1336A(G446S) TAT1345-1347CGT(Y449R) T1355A(L452Q) T1366C(F456L) T1380G(N460K) A1385G(K462R) A1414C(I472L) GCC1423-1425TTC(A475F) C1433T(T478I) GGTGTT1444-1449AGTdel(GV482-483Sdel) GAA1450-1452CCA(E484P) TTT1456-1458AGT(F486S) A1478T(Q493L) G1486A(G496S) CAA1492-1494TAT(Q498Y) T1513A(Y505N) T1659A(T553T) C1…																0.021
A1250C(K417T) A1275G(L425L) C1317A(N439K) AAG1330-1332TCC(K444S) GTT1333-1335ATA(V445I) G1336A(G446S) TAT1345-1347CGT(Y449R) T1355A(L452Q) T1368A(F456L) T1380G(N460K) A1385G(K462R) A1414C(I472L) GCC1423-1425TTC(A475F) C1433A(T478K) GGTGTT1444-1449AGTdel(GV482-483Sdel) GAA1450-1452CCA(E484P) TTT1456-1458AGT(F486S) A1478T(Q493L) G1486A(G496S) CAA1492-1494TAT(Q498Y) A1502C(N501T) T1659A(T553T) C1704…										0.001
A1250C(K417T) A1275G(L425L) C1317A(N439K) AAGGTT1330-1335TCCAAA(KV444-445SK) G1336A(G446S) A1346G(Y449C) T1355A(L452Q) T1368A(F456L) T1380G(N460K) A1385G(K462R) A1414C(I472L) GCC1423-1425TTC(A475F) C1433A(T478K) GGTGTT1444-1449AGTdel(GV482-483Sdel) GAA1450-1452CCA(E484P) TTT1456-1458AGT(F486S) A1478T(Q493L) G1486A(G496S) CAA1492-1494TAT(Q498Y) A1502C(N501T) T1659A(T553T) C1704T(D568D) C1715T(T572…										0.001
A1250C(K417T) A1275G(L425L) C1317A(N439K) AAGGTT1330-1335TCCAAA(KV444-445SK) G1336A(G446S) G1339A(G447S) TAT1345-1347CGT(Y449R) T1355A(L452Q) T1366C(F456L) T1380G(N460K) A1385G(K462R) A1414C(I472L) GCC1423-1425TTC(A475F) C1433A(T478K) G1444A(G482S) GTT1447-1449CCA(V483P) 1452-insertT(484fs) GTTT1454-1457del(485fs) A1478T(Q493L) G1486A(G496S) CAA1492-1494TAT(Q498Y) C1496A(P499H) T1513C(Y505H) T165…																	0.007
A1250C(K417T) A1275G(L425L) C1317A(N439K) AAGGTT1330-1335TCCAAA(KV444-445SK) G1336A(G446S) TAT1345-1347CGT(Y449R) T1355A(L452Q) C1433A(T478K)							0.001
A1250C(K417T) A1275G(L425L) C1317A(N439K) AAGGTT1330-1335TCCAAA(KV444-445SK) G1336A(G446S) TAT1345-1347CGT(Y449R) T1355A(L452Q) T1366C(F456L) T1380G(N460K) A1385G(K462R) A1414C(I472L) GCC1423-1425TTC(A475F) C1433A(T478K) G1444A(G482S) GTT1447-1449CCA(V483P) 1452-insertT(484fs) GTTT1454-1457del(485fs) A1478T(Q493L) G1486A(G496S) CAA1492-1494TAT(Q498Y) C1496A(P499H) T1513C(Y505H)																	0.009666666666666667
A1250C(K417T) A1275G(L425L) C1317A(N439K) AAGGTT1330-1335TCCAAA(KV444-445SK) G1336A(G446S) TAT1345-1347CGT(Y449R) T1355A(L452Q) T1366C(F456L) T1380G(N460K) A1385G(K462R) A1414C(I472L) GCC1423-1425TTC(A475F) C1433A(T478K) G1444A(G482S) GTT1447-1449CCA(V483P) 1452-insertT(484fs) GTTT1454-1457del(485fs) A1478T(Q493L) G1486A(G496S) CAA1492-1494TAT(Q498Y) C1496A(P499H) T1513C(Y505H) T1659A(T553T)																	0.004333333333333333
A1250C(K417T) A1275G(L425L) C1317A(N439K) AAGGTT1330-1335TCCAAA(KV444-445SK) G1336A(G446S) TAT1345-1347CGT(Y449R) T1355A(L452Q) T1366C(F456L) T1380G(N460K) A1385G(K462R) A1414C(I472L) GCC1423-1425TTC(A475F) C1433A(T478K) G1444A(G482S) GTT1447-1449CCA(V483P) 1452-insertT(484fs) GTTT1454-1457del(485fs) A1478T(Q493L) G1486A(G496S) CAA1492-1494TAT(Q498Y) C1496A(P499H) T1513C(Y505H) T1659A(T553T) C170…																	0.05666666666666667
A1250C(K417T) A1275G(L425L) C1317A(N439K) AAGGTT1330-1335TCCAAA(KV444-445SK) G1336A(G446S) TAT1345-1347CGT(Y449R) T1355A(L452Q) T1366C(F456L) T1380G(N460K) A1385G(K462R) A1414C(I472L) GCC1423-1425TTC(A475F) C1433A(T478K) GGTGTT1444-1449AGTdel(GV482-483Sdel) GAA1450-1452CCA(E484P) TTT1456-1458AGT(F486S) A1478T(Q493L) G1486A(G496S) C1491T(F497F) CAA1492-1494TAT(Q498Y) A1502C(N501T) T1659A(T553T) C1…												0.002
A1250C(K417T) A1275G(L425L) C1317A(N439K) AAGGTT1330-1335TCCAAA(KV444-445SK) G1336A(G446S) TAT1345-1347CGT(Y449R) T1355A(L452Q) T1366C(F456L) T1380G(N460K) A1385G(K462R) A1414C(I472L) GCC1423-1425TTC(A475F) C1433A(T478K) GGTGTT1444-1449AGTdel(GV482-483Sdel) GAA1450-1452CCA(E484P) TTT1456-1458AGT(F486S) A1478T(Q493L) G1486A(G496S) CAA1492-1494TAT(Q498Y) A1502C(N501T)											0.004333333333333333	0.003
A1250C(K417T) A1275G(L425L) C1317A(N439K) AAGGTT1330-1335TCCAAA(KV444-445SK) G1336A(G446S) TAT1345-1347CGT(Y449R) T1355A(L452Q) T1366C(F456L) T1380G(N460K) A1385G(K462R) A1414C(I472L) GCC1423-1425TTC(A475F) C1433A(T478K) GGTGTT1444-1449AGTdel(GV482-483Sdel) GAA1450-1452CCA(E484P) TTT1456-1458AGT(F486S) A1478T(Q493L) G1486A(G496S) CAA1492-1494TAT(Q498Y) A1502C(N501T) C1524A(Y508*) T1659A(T553T) C1…												0.004
A1250C(K417T) A1275G(L425L) C1317A(N439K) AAGGTT1330-1335TCCAAA(KV444-445SK) G1336A(G446S) TAT1345-1347CGT(Y449R) T1355A(L452Q) T1366C(F456L) T1380G(N460K) A1385G(K462R) A1414C(I472L) GCC1423-1425TTC(A475F) C1433A(T478K) GGTGTT1444-1449AGTdel(GV482-483Sdel) GAA1450-1452CCA(E484P) TTT1456-1458AGT(F486S) A1478T(Q493L) G1486A(G496S) CAA1492-1494TAT(Q498Y) A1502C(N501T) T1540G(S514A) T1659A(T553T) C1…												0.001
A1250C(K417T) A1275G(L425L) C1317A(N439K) AAGGTT1330-1335TCCAAA(KV444-445SK) G1336A(G446S) TAT1345-1347CGT(Y449R) T1355A(L452Q) T1366C(F456L) T1380G(N460K) A1385G(K462R) A1414C(I472L) GCC1423-1425TTC(A475F) C1433A(T478K) GGTGTT1444-1449AGTdel(GV482-483Sdel) GAA1450-1452CCA(E484P) TTT1456-1458AGT(F486S) A1478T(Q493L) G1486A(G496S) CAA1492-1494TAT(Q498Y) A1502C(N501T) T1659A(T553T)											0.0016666666666666668
A1250C(K417T) A1275G(L425L) C1317A(N439K) AAGGTT1330-1335TCCAAA(KV444-445SK) G1336A(G446S) TAT1345-1347CGT(Y449R) T1355A(L452Q) T1366C(F456L) T1380G(N460K) A1385G(K462R) A1414C(I472L) GCC1423-1425TTC(A475F) C1433A(T478K) GGTGTT1444-1449AGTdel(GV482-483Sdel) GAA1450-1452CCA(E484P) TTT1456-1458AGT(F486S) A1478T(Q493L) G1486A(G496S) CAA1492-1494TAT(Q498Y) A1502C(N501T) T1659A(T553T) C1704T(D568D) C1…											0.017666666666666667
A1250C(K417T) A1275G(L425L) C1317A(N439K) AAGGTT1330-1335TCCAAA(KV444-445SK) G1336A(G446S) TAT1345-1347CGT(Y449R) T1355A(L452Q) T1366C(F456L) T1380G(N460K) A1385G(K462R) A1414C(I472L) GCC1423-1425TTC(A475F) C1433A(T478K) GGTGTT1444-1449AGTdel(GV482-483Sdel) GAA1450-1452CCA(E484P) TTT1456-1458AGT(F486S) A1478T(Q493L) G1486A(G496S) CAA1492-1494TAT(Q498Y) A1502C(N501T) T1659C(T553T) C1704T(D568D) C1…												0.0085
A1250C(K417T) A1275G(L425L) C1317A(N439K) AAGGTT1330-1335TCCAAA(KV444-445SK) G1336A(G446S) TAT1345-1347CGT(Y449R) T1355A(L452Q) T1366C(F456L) T1380G(N460K) A1385G(K462R) A1414C(I472L) GCC1423-1425TTC(A475F) C1433A(T478K) GGTGTT1444-1449AGTdel(GV482-483Sdel) GAA1450-1452CCA(E484P) TTT1456-1458AGT(F486S) A1478T(Q493L) G1486A(G496S) CAA1492-1494TAT(Q498Y) C1495T(P499S) G1504A(G502S) T1513A(Y505N) C1…															0.096
A1250C(K417T) A1275G(L425L) C1317A(N439K) AAGGTT1330-1335TCCAAA(KV444-445SK) G1336A(G446S) TAT1345-1347CGT(Y449R) T1355A(L452Q) T1366C(F456L) T1380G(N460K) A1385G(K462R) A1414C(I472L) GCC1423-1425TTC(A475F) C1433A(T478K) GGTGTT1444-1449AGTdel(GV482-483Sdel) GAA1450-1452CCA(E484P) TTT1456-1458AGT(F486S) A1478T(Q493L) G1486A(G496S) CAA1492-1494TAT(Q498Y) C1495T(P499S) G1504A(G502S) T1513A(Y505N) G1…															0.017
A1250C(K417T) A1275G(L425L) C1317A(N439K) AAGGTT1330-1335TCCAAA(KV444-445SK) G1336A(G446S) TAT1345-1347CGT(Y449R) T1355A(L452Q) T1366C(F456L) T1380G(N460K) A1385G(K462R) A1414C(I472L) GCC1423-1425TTC(A475F) C1433A(T478K) GGTGTT1444-1449AGTdel(GV482-483Sdel) GAA1450-1452CCA(E484P) TTT1456-1458AGT(F486S) A1478T(Q493L) G1486A(G496S) CAA1492-1494TAT(Q498Y) C1496A(P499H) G1504A(G502S) T1513A(Y505N) T1…														0.05566666666666667
A1250C(K417T) A1275G(L425L) C1317A(N439K) AAGGTT1330-1335TCCAAA(KV444-445SK) G1336A(G446S) TAT1345-1347CGT(Y449R) T1355A(L452Q) T1366C(F456L) T1380G(N460K) A1385G(K462R) A1414C(I472L) GCC1423-1425TTC(A475F) C1433A(T478K) GGTGTT1444-1449AGTdel(GV482-483Sdel) GAA1450-1452CCA(E484P) TTT1456-1458AGT(F486S) A1478T(Q493L) G1486A(G496S) CAA1492-1494TAT(Q498Y) C1496A(P499H) T1513C(Y505H)															0.007
A1250C(K417T) A1275G(L425L) C1317A(N439K) AAGGTT1330-1335TCCAAA(KV444-445SK) G1336A(G446S) TAT1345-1347CGT(Y449R) T1355A(L452Q) T1366C(F456L) T1380G(N460K) A1385G(K462R) A1414C(I472L) GCC1423-1425TTC(A475F) C1433A(T478K) GGTGTT1444-1449AGTdel(GV482-483Sdel) GAA1450-1452CCA(E484P) TTT1456-1458AGT(F486S) A1478T(Q493L) G1486A(G496S) CAA1492-1494TAT(Q498Y) C1496A(P499H) T1513C(Y505H) T1659A(T553T) C1…															0.046
A1250C(K417T) A1275G(L425L) C1317A(N439K) AAGGTT1330-1335TCCAAA(KV444-445SK) G1336A(G446S) TAT1345-1347CGT(Y449R) T1355A(L452Q) T1366C(F456L) T1380G(N460K) A1385G(K462R) A1414C(I472L) GCC1423-1425TTC(A475F) C1433A(T478K) GGTGTT1444-1449AGTdel(GV482-483Sdel) GAA1450-1452CCA(E484P) TTT1456-1458AGT(F486S) A1478T(Q493L) G1486A(G496S) CAA1492-1494TAT(Q498Y) T1513A(Y505N)														0.005333333333333333
A1250C(K417T) A1275G(L425L) C1317A(N439K) AAGGTT1330-1335TCCAAA(KV444-445SK) G1336A(G446S) TAT1345-1347CGT(Y449R) T1355A(L452Q) T1366C(F456L) T1380G(N460K) A1385G(K462R) A1414C(I472L) GCC1423-1425TTC(A475F) C1433A(T478K) GGTGTT1444-1449AGTdel(GV482-483Sdel) GAA1450-1452CCA(E484P) TTT1456-1458AGT(F486S) A1478T(Q493L) G1486A(G496S) CAA1492-1494TAT(Q498Y) T1513A(Y505N) T1659A(T553T) C1704T(D568D) C1…														0.10966666666666668
A1250C(K417T) A1275G(L425L) C1317A(N439K) AAGGTT1330-1335TCCAAA(KV444-445SK) G1336A(G446S) TAT1345-1347CGT(Y449R) T1355A(L452Q) T1366C(F456L) T1380G(N460K) A1385G(K462R) A1414C(I472L) GCC1423-1425TTC(A475F) C1433A(T478K) GGTGTT1444-1449AGTdel(GV482-483Sdel) GAA1450-1452CCA(E484P) TTT1456-1458AGT(F486S) C1472T(P491L) A1478T(Q493L) G1486A(G496S) CAA1492-1494TAT(Q498Y) A1502C(N501T) T1659A(T553T) C1…												0.001
A1250C(K417T) A1275G(L425L) C1317A(N439K) AAGGTT1330-1335TCCAAA(KV444-445SK) G1336A(G446S) TAT1345-1347CGT(Y449R) T1355A(L452Q) T1366C(F456L) T1380G(N460K) A1385G(K462R) A1414C(I472L) GCC1423-1425TTC(A475F) C1433A(T478K) GGTGTT1444-1449AGTdel(GV482-483Sdel) GAA1450-1452CCA(E484P) TTT1456-1458AGT(F486S) T1469G(F490C) A1478T(Q493L) G1486A(G496S) CAA1492-1494TAT(Q498Y) A1502C(N501T) T1659C(T553T) C1…												0.0025
A1250C(K417T) A1275G(L425L) C1317A(N439K) AAGGTT1330-1335TCCAAA(KV444-445SK) G1336A(G446S) TAT1345-1347CGT(Y449R) T1355A(L452Q) T1366C(F456L) T1380G(N460K) A1385G(K462R) A1414C(I472L) GCC1423-1425TTC(A475F) C1433T(T478I) G1444A(G482S) GTTGAA1447-1452CTAdel(VE483-484Ldel) TTT1456-1458AGT(F486S) A1478T(Q493L) G1486A(G496S) CAA1492-1494TAT(Q498Y) T1513A(Y505N) T1659A(T553T) C1704T(D568D) C1715T(T572…																0.016
A1250C(K417T) A1275G(L425L) C1317A(N439K) AAGGTT1330-1335TCCAAA(KV444-445SK) G1336A(G446S) TAT1345-1347CGT(Y449R) T1355A(L452Q) T1366C(F456L) T1380G(N460K) A1385G(K462R) A1414C(I472L) GCC1423-1425TTC(A475F) C1433T(T478I) GGT1444-1446Ainsert(G482fsinsert) T1449C(V483V) A1451-1451del(484fs) TTT1456-1458AGT(F486S) A1478T(Q493L) G1486A(G496S) CAA1492-1494TAT(Q498Y) T1513A(Y505N) T1659A(T553T) C1704T(…																0.005
A1250C(K417T) A1275G(L425L) C1317A(N439K) AAGGTT1330-1335TCCAAA(KV444-445SK) G1336A(G446S) TAT1345-1347CGT(Y449R) T1355A(L452Q) T1366C(F456L) T1380G(N460K) A1385G(K462R) A1414C(I472L) GCC1423-1425TTC(A475F) C1433T(T478I) GGTGTT1444-1449AGTdel(GV482-483Sdel) G1450C(E484Q) TTT1456-1458AGT(F486S) A1478T(Q493L) G1486A(G496S) CAA1492-1494TAT(Q498Y) C1496A(P499H) G1504A(G502S) T1513A(Y505N) C1640A(T547…																							0.007
A1250C(K417T) A1275G(L425L) C1317A(N439K) AAGGTT1330-1335TCCAAA(KV444-445SK) G1336A(G446S) TAT1345-1347CGT(Y449R) T1355A(L452Q) T1366C(F456L) T1380G(N460K) A1385G(K462R) A1414C(I472L) GCC1423-1425TTC(A475F) C1433T(T478I) GGTGTT1444-1449AGTdel(GV482-483Sdel) GAA1450-1452CCA(E484P) TTT1456-1458AGT(F486S) A1478T(Q493L) G1486A(G496S) C1492T(Q498*) T1513A(Y505N) T1659A(T553T) C1704T(D568D) C1715T(T572…																0.002
A1250C(K417T) A1275G(L425L) C1317A(N439K) AAGGTT1330-1335TCCAAA(KV444-445SK) G1336A(G446S) TAT1345-1347CGT(Y449R) T1355A(L452Q) T1366C(F456L) T1380G(N460K) A1385G(K462R) A1414C(I472L) GCC1423-1425TTC(A475F) C1433T(T478I) GGTGTT1444-1449AGTdel(GV482-483Sdel) GAA1450-1452CCA(E484P) TTT1456-1458AGT(F486S) A1478T(Q493L) G1486A(G496S) CAA1492-1494TAT(Q498Y) A1502C(N501T) T1659A(T553T) C1704T(D568D) C1…														0.05533333333333334
A1250C(K417T) A1275G(L425L) C1317A(N439K) AAGGTT1330-1335TCCAAA(KV444-445SK) G1336A(G446S) TAT1345-1347CGT(Y449R) T1355A(L452Q) T1366C(F456L) T1380G(N460K) A1385G(K462R) A1414C(I472L) GCC1423-1425TTC(A475F) C1433T(T478I) GGTGTT1444-1449AGTdel(GV482-483Sdel) GAA1450-1452CCA(E484P) TTT1456-1458AGT(F486S) A1478T(Q493L) G1486A(G496S) CAA1492-1494TAT(Q498Y) T1513A(Y505N) C1524A(Y508*) T1659A(T553T) C1…																0.002
A1250C(K417T) A1275G(L425L) C1317A(N439K) AAGGTT1330-1335TCCAAA(KV444-445SK) G1336A(G446S) TAT1345-1347CGT(Y449R) T1355A(L452Q) T1366C(F456L) T1380G(N460K) A1385G(K462R) A1414C(I472L) GCC1423-1425TTC(A475F) C1433T(T478I) GGTGTT1444-1449AGTdel(GV482-483Sdel) GAA1450-1452CCA(E484P) TTT1456-1458AGT(F486S) A1478T(Q493L) G1486A(G496S) CAA1492-1494TAT(Q498Y) T1513A(Y505N) T1659A(T553T) C1704T(D568D) C1…																0.857
A1250C(K417T) A1275G(L425L) C1317A(N439K) AAGGTT1330-1335TCCAAA(KV444-445SK) G1336A(G446S) TAT1345-1347CGT(Y449R) T1355A(L452Q) T1366C(F456L) T1380G(N460K) A1385G(K462R) A1414C(I472L) GCC1423-1425TTC(A475F) C1433T(T478I) GGTGTT1444-1449AGTdel(GV482-483Sdel) GAA1450-1452CCA(E484P) TTT1456-1458AGT(F486S) A1478T(Q493L) G1486A(G496S) CAA1492-1494TAT(Q498Y) T1513A(Y505N) T1659A(T553T) C1704T(D568D) C1…																0.023
A1250C(K417T) A1275G(L425L) C1317A(N439K) AAGGTT1330-1335TCCAAA(KV444-445SK) G1336A(G446S) TAT1345-1347CGT(Y449R) T1355A(L452Q) T1366C(F456L) T1380G(N460K) C1381A(L461I) A1385G(K462R) GCC1423-1425TTC(A475F) C1433T(T478I) G1444A(G482S) GTT1447-1449CCA(V483P) 1452-insertT(484fs) GTTT1454-1457del(485fs) A1478T(Q493L) G1486A(G496S) CAA1492-1494TAT(Q498Y) C1495T(P499S) T1513A(Y505N) C1640A(T547K)																							0.004
A1250C(K417T) A1275G(L425L) C1317A(N439K) AAGGTT1330-1335TCCAAA(KV444-445SK) G1336A(G446S) TAT1345-1347CGT(Y449R) T1355A(L452Q) T1368A(F456L) T1380G(N460K) A1385G(K462R) A1414C(I472L) G1422T(Q474H) GCC1423-1425TTC(A475F) C1433A(T478K) GGTGTT1444-1449AGTdel(GV482-483Sdel) GAA1450-1452CCA(E484P) TTT1456-1458AGT(F486S) A1478T(Q493L) G1486A(G496S) CAA1492-1494TAT(Q498Y) A1502C(N501T) T1659A(T553T) C1…										0.003
A1250C(K417T) A1275G(L425L) C1317A(N439K) AAGGTT1330-1335TCCAAA(KV444-445SK) G1336A(G446S) TAT1345-1347CGT(Y449R) T1355A(L452Q) T1368A(F456L) T1380G(N460K) A1385G(K462R) A1414C(I472L) GCC1423-1425TTC(A475F) C1433A(T478K) AATGGT1441-1446AATdel(NG481-482Ndel) G1447A(V483I) GAA1450-1452CCA(E484P) TTT1456-1458AGT(F486S) A1478T(Q493L) G1486A(G496S) CAA1492-1494TAT(Q498Y) A1502C(N501T) T1659A(T553T) C1…										0.002
A1250C(K417T) A1275G(L425L) C1317A(N439K) AAGGTT1330-1335TCCAAA(KV444-445SK) G1336A(G446S) TAT1345-1347CGT(Y449R) T1355A(L452Q) T1368A(F456L) T1380G(N460K) A1385G(K462R) A1414C(I472L) GCC1423-1425TTC(A475F) C1433A(T478K) G1439A(C480Y) G1444A(G482S) GTT1447-1449CCA(V483P) 1452-insertT(484fs) GTTT1454-1457del(485fs) A1478T(Q493L) G1486A(G496S) CAA1492-1494TAT(Q498Y) A1502C(N501T) T1659A(T553T) C170…										0.005
A1250C(K417T) A1275G(L425L) C1317A(N439K) AAGGTT1330-1335TCCAAA(KV444-445SK) G1336A(G446S) TAT1345-1347CGT(Y449R) T1355A(L452Q) T1368A(F456L) T1380G(N460K) A1385G(K462R) A1414C(I472L) GCC1423-1425TTC(A475F) C1433A(T478K) G1439C(C480S) GGTGTT1444-1449AGTdel(GV482-483Sdel) GAA1450-1452CCA(E484P) G1454C(G485A) TTT1456-1458AGT(F486S) A1478T(Q493L) G1486A(G496S) CAA1492-1494TAT(Q498Y) A1502C(N501T) T1…										0.001
A1250C(K417T) A1275G(L425L) C1317A(N439K) AAGGTT1330-1335TCCAAA(KV444-445SK) G1336A(G446S) TAT1345-1347CGT(Y449R) T1355A(L452Q) T1368A(F456L) T1380G(N460K) A1385G(K462R) A1414C(I472L) GCC1423-1425TTC(A475F) C1433A(T478K) G1444A(G482S) 1447-insertCCA(483P) GA1450-1451del(484fs) GTTT1454-1457del(485fs) A1478T(Q493L) G1486A(G496S) CAA1492-1494TAT(Q498Y) A1502C(N501T) T1659A(T553T) C1704T(D568D) C171…										0.01
A1250C(K417T) A1275G(L425L) C1317A(N439K) AAGGTT1330-1335TCCAAA(KV444-445SK) G1336A(G446S) TAT1345-1347CGT(Y449R) T1355A(L452Q) T1368A(F456L) T1380G(N460K) A1385G(K462R) A1414C(I472L) GCC1423-1425TTC(A475F) C1433A(T478K) G1444A(G482S) GTT1447-1449CCA(V483P) 1452-insertT(484fs) GTTT1454-1457del(485fs) A1478T(Q493L) G1486A(G496S) CAA1492-1494TAT(Q498Y) A1502C(N501T) T1659A(T553T) C1704T(D568D) C171…										0.005
A1250C(K417T) A1275G(L425L) C1317A(N439K) AAGGTT1330-1335TCCAAA(KV444-445SK) G1336A(G446S) TAT1345-1347CGT(Y449R) T1355A(L452Q) T1368A(F456L) T1380G(N460K) A1385G(K462R) A1414C(I472L) GCC1423-1425TTC(A475F) C1433A(T478K) G1444A(G482S) GTT1447-1449CCATinsert(V483Pfsinsert) A1451T(E484V) GTTT1454-1457del(485fs) A1478T(Q493L) G1486A(G496S) CAA1492-1494TAT(Q498Y) A1502C(N501T) T1659A(T553T) C1704T(D5…										0.003
A1250C(K417T) A1275G(L425L) C1317A(N439K) AAGGTT1330-1335TCCAAA(KV444-445SK) G1336A(G446S) TAT1345-1347CGT(Y449R) T1355A(L452Q) T1368A(F456L) T1380G(N460K) A1385G(K462R) A1414C(I472L) GCC1423-1425TTC(A475F) C1433A(T478K) G1444A(G482S) GTTGAA1447-1452CTAdel(VE483-484Ldel) TTT1456-1458AGT(F486S) A1478T(Q493L) G1486A(G496S) CAA1492-1494TAT(Q498Y) A1502C(N501T) T1659A(T553T) C1704T(D568D) C1715T(T572…										0.002
A1250C(K417T) A1275G(L425L) C1317A(N439K) AAGGTT1330-1335TCCAAA(KV444-445SK) G1336A(G446S) TAT1345-1347CGT(Y449R) T1355A(L452Q) T1368A(F456L) T1380G(N460K) A1385G(K462R) A1414C(I472L) GCC1423-1425TTC(A475F) C1433A(T478K) GGTGTT1444-1449AGTdel(GV482-483Sdel) GAA1450-1452CCA(E484P) TTT1456-1458AGT(F486S) A1460T(N487I) A1478T(Q493L) G1486A(G496S) CAA1492-1494TAT(Q498Y) A1502C(N501T) T1659A(T553T) C1…										0.004
A1250C(K417T) A1275G(L425L) C1317A(N439K) AAGGTT1330-1335TCCAAA(KV444-445SK) G1336A(G446S) TAT1345-1347CGT(Y449R) T1355A(L452Q) T1368A(F456L) T1380G(N460K) A1385G(K462R) A1414C(I472L) GCC1423-1425TTC(A475F) C1433A(T478K) GGTGTT1444-1449AGTdel(GV482-483Sdel) GAA1450-1452CCA(E484P) TTT1456-1458AGT(F486S) A1478T(Q493L) G1486A(G496S) C1491T(F497F) CAA1492-1494TAT(Q498Y) A1502C(N501T) T1659A(T553T) C1…										0.004
A1250C(K417T) A1275G(L425L) C1317A(N439K) AAGGTT1330-1335TCCAAA(KV444-445SK) G1336A(G446S) TAT1345-1347CGT(Y449R) T1355A(L452Q) T1368A(F456L) T1380G(N460K) A1385G(K462R) A1414C(I472L) GCC1423-1425TTC(A475F) C1433A(T478K) GGTGTT1444-1449AGTdel(GV482-483Sdel) GAA1450-1452CCA(E484P) TTT1456-1458AGT(F486S) A1478T(Q493L) G1486A(G496S) C1492T(Q498*) A1502C(N501T) T1659A(T553T) C1704T(D568D) C1715T(T572…										0.002
A1250C(K417T) A1275G(L425L) C1317A(N439K) AAGGTT1330-1335TCCAAA(KV444-445SK) G1336A(G446S) TAT1345-1347CGT(Y449R) T1355A(L452Q) T1368A(F456L) T1380G(N460K) A1385G(K462R) A1414C(I472L) GCC1423-1425TTC(A475F) C1433A(T478K) GGTGTT1444-1449AGTdel(GV482-483Sdel) GAA1450-1452CCA(E484P) TTT1456-1458AGT(F486S) A1478T(Q493L) G1486A(G496S) CAA1492-1494TAT(Q498Y) A1502C(N501T) A1523C(Y508S) T1659A(T553T) C1…										0.001
A1250C(K417T) A1275G(L425L) C1317A(N439K) AAGGTT1330-1335TCCAAA(KV444-445SK) G1336A(G446S) TAT1345-1347CGT(Y449R) T1355A(L452Q) T1368A(F456L) T1380G(N460K) A1385G(K462R) A1414C(I472L) GCC1423-1425TTC(A475F) C1433A(T478K) GGTGTT1444-1449AGTdel(GV482-483Sdel) GAA1450-1452CCA(E484P) TTT1456-1458AGT(F486S) A1478T(Q493L) G1486A(G496S) CAA1492-1494TAT(Q498Y) A1502C(N501T) A1560C(A520A) T1659A(T553T) C1…										0.002
A1250C(K417T) A1275G(L425L) C1317A(N439K) AAGGTT1330-1335TCCAAA(KV444-445SK) G1336A(G446S) TAT1345-1347CGT(Y449R) T1355A(L452Q) T1368A(F456L) T1380G(N460K) A1385G(K462R) A1414C(I472L) GCC1423-1425TTC(A475F) C1433A(T478K) GGTGTT1444-1449AGTdel(GV482-483Sdel) GAA1450-1452CCA(E484P) TTT1456-1458AGT(F486S) A1478T(Q493L) G1486A(G496S) CAA1492-1494TAT(Q498Y) A1502C(N501T) C1524A(Y508*) T1659A(T553T) C1…										0.001
A1250C(K417T) A1275G(L425L) C1317A(N439K) AAGGTT1330-1335TCCAAA(KV444-445SK) G1336A(G446S) TAT1345-1347CGT(Y449R) T1355A(L452Q) T1368A(F456L) T1380G(N460K) A1385G(K462R) A1414C(I472L) GCC1423-1425TTC(A475F) C1433A(T478K) GGTGTT1444-1449AGTdel(GV482-483Sdel) GAA1450-1452CCA(E484P) TTT1456-1458AGT(F486S) A1478T(Q493L) G1486A(G496S) CAA1492-1494TAT(Q498Y) A1502C(N501T) C1640A(T547K) T1659A(T553T) C1…										0.002
A1250C(K417T) A1275G(L425L) C1317A(N439K) AAGGTT1330-1335TCCAAA(KV444-445SK) G1336A(G446S) TAT1345-1347CGT(Y449R) T1355A(L452Q) T1368A(F456L) T1380G(N460K) A1385G(K462R) A1414C(I472L) GCC1423-1425TTC(A475F) C1433A(T478K) GGTGTT1444-1449AGTdel(GV482-483Sdel) GAA1450-1452CCA(E484P) TTT1456-1458AGT(F486S) A1478T(Q493L) G1486A(G496S) CAA1492-1494TAT(Q498Y) A1502C(N501T) T1540G(S514A) T1659A(T553T) C1…										0.001
A1250C(K417T) A1275G(L425L) C1317A(N439K) AAGGTT1330-1335TCCAAA(KV444-445SK) G1336A(G446S) TAT1345-1347CGT(Y449R) T1355A(L452Q) T1368A(F456L) T1380G(N460K) A1385G(K462R) A1414C(I472L) GCC1423-1425TTC(A475F) C1433A(T478K) GGTGTT1444-1449AGTdel(GV482-483Sdel) GAA1450-1452CCA(E484P) TTT1456-1458AGT(F486S) A1478T(Q493L) G1486A(G496S) CAA1492-1494TAT(Q498Y) A1502C(N501T) T1659A(T553T) C1704T(D568D) C1…										0.9
A1250C(K417T) A1275G(L425L) C1317A(N439K) AAGGTT1330-1335TCCAAA(KV444-445SK) G1336A(G446S) TAT1345-1347CGT(Y449R) T1355A(L452Q) T1368A(F456L) T1380G(N460K) A1385G(K462R) A1414C(I472L) GCC1423-1425TTC(A475F) C1433A(T478K) GGTGTT1444-1449AGTdel(GV482-483Sdel) GAA1450-1452CCA(E484P) TTT1456-1458AGT(F486S) A1478T(Q493L) G1486A(G496S) CAA1492-1494TAT(Q498Y) A1502C(N501T) T1659A(T553T) C1704T(D568D) C1…										0.001
A1250C(K417T) A1275G(L425L) C1317A(N439K) AAGGTT1330-1335TCCAAA(KV444-445SK) G1336A(G446S) TAT1345-1347CGT(Y449R) T1355A(L452Q) T1368A(F456L) T1380G(N460K) A1385G(K462R) A1414C(I472L) GCC1423-1425TTC(A475F) C1433A(T478K) GGTGTT1444-1449AGTdel(GV482-483Sdel) GAA1450-1452CCA(E484P) TTT1456-1458AGT(F486S) A1478T(Q493L) G1486A(G496S) CAA1492-1494TAT(Q498Y) A1502C(N501T) T1659A(T553T) C1704T(D568D) C1…										0.001
A1250C(K417T) A1275G(L425L) C1317A(N439K) AAGGTT1330-1335TCCAAA(KV444-445SK) G1336A(G446S) TAT1345-1347CGT(Y449R) T1355A(L452Q) T1368A(F456L) T1380G(N460K) A1385G(K462R) A1414C(I472L) GCC1423-1425TTC(A475F) C1433A(T478K) GGTGTT1444-1449AGTdel(GV482-483Sdel) GAA1450-1452CCA(E484P) TTT1456-1458AGT(F486S) A1478T(Q493L) G1486A(G496S) CAA1492-1494TAT(Q498Y) A1502C(N501T) T1659A(T553T) C1704T(D568D) C1…										0.001
A1250C(K417T) A1275G(L425L) C1317A(N439K) AAGGTT1330-1335TCCAAA(KV444-445SK) G1336A(G446S) TAT1345-1347CGT(Y449R) T1355A(L452Q) T1368A(F456L) T1380G(N460K) A1385G(K462R) A1414C(I472L) GCC1423-1425TTC(A475F) C1433A(T478K) GGTGTT1444-1449AGTdel(GV482-483Sdel) GAA1450-1452CCA(E484P) TTT1456-1458AGT(F486S) A1478T(Q493L) G1486A(G496S) CAA1492-1494TAT(Q498Y) A1502C(N501T) T1659A(T553T) C1704T(D568D) C1…										0.002
A1250C(K417T) A1275G(L425L) C1317A(N439K) AAGGTT1330-1335TCCAAA(KV444-445SK) G1336A(G446S) TAT1345-1347CGT(Y449R) T1355A(L452Q) T1368A(F456L) T1380G(N460K) A1385G(K462R) A1414C(I472L) GCC1423-1425TTC(A475F) C1433A(T478K) GGTGTT1444-1449AGTdel(GV482-483Sdel) GAA1450-1452CCA(E484P) TTT1456-1458AGT(F486S) A1478T(Q493L) G1486A(G496S) CAA1492-1494TAT(Q498Y) A1502C(N501T) T1659A(T553T) C1704T(D568D) C1…										0.002
A1250C(K417T) A1275G(L425L) C1317A(N439K) AAGGTT1330-1335TCCAAA(KV444-445SK) G1336A(G446S) TAT1345-1347CGT(Y449R) T1355A(L452Q) T1368A(F456L) T1380G(N460K) A1385G(K462R) A1414C(I472L) GCC1423-1425TTC(A475F) C1433G(T478R) GGTGTT1444-1449AGTdel(GV482-483Sdel) GAA1450-1452CCA(E484P) TTT1456-1458AGT(F486S) A1478T(Q493L) G1486A(G496S) CAA1492-1494TAT(Q498Y) A1502C(N501T) T1659A(T553T) C1704T(D568D) C1…										0.003
A1250C(K417T) A1275G(L425L) C1317A(N439K) AAGGTT1330-1335TCCAAA(KV444-445SK) G1336A(G446S) TAT1345-1347CGT(Y449R) T1355A(L452Q) T1368A(F456L) T1380G(N460K) A1385G(K462R) A1414C(I472L) GCC1423-1425TTC(A475F) C1433T(T478I) GGTGTT1444-1449AGTdel(GV482-483Sdel) GAA1450-1452CCA(E484P) TTT1456-1458AGT(F486S) A1478T(Q493L) G1486A(G496S) CAA1492-1494TAT(Q498Y) A1502C(N501T) T1659A(T553T) C1704T(D568D) C1…										0.002
A1250C(K417T) A1275G(L425L) C1317A(N439K) AAGGTT1330-1335TCCAAA(KV444-445SK) G1336A(G446S) TAT1345-1347CGT(Y449R) T1355A(L452Q) T1380G(N460K) A1385G(K462R) A1414C(I472L) C1424T(A475V) C1433A(T478K)							0.002
A1250C(K417T) A1275G(L425L) C1317A(N439K) AAGGTT1330-1335TCCAAA(KV444-445SK) G1336A(G446S) TAT1345-1347CGT(Y449R) T1355A(L452Q) T1380G(N460K) A1385G(K462R) A1414C(I472L) C1424T(A475V) C1433A(T478K) GGTGTT1444-1449AGTdel(GV482-483Sdel) GAA1450-1452CCA(E484P) TTT1456-1458AGT(F486S) G1463T(C488F) G1486A(G496S) CAA1492-1494TAT(Q498Y) A1502C(N501T) T1659A(T553T) C1704T(D568D) C1715T(T572I)							0.004
A1250C(K417T) A1275G(L425L) C1317A(N439K) AAGGTT1330-1335TCCAAA(KV444-445SK) G1336A(G446S) TAT1345-1347CGT(Y449R) T1355A(L452Q) T1380G(N460K) A1385G(K462R) A1414C(I472L) C1424T(A475V) C1433A(T478K) GGTGTT1444-1449AGTdel(GV482-483Sdel) GAA1450-1452CCA(E484P) TTT1456-1458AGT(F486S) G1486A(G496S) C1491T(F497F) CAA1492-1494TAT(Q498Y) A1502C(N501T) T1659A(T553T) C1704T(D568D) C1715T(T572I)							0.004
A1250C(K417T) A1275G(L425L) C1317A(N439K) AAGGTT1330-1335TCCAAA(KV444-445SK) G1336A(G446S) TAT1345-1347CGT(Y449R) T1355A(L452Q) T1380G(N460K) A1385G(K462R) A1414C(I472L) C1424T(A475V) C1433A(T478K) GGTGTT1444-1449AGTdel(GV482-483Sdel) GAA1450-1452CCA(E484P) TTT1456-1458AGT(F486S) G1486A(G496S) CAA1492-1494TAT(Q498Y)							0.001
A1250C(K417T) A1275G(L425L) C1317A(N439K) AAGGTT1330-1335TCCAAA(KV444-445SK) G1336A(G446S) TAT1345-1347CGT(Y449R) T1355A(L452Q) T1380G(N460K) A1385G(K462R) A1414C(I472L) C1424T(A475V) C1433A(T478K) GGTGTT1444-1449AGTdel(GV482-483Sdel) GAA1450-1452CCA(E484P) TTT1456-1458AGT(F486S) G1486A(G496S) CAA1492-1494TAT(Q498Y) A1502C(N501T)							0.013
A1250C(K417T) A1275G(L425L) C1317A(N439K) AAGGTT1330-1335TCCAAA(KV444-445SK) G1336A(G446S) TAT1345-1347CGT(Y449R) T1355A(L452Q) T1380G(N460K) A1385G(K462R) A1414C(I472L) C1424T(A475V) C1433A(T478K) GGTGTT1444-1449AGTdel(GV482-483Sdel) GAA1450-1452CCA(E484P) TTT1456-1458AGT(F486S) G1486A(G496S) CAA1492-1494TAT(Q498Y) A1502C(N501T) T1659A(T553T)							0.002
A1250C(K417T) A1275G(L425L) C1317A(N439K) AAGGTT1330-1335TCCAAA(KV444-445SK) G1336A(G446S) TAT1345-1347CGT(Y449R) T1355A(L452Q) T1380G(N460K) A1385G(K462R) A1414C(I472L) C1424T(A475V) C1433A(T478K) GGTGTT1444-1449AGTdel(GV482-483Sdel) GAA1450-1452CCA(E484P) TTT1456-1458AGT(F486S) G1486A(G496S) CAA1492-1494TAT(Q498Y) A1502C(N501T) T1659A(T553T) C1704T(D568D) C1715T(T572I)							0.192
A1250C(K417T) A1275G(L425L) C1317A(N439K) AAGGTT1330-1335TCCAAA(KV444-445SK) G1336C(G446R) TAT1345-1347CGT(Y449R) T1355A(L452Q) T1366C(F456L) T1380G(N460K) A1385G(K462R) A1414C(I472L) GCC1423-1425TTC(A475F) C1433T(T478I) GGTGTT1444-1449AGTdel(GV482-483Sdel) GAA1450-1452CCA(E484P) TTT1456-1458AGT(F486S) A1478T(Q493L) G1486A(G496S) CAA1492-1494TAT(Q498Y) T1513A(Y505N) T1659A(T553T) C1704T(D568D) C1…																0.003
A1250C(K417T) A1275G(L425L) C1317A(N439K) AAGGTT1330-1335TCCAAA(KV444-445SK) G1336C(G446R) TAT1345-1347CGT(Y449R) T1355A(L452Q) T1368A(F456L) T1380G(N460K) A1385G(K462R) A1414C(I472L) GCC1423-1425TTC(A475F) C1433A(T478K) GGTGTT1444-1449AGTdel(GV482-483Sdel) GAA1450-1452CCA(E484P) TTT1456-1458AGT(F486S) A1478T(Q493L) G1486A(G496S) CAA1492-1494TAT(Q498Y) A1502C(N501T) T1659A(T553T) C1704T(D568D) C1…										0.005
A1250C(K417T) A1275G(L425L) C1317A(N439K) AAGGTT1330-1335TCCAAA(KV444-445SK) GGT1336-1338ACT(G446T) TAT1345-1347CGT(Y449R) T1355A(L452Q) A1358T(Y453F) T1380G(N460K) A1385G(K462R) A1413G(E471E) A1414C(I472L) C1424T(A475V) C1433A(T478K) GGTGTT1444-1449AGTdel(GV482-483Sdel) GAA1450-1452CCA(E484P) TTT1456-1458AGT(F486S) TTT1468-1470CCT(F490P) G1486A(G496S) CAA1492-1494TAT(Q498Y) A1498T(T500S) A1502C(…														0.004666666666666667
A1250C(K417T) A1275G(L425L) C1317A(N439K) AAGGTT1330-1335TCCAAA(KV444-445SK) GGT1336-1338ACT(G446T) TAT1345-1347CGT(Y449R) T1355A(L452Q) A1358T(Y453F) T1380G(N460K) A1385G(K462R) A1414C(I472L) C1424T(A475V) C1433A(T478K) GGTGTT1444-1449AGTdel(GV482-483Sdel) GAA1450-1452CCA(E484P) TTT1456-1458AGT(F486S) TTT1468-1470CCT(F490P) G1486A(G496S) CAA1492-1494TAT(Q498Y) A1498T(T500S) A1502C(N501T) A1585G(…														0.004
A1250C(K417T) A1275G(L425L) C1317A(N439K) AAGGTT1330-1335TCCAAA(KV444-445SK) GGT1336-1338ACT(G446T) TAT1345-1347CGT(Y449R) T1355A(L452Q) A1358T(Y453F) T1380G(N460K) A1385G(K462R) A1414C(I472L) C1424T(A475V) C1433A(T478K) GGTGTT1444-1449AGTdel(GV482-483Sdel) GAA1450-1452CCA(E484P) TTT1456-1458AGT(F486S) TTT1468-1470CCT(F490P) G1486A(G496S) CAA1492-1494TAT(Q498Y) A1498T(T500S) A1502C(N501T) A1585G(…														0.005666666666666667
A1250C(K417T) A1275G(L425L) C1317A(N439K) AAGGTT1330-1335TCCAAA(KV444-445SK) GGT1336-1338ACT(G446T) TAT1345-1347CGT(Y449R) T1355A(L452Q) A1358T(Y453F) T1380G(N460K) A1385G(K462R) A1414C(I472L) C1424T(A475V) C1433A(T478K) GGTGTT1444-1449AGTdel(GV482-483Sdel) GAA1450-1452CCA(E484P) TTT1456-1458AGT(F486S) TTT1468-1470CCT(F490P) G1486A(G496S) CAA1492-1494TAT(Q498Y) A1498T(T500S) A1502C(N501T) A1585G(…														0.08766666666666667
A1250C(K417T) A1275G(L425L) C1317A(N439K) AAGGTT1330-1335TCCAAA(KV444-445SK) GGT1336-1338ACT(G446T) TAT1345-1347CGT(Y449R) T1355A(L452Q) A1358T(Y453F) T1380G(N460K) A1385G(K462R) A1414C(I472L) C1424T(A475V) C1433A(T478K) GGTGTT1444-1449AGTdel(GV482-483Sdel) GAA1450-1452CCA(E484P) TTT1456-1458AGT(F486S) TTT1468-1470CCT(F490P) G1486A(G496S) CAA1492-1494TAT(Q498Y) A1498T(T500S) A1502C(N501T) A1585G(…														0.005333333333333333
A1250C(K417T) A1275G(L425L) C1317A(N439K) AAGGTT1330-1335TCCAAA(KV444-445SK) GGT1336-1338ACT(G446T) TAT1345-1347CGT(Y449R) T1355A(L452Q) A1358T(Y453F) T1380G(N460K) A1385G(K462R) G1411A(E471K) A1414C(I472L) C1424T(A475V) C1433A(T478K) GGTGTT1444-1449AGTdel(GV482-483Sdel) GAA1450-1452CCA(E484P) TTT1456-1458AGT(F486S) TTT1468-1470CCT(F490P) G1486A(G496S) CAA1492-1494TAT(Q498Y) A1498T(T500S) A1502C(…														0.004666666666666667
A1250C(K417T) A1275G(L425L) C1317A(N439K) AAGGTT1330-1335TCCAAC(KV444-445SN) G1336A(G446S) TAT1345-1347CGT(Y449R) T1355A(L452Q) T1366C(F456L) T1380G(N460K) A1385G(K462R) A1414C(I472L) GCC1423-1425TTC(A475F) C1433T(T478I) GGTGTT1444-1449AGTdel(GV482-483Sdel) GAA1450-1452CCA(E484P) TTT1456-1458AGT(F486S) A1478T(Q493L) G1486A(G496S) CAA1492-1494TAT(Q498Y) T1513A(Y505N) T1659A(T553T) C1704T(D568D) C1…																0.002
A1250C(K417T) A1275G(L425L) C1317A(N439K) AAGGTT1330-1335TCCAAC(KV444-445SN) G1336A(G446S) TAT1345-1347CGT(Y449R) T1355A(L452Q) T1368A(F456L) T1380G(N460K) A1385G(K462R) A1414C(I472L) GCC1423-1425TTC(A475F) C1433A(T478K) GGTGTT1444-1449AGTdel(GV482-483Sdel) GAA1450-1452CCA(E484P) TTT1456-1458AGT(F486S) A1478T(Q493L) G1486A(G496S) CAA1492-1494TAT(Q498Y) A1502C(N501T) T1659A(T553T) C1704T(D568D) C1…										0.004
A1250C(K417T) A1275G(L425L) C1317A(N439K) AAGGTT1330-1335TCCCAA(KV444-445SQ) G1336A(G446S) TAT1345-1347CGT(Y449R) T1355A(L452Q) T1366C(F456L) T1380G(N460K) A1385G(K462R) A1414C(I472L) GCC1423-1425TTC(A475F) C1433T(T478I) GGTGTT1444-1449AGTdel(GV482-483Sdel) GAA1450-1452CCA(E484P) TTT1456-1458AGT(F486S) A1478T(Q493L) G1486A(G496S) CAA1492-1494TAT(Q498Y) T1513A(Y505N) T1659A(T553T) C1704T(D568D) C1…																0.002
A1250C(K417T) A1275G(L425L) C1317A(N439K) AAGGTT1330-1335TCCCAA(KV444-445SQ) G1336A(G446S) TAT1345-1347CGT(Y449R) T1355A(L452Q) T1368A(F456L) T1380G(N460K) A1385G(K462R) A1414C(I472L) GCC1423-1425TTC(A475F) C1433A(T478K) GGTGTT1444-1449AGTdel(GV482-483Sdel) GAA1450-1452CCA(E484P) TTT1456-1458AGT(F486S) A1478T(Q493L) G1486A(G496S) CAA1492-1494TAT(Q498Y) A1502C(N501T) T1659A(T553T) C1704T(D568D) C1…										0.004
A1250C(K417T) A1275G(L425L) C1317A(N439K) AAGGTTGGT1330-1338TCCACAAGT(KVG444-446STS) TAT1345-1347CGT(Y449R) T1355A(L452Q) T1366C(F456L) T1380G(N460K) A1385G(K462R) A1414C(I472L) GCC1423-1425TTC(A475F) C1433T(T478I) GGTGTT1444-1449AGTdel(GV482-483Sdel) GAA1450-1452CCA(E484P) TTT1456-1458AGT(F486S) A1478T(Q493L) G1486A(G496S) CAA1492-1494TAT(Q498Y) T1513A(Y505N) T1659A(T553T) C1704T(D568D) C1715T(T…																0.002
A1250C(K417T) A1275G(L425L) C1317A(N439K) AAGGTTGGT1330-1338TCCACAAGT(KVG444-446STS) TAT1345-1347CGT(Y449R) T1355A(L452Q) T1368A(F456L) T1380G(N460K) A1385G(K462R) A1414C(I472L) GCC1423-1425TTC(A475F) C1433A(T478K) GGTGTT1444-1449AGTdel(GV482-483Sdel) GAA1450-1452CCA(E484P) TTT1456-1458AGT(F486S) A1478T(Q493L) G1486A(G496S) CAA1492-1494TAT(Q498Y) A1502C(N501T) T1659A(T553T) C1704T(D568D) C1715T(T…										0.003
A1250C(K417T) A1275G(L425L) C1317A(N439K) GAT1324-1326GATTGTinsert(D442DC) T1329C(S443S) AAGGTT1330-1335AAAdel(KV444-445Kdel) G1336A(G446S) TAT1345-1347CGT(Y449R) T1355A(L452Q) T1368A(F456L) T1380G(N460K) A1385G(K462R) A1414C(I472L) GCC1423-1425TTC(A475F) C1433A(T478K) GGTGTT1444-1449AGTdel(GV482-483Sdel) GAA1450-1452CCA(E484P) TTT1456-1458AGT(F486S) A1478T(Q493L) G1486A(G496S) CAA1492-1494TAT(Q4…										0.001
A1250C(K417T) A1275G(L425L) G1303T(A435S) C1317A(N439K) AAGGTT1330-1335TCCAAA(KV444-445SK) G1336A(G446S) TAT1345-1347CGT(Y449R) T1355A(L452Q) T1368A(F456L) T1380G(N460K) A1385G(K462R) A1414C(I472L) GCC1423-1425TTC(A475F) C1433A(T478K) GGTGTT1444-1449AGTdel(GV482-483Sdel) GAA1450-1452CCA(E484P) TTT1456-1458AGT(F486S) A1478T(Q493L) G1486A(G496S) CAA1492-1494TAT(Q498Y) A1502C(N501T) T1659A(T553T) C1…										0.003
A1250C(K417T) A1331C(K444T) A1346C(Y449S) A1451C(E484A) T1469A(F490Y) A1494C(Q498H)											0.004666666666666667
A1250C(K417T) A1331C(K444T) A1346C(Y449S) A1451C(E484A) T1469A(F490Y) A1494C(Q498H) A1563C(P521P)											0.009
A1250C(K417T) A1331C(K444T) A1346C(Y449S) G1361T(R454I) A1451C(E484A) T1469A(F490Y) A1494C(Q498H)											0.011000000000000001
A1250C(K417T) A1331C(K444T) G1333A(V445I) TAT1345-1347CGT(Y449R) T1380G(N460K) A1451C(E484A) TTT1456-1458CCT(F486P) T1469A(F490Y) A1501T(N501Y)											0.014666666666666666
A1250C(K417T) A1331C(K444T) T1345A(Y449N) A1451C(E484A) T1469A(F490Y) A1494C(Q498H)											0.007666666666666666
A1250C(K417T) A1331C(K444T) T1345C(Y449H) A1451C(E484A) C1467T(Y489Y) T1469A(F490Y) T1473G(P491P) A1494C(Q498H)					0.066
A1250C(K417T) A1331C(K444T) T1345C(Y449H) GTT1447-1449TCT(V483S) A1451C(E484A) C1467T(Y489Y) T1469A(F490Y) A1494C(Q498H)					0.001
A1250C(K417T) A1331C(K444T) T1345C(Y449H) T1380G(N460K) A1451C(E484A) T1469A(F490Y) A1478T(Q493L) A1494C(Q498H)											0.012333333333333333
A1250C(K417T) A1331C(K444T) T1345C(Y449H) T1380G(N460K) A1451C(E484A) T1469A(F490Y) A1494C(Q498H)											0.018
A1250C(K417T) A1331C(K444T) T1345C(Y449H) T1448C(V483A) A1451C(E484A) C1467T(Y489Y) T1469A(F490Y) A1494C(Q498H)					0.168
A1250C(K417T) A1331C(K444T) TAT1345-1347CGT(Y449R) T1380G(N460K) A1451C(E484A) TTT1456-1458CCT(F486P) T1469A(F490Y)											0.002
A1250C(K417T) A1331C(K444T) TAT1345-1347CGT(Y449R) T1380G(N460K) A1451C(E484A) TTT1456-1458CCT(F486P) T1469A(F490Y) A1501T(N501Y)											0.18100000000000002
A1250C(K417T) A1331C(K444T) TAT1345-1347CGT(Y449R) T1380G(N460K) A1451C(E484A) TTT1456-1458CCT(F486P) T1469A(F490Y) A1501T(N501Y) C1715T(T572I)											0.011333333333333334
A1250C(K417T) AAT1318-1320GAG(N440E) AAGGTTGGT1330-1338AGTdel(KVG444-446Sdel) T1380G(N460K) C1425T(A475A) A1451C(E484A) T1469A(F490Y) CAA1492-1494TAC(Q498Y) A1502C(N501T)											0.011333333333333334
A1250C(K417T) AAT1318-1320GAG(N440E) T1345C(Y449H) T1380G(N460K) C1425T(A475A) A1451C(E484A) T1469A(F490Y) CAA1492-1494TAC(Q498Y) C1499T(T500I) A1502T(N501I)											0.011333333333333334
A1250C(K417T) AAT1318-1320GAG(N440E) T1380G(N460K) C1425T(A475A) A1451C(E484A) T1469A(F490Y) A1478G(Q493R) A1494C(Q498H) A1502C(N501T)											0.0006666666666666666
A1250C(K417T) T1443C(N481N) G1450A(E484K) A1501T(N501Y)	0.003
A1250C(K417T) T1443C(N481N) G1450A(E484K) A1501T(N501Y) T1635G(G545G)	0.086
A1275G(L425L) C1317A(N439K) AAGGTT1330-1335TCCAAA(KV444-445SK) G1336A(G446S) TAT1345-1347CGT(Y449R) T1355A(L452Q) T1366C(F456L) T1380G(N460K) A1385G(K462R) A1414C(I472L) GCC1423-1425TTC(A475F) C1433A(T478K) G1444A(G482S) GTT1447-1449CCA(V483P) 1452-insertT(484fs) GTTT1454-1457del(485fs) A1478T(Q493L) G1486A(G496S) CAA1492-1494TAT(Q498Y) C1496A(P499H) T1513C(Y505H)																	0.0023333333333333335
A1275G(L425L) C1317A(N439K) AAGGTT1330-1335TCCAAA(KV444-445SK) G1336A(G446S) TAT1345-1347CGT(Y449R) T1355A(L452Q) T1366C(F456L) T1380G(N460K) A1385G(K462R) A1414C(I472L) GCC1423-1425TTC(A475F) C1433A(T478K) GGTGTT1444-1449AGTdel(GV482-483Sdel) GAA1450-1452CCA(E484P) TTT1456-1458AGT(F486S) A1478T(Q493L) G1486A(G496S) CAA1492-1494TAT(Q498Y) A1502C(N501T) T1659A(T553T) C1704T(D568D) C1715T(T572I)												0.22
A1275G(L425L) C1317A(N439K) AAGGTT1330-1335TCCAAA(KV444-445SK) G1336A(G446S) TAT1345-1347CGT(Y449R) T1355A(L452Q) T1366C(F456L) T1380G(N460K) A1385G(K462R) A1414C(I472L) GCC1423-1425TTC(A475F) C1433A(T478K) GGTGTT1444-1449AGTdel(GV482-483Sdel) GAA1450-1452CCA(E484P) TTT1456-1458AGT(F486S) A1478T(Q493L) G1486A(G496S) CAA1492-1494TAT(Q498Y) C1496A(P499H) T1513C(Y505H)															0.007
A1283C(D428A) T1355G(L452R) C1433A(T478K)																	0.0026666666666666666
A1283C(D428A) T1355G(L452R) C1433A(T478K) C1561T(P521S)																	0.0013333333333333333
A1283G(D428G) T1355G(L452R) C1433A(T478K)																	0.0013333333333333333
A1283G(D428G) T1355G(L452R) C1433A(T478K) T1455C(G485G)																	0.0029999999999999996
A1288C(T430P) T1355G(L452R) C1433A(T478K)																	0.0036666666666666666
A1288G(T430A) T1355G(L452R) C1433A(T478K)																	0.006333333333333333
A1310C(N437T) T1355G(L452R) C1433A(T478K)														0.0023333333333333335
A1310G(N437S) T1355G(L452R) C1433A(T478K)														0.006666666666666667
A1331C(K444T) T1345C(Y449H) T1448C(V483A) A1451C(E484A) C1467T(Y489Y) T1469A(F490Y) A1494C(Q498H)					0.002
A1331G(K444R) T1355G(L452R) C1433A(T478K)						0.004
A1331T(K444M) T1355G(L452R) C1433A(T478K)						0.001
A1346C(Y449S) C1477A(Q493K) T1480C(S494P) CAA1492-1494TAC(Q498Y) C1555A(H519N) C1715A(T572N)											0.056
A1432T(T478S) G1450A(E484K)		0.011
A1451C(E484A) T1456C(F486L) T1480C(S494P) CAA1492-1494TAC(Q498Y) C1555A(H519N) C1715A(T572N)											0.0016666666666666668
A1451C(E484A) TTT1456-1458CCT(F486P) T1480C(S494P) CAA1492-1494TAC(Q498Y) C1555A(H519N) ACT1714-1716AAA(T572K)											0.054
A1451C(E484A) TTT1456-1458CCT(F486P) T1480C(S494P) CAA1492-1494TAC(Q498Y) C1555A(H519N) C1715A(T572N)											0.005666666666666667
A1451G(E484G)													0.444
A1451G(E484G) C1524A(Y508*)													0.024
A1451G(E484G) T1512G(G504G)													0.008
A1451G(E484G) T1588A(S530T)													0.016
A1451G(E484G) T1588G(S530A)													0.009
A1501T(N501Y)		0.0055
A1501T(N501Y) C1644A(G548G) C1709A(A570D)		0.0005
A1501T(N501Y) C1709A(A570D)	0.266	0.33399999999999996
A1501T(N501Y) T1635-1635del(545fs) C1709A(A570D)		0.0605
A1548C(E516D)													0.003
A1582-1582del(528fs)															0.015
A716-716del(239fs) G801-801del(267fs) A1044G(A348A)																													0.001
A717T(Q239H) G801-801del(267fs) A1044G(A348A)																													0.002
A717T(Q239H) T721A(L241I) G801-801del(267fs) A1044G(A348A)																													0.0025
A717T(Q239H) T721C(L241L) G801-801del(267fs) A1044G(A348A)																													0.003
AAG1249-1251ATA(K417I) A1275G(L425L) C1317A(N439K) A1325T(D442V) AAGGTT1330-1335TTCAAA(KV444-445FK) GGT1336-1338AAT(G446N) TAT1345-1347CGT(Y449R) T1355A(L452Q) T1366C(F456L) T1380G(N460K) A1385G(K462R) A1414C(I472L) GCC1423-1425TTC(A475F) C1433T(T478I) GGTGTT1444-1449AGTdel(GV482-483Sdel) G1450C(E484Q) TTT1456-1458AGT(F486S) A1478T(Q493L) T1480C(S494P) GGT1486-1488ACT(G496T) CAA1492-1494TAT(Q498Y…																													0.004
AAG1249-1251ATA(K417I) A1275G(L425L) C1317A(N439K) AAGGTT1330-1335TTCAAA(KV444-445FK) GGT1336-1338AAT(G446N) TAT1345-1347CGT(Y449R) T1355A(L452Q) T1359C(Y453Y) T1366C(F456L) T1380G(N460K) A1385G(K462R) A1414C(I472L) GCC1423-1425TTC(A475F) C1433T(T478I) GGTGTT1444-1449AGTdel(GV482-483Sdel) G1450C(E484Q) TTT1456-1458AGT(F486S) A1478T(Q493L) T1480C(S494P) GGT1486-1488ACT(G496T) CAA1492-1494TAT(Q498Y…																													0.0025
AAG1249-1251ATA(K417I) A1275G(L425L) C1317A(N439K) AAGGTT1330-1335TTCAAA(KV444-445FK) GGT1336-1338AAT(G446N) TAT1345-1347CGT(Y449R) T1355A(L452Q) T1366C(F456L) T1380G(N460K) A1385G(K462R) A1414C(I472L) GCC1423-1425TTC(A475F) C1433T(T478I) GGTGTT1444-1449AGTdel(GV482-483Sdel) G1450C(E484Q) TTT1456-1458AGT(F486S) A1478T(Q493L) T1480C(S494P) GGT1486-1488ACT(G496T) CAA1492-1494TAT(Q498Y) C1496A(P499H…																													0.1295
AAG1249-1251ATA(K417I) A1275G(L425L) C1317A(N439K) AAGGTT1330-1335TTCAAA(KV444-445FK) GGT1336-1338AAT(G446N) TAT1345-1347CGT(Y449R) T1355A(L452Q) T1366C(F456L) T1380G(N460K) A1385G(K462R) A1414C(I472L) GCC1423-1425TTC(A475F) C1433T(T478I) GGTGTT1444-1449AGTdel(GV482-483Sdel) G1450C(E484Q) TTT1456-1458AGT(F486S) A1478T(Q493L) T1480C(S494P) GGT1486-1488ACT(G496T) CAA1492-1494TTT(Q498F) C1496A(P499H…																													0.003
AAG1249-1251ATA(K417I) A1275G(L425L) T1299C(V433V) C1317A(N439K) AAGGTT1330-1335TTCAAA(KV444-445FK) GGT1336-1338AAT(G446N) TAT1345-1347CGT(Y449R) T1355A(L452Q) T1366C(F456L) T1380G(N460K) A1385G(K462R) A1414C(I472L) GCC1423-1425TTC(A475F) C1433T(T478I) GGTGTT1444-1449AGTdel(GV482-483Sdel) G1450C(E484Q) TTT1456-1458AGT(F486S) A1478T(Q493L) T1480C(S494P) GGT1486-1488ACT(G496T) CAA1492-1494TAT(Q498Y…																													0.004
AAG1249-1251ATC(K417I) A1275G(L425L) C1317A(N439K) AAGGTT1330-1335TTCAAA(KV444-445FK) GGT1336-1338AAT(G446N) TAT1345-1347CGT(Y449R) T1355A(L452Q) T1366C(F456L) T1380G(N460K) A1385G(K462R) A1414C(I472L) GCC1423-1425TTC(A475F) C1433T(T478I) GGTGTT1444-1449AGTdel(GV482-483Sdel) G1450C(E484Q) TTT1456-1458AGT(F486S) A1478T(Q493L) T1480C(S494P) GGT1486-1488ACT(G496T) CAA1492-1494TAT(Q498Y) C1496A(P499H…																													0.0035
AAGGTT1330-1335TCCAAA(KV444-445SK) G1336A(G446S) TAT1345-1347CGT(Y449R) T1355A(L452Q) T1366C(F456L) T1380G(N460K) A1385G(K462R) A1414C(I472L) GCC1423-1425TTC(A475F) C1433A(T478K) G1444A(G482S) GTT1447-1449CCA(V483P) 1452-insertT(484fs) GTTT1454-1457del(485fs) A1478T(Q493L) G1486A(G496S) CAA1492-1494TAT(Q498Y) C1496A(P499H) T1513C(Y505H)																	0.0006666666666666666
C1221-1221del(407fs) A1250C(K417T) A1275G(L425L) C1317A(N439K) AAGGTT1330-1335TCCAAA(KV444-445SK) G1336A(G446S) TAT1345-1347CGT(Y449R) T1355A(L452Q) T1368A(F456L) T1380G(N460K) A1385G(K462R) A1414C(I472L) GCC1423-1425TTC(A475F) C1433A(T478K) GGTGTT1444-1449AGTdel(GV482-483Sdel) GAA1450-1452CCA(E484P) TTT1456-1458AGT(F486S) A1478T(Q493L) G1486A(G496S) CAA1492-1494TAT(Q498Y) A1502C(N501T) T1659A(T5…										0.002
C1221-1221del(407fs) T1355G(L452R) C1433A(T478K)			0.001					0.002	0.001					0.0003333333333333333
C1221T(V407V) A1250C(K417T) A1275G(L425L) C1317A(N439K) AAGGTT1330-1335TCCAAA(KV444-445SK) GGT1336-1338ACT(G446T) TAT1345-1347CGT(Y449R) T1355A(L452Q) A1358T(Y453F) T1380G(N460K) A1385G(K462R) A1414C(I472L) C1424T(A475V) C1433A(T478K) GGTGTT1444-1449AGTdel(GV482-483Sdel) GAA1450-1452CCA(E484P) TTT1456-1458AGT(F486S) TTT1468-1470CCT(F490P) G1486A(G496S) CAA1492-1494TAT(Q498Y) A1498T(T500S) A1502C(…														0.004666666666666667
C1221T(V407V) T1355G(L452R) C1433A(T478K)														0.0016666666666666668	0.011
C1225T(Q409*) A1250C(K417T) A1275G(L425L) C1317A(N439K) AAGGTT1330-1335TCCAAA(KV444-445SK) G1336A(G446S) TAT1345-1347CGT(Y449R) T1355A(L452Q) T1380G(N460K) A1385G(K462R) A1414C(I472L) C1424T(A475V) C1433A(T478K) GGTGTT1444-1449AGTdel(GV482-483Sdel) GAA1450-1452CCA(E484P) TTT1456-1458AGT(F486S) G1486A(G496S) CAA1492-1494TAT(Q498Y) A1502C(N501T) T1659A(T553T) C1704T(D568D) C1715T(T572I)							0.019
C1225T(Q409*) T1355G(L452R) C1433A(T478K)								0.022
C1230T(I410I) G1251T(K417N) T1320G(N440K) G1336A(G446S) G1430A(S477N) C1433A(T478K) A1451C(E484A) A1478G(Q493R) G1486A(G496S) A1493G(Q498R) A1501T(N501Y) T1513C(Y505H) C1640A(T547K)																							0.003
C1232A(A411D) T1355G(L452R) C1433A(T478K)			0.002
C1235T(P412L) T1355G(L452R) C1433A(T478K)					0.184
C1235T(P412L) T1355G(L452R) C1433A(T478K) C1516A(Q506K)					0.004
C1240A(Q414K) T1355G(L452R) A1378G(N460D) C1433A(T478K)				0.004
C1240A(Q414K) T1355G(L452R) C1433A(T478K)				0.422
C1240A(Q414K) T1355G(L452R) C1433A(T478K) C1516A(Q506K)				0.006
C1240A(Q414K) T1355G(L452R) C1433A(T478K) C1520A(P507Q)				0.003
C1240T(Q414*) G1251T(K417N) T1274C(L425S) T1320G(N440K) G1430A(S477N) C1433A(T478K) A1451C(E484A) A1478G(Q493R) A1493G(Q498R) A1501T(N501Y) T1513C(Y505H)																														0.006
C1240T(Q414*) G1251T(K417N) T1320G(N440K) G1430A(S477N) C1433A(T478K) A1451C(E484A) A1478G(Q493R) A1493G(Q498R) A1501T(N501Y) T1513A(Y505N) C1516A(Q506K)																														0.079
C1240T(Q414*) G1251T(K417N) T1320G(N440K) G1430A(S477N) C1433A(T478K) A1451C(E484A) A1478G(Q493R) A1493G(Q498R) A1501T(N501Y) T1513C(Y505H)																														0.358
C1240T(Q414*) G1251T(K417N) T1320G(N440K) G1430A(S477N) C1433A(T478K) A1451C(E484A) A1478G(Q493R) A1493G(Q498R) A1501T(N501Y) T1513C(Y505H) A1518C(Q506H)																														0.003
C1240T(Q414*) G1251T(K417N) T1320G(N440K) G1430A(S477N) C1433A(T478K) A1451C(E484A) A1478G(Q493R) A1493G(Q498R) A1501T(N501Y) T1513C(Y505H) C1559A(A520E)																														0.008
C1240T(Q414*) G1251T(K417N) T1320G(N440K) G1430A(S477N) C1433A(T478K) A1451C(E484A) A1478G(Q493R) A1493G(Q498R) A1501T(N501Y) T1513C(Y505H) T1542G(S514S)																														0.006
C1240T(Q414*) G1251T(K417N) T1320G(N440K) G1430A(S477N) C1433A(T478K) A1451C(E484A) A1478G(Q493R) A1493G(Q498R) A1501T(N501Y) T1513C(Y505H) T1543G(F515V)																														0.007
C1244A(T415N) T1355G(L452R) C1433A(T478K)			0.002
C1244T(T415I) A1250C(K417T) A1275G(L425L) C1317A(N439K) AAGGTT1330-1335TCCAAA(KV444-445SK) G1336A(G446S) TAT1345-1347CGT(Y449R) T1355A(L452Q) T1366C(F456L) T1380G(N460K) A1385G(K462R) A1414C(I472L) GCC1423-1425TTC(A475F) C1433A(T478K) G1444A(G482S) GTT1447-1449CCA(V483P) 1452-insertT(484fs) GTTT1454-1457del(485fs) A1478T(Q493L) G1486A(G496S) CAA1492-1494TAT(Q498Y) C1496A(P499H) T1513C(Y505H) T165…																	0.007
C1244T(T415I) G1251T(K417N) T1320G(N440K) G1336A(G446S) G1430A(S477N) C1433A(T478K) A1451C(E484A) A1478G(Q493R) G1486A(G496S) A1493G(Q498R) A1501T(N501Y) T1513C(Y505H) C1640A(T547K)																											0.025
C1244T(T415I) T1355G(L452R) C1433A(T478K)																	0.008666666666666666
C1317A(N439K) AAGGTT1330-1335TCCAAA(KV444-445SK) G1336A(G446S) TAT1345-1347CGT(Y449R) T1355A(L452Q) T1366C(F456L) T1380G(N460K) A1385G(K462R) A1414C(I472L) GCC1423-1425TTC(A475F) C1433A(T478K) G1444A(G482S) GTT1447-1449CCA(V483P) 1452-insertT(484fs) GTTT1454-1457del(485fs) A1478T(Q493L) G1486A(G496S) CAA1492-1494TAT(Q498Y) C1496A(P499H) T1513C(Y505H)																	0.001
C1317A(N439K) AAGGTT1330-1335TCCAAA(KV444-445SK) G1336A(G446S) TAT1345-1347CGT(Y449R) T1355A(L452Q) T1366C(F456L) T1380G(N460K) A1385G(K462R) A1414C(I472L) GCC1423-1425TTC(A475F) C1433A(T478K) GGTGTT1444-1449AGTdel(GV482-483Sdel) GAA1450-1452CCA(E484P) TTT1456-1458AGT(F486S) A1478T(Q493L) G1486A(G496S) CAA1492-1494TAT(Q498Y) A1502C(N501T)												0.0005
C1328G(S443C) T1355G(L452R) C1433A(T478K)									0.001
C1433A(T478K)													0.003		0.008
C1433A(T478K) G1450C(E484Q)											0.0003333333333333333
C1477A(Q493K) CAA1492-1494TAC(Q498Y) C1555A(H519N) G1708T(A570S) C1715A(T572N)											0.05566666666666667
C1477A(Q493K) T1480C(S494P) CAA1492-1494TAC(Q498Y) C1524A(Y508*) C1555A(H519N) C1715A(T572N)											0.0006666666666666666
C1477A(Q493K) T1480C(S494P) CAA1492-1494TAC(Q498Y) C1555A(H519N) C1715A(T572N)											0.054
C1477A(Q493K) TCA1480-1482CGA(S494R) CAA1492-1494TAC(Q498Y) C1555A(H519N) C1715A(T572N)											0.073
G1016A(G339D) C1112T(S371F) T1117C(S373P) C1124T(S375F) A1126G(T376A) G1213A(D405N) A1224C(R408S)																													0.021
G1216-1216del(406fs) A1250C(K417T) A1275G(L425L) C1317A(N439K) AAGGTT1330-1335TCCAAA(KV444-445SK) G1336A(G446S) TAT1345-1347CGT(Y449R) T1355A(L452Q) T1366C(F456L) T1380G(N460K) A1385G(K462R) A1414C(I472L) GCC1423-1425TTC(A475F) C1433T(T478I) GGTGTT1444-1449AGTdel(GV482-483Sdel) GAA1450-1452CCA(E484P) TTT1456-1458AGT(F486S) A1478T(Q493L) G1486A(G496S) CAA1492-1494TAT(Q498Y) T1513A(Y505N) T1659A(T5…																0.003
G1216-1216del(406fs) A1250C(K417T) A1275G(L425L) C1317A(N439K) AAGGTT1330-1335TCCAAA(KV444-445SK) G1336A(G446S) TAT1345-1347CGT(Y449R) T1355A(L452Q) T1368A(F456L) T1380G(N460K) A1385G(K462R) A1414C(I472L) GCC1423-1425TTC(A475F) C1433A(T478K) GGTGTT1444-1449AGTdel(GV482-483Sdel) GAA1450-1452CCA(E484P) TTT1456-1458AGT(F486S) A1478T(Q493L) G1486A(G496S) CAA1492-1494TAT(Q498Y) A1502C(N501T) T1659A(T5…										0.003
G1216-1216del(406fs) C1240A(Q414K) T1355G(L452R) C1433A(T478K)				0.003
G1216-1216del(406fs) T1355G(L452R) C1433A(T478K)			0.002		0.002	0.002	0.002	0.002	0.003			0.001		0.0006666666666666666			0.001
G1219-1219del(407fs) A1250C(K417T) A1275G(L425L) C1317A(N439K) AAGGTT1330-1335TCCAAA(KV444-445SK) G1336A(G446S) TAT1345-1347CGT(Y449R) T1355A(L452Q) T1366C(F456L) T1380G(N460K) A1385G(K462R) A1414C(I472L) GCC1423-1425TTC(A475F) C1433T(T478I) GGTGTT1444-1449AGTdel(GV482-483Sdel) GAA1450-1452CCA(E484P) TTT1456-1458AGT(F486S) A1478T(Q493L) G1486A(G496S) CAA1492-1494TAT(Q498Y) T1513A(Y505N) T1659A(T5…																0.001
G1219-1219del(407fs) A1250C(K417T) A1275G(L425L) C1317A(N439K) AAGGTT1330-1335TCCAAA(KV444-445SK) G1336A(G446S) TAT1345-1347CGT(Y449R) T1355A(L452Q) T1368A(F456L) T1380G(N460K) A1385G(K462R) A1414C(I472L) GCC1423-1425TTC(A475F) C1433A(T478K) GGTGTT1444-1449AGTdel(GV482-483Sdel) GAA1450-1452CCA(E484P) TTT1456-1458AGT(F486S) A1478T(Q493L) G1486A(G496S) CAA1492-1494TAT(Q498Y) A1502C(N501T) T1659A(T5…										0.001
G1219-1219del(407fs) G1251T(K417N) T1320G(N440K) G1336A(G446S) G1430A(S477N) C1433A(T478K) A1451C(E484A) A1478G(Q493R) G1486A(G496S) A1493G(Q498R) A1501T(N501Y) T1513C(Y505H) C1640A(T547K)																					0.002	0.002
G1219-1219del(407fs) T1355G(L452R) C1433A(T478K)			0.001			0.001			0.001					0.0003333333333333333
G1223-1223del(408fs) A1250C(K417T) A1275G(L425L) C1317A(N439K) AAGGTT1330-1335TCCAAA(KV444-445SK) G1336A(G446S) TAT1345-1347CGT(Y449R) T1355A(L452Q) T1368A(F456L) T1380G(N460K) A1385G(K462R) A1414C(I472L) GCC1423-1425TTC(A475F) C1433A(T478K) GGTGTT1444-1449AGTdel(GV482-483Sdel) GAA1450-1452CCA(E484P) TTT1456-1458AGT(F486S) A1478T(Q493L) G1486A(G496S) CAA1492-1494TAT(Q498Y) A1502C(N501T) T1659A(T5…										0.001
G1223-1223del(408fs) T1355G(L452R) C1433A(T478K)									0.001
G1237-1237del(413fs) C1240A(Q414K) A1275G(L425L) A1309C(N437H) C1317A(N439K) AAGGTT1330-1335TCCAAA(KV444-445SK) GGT1336-1338AAT(G446N) TAT1345-1347CGT(Y449R) T1355A(L452Q) T1366C(F456L) T1380G(N460K) C1381A(L461I) A1385G(K462R) A1414C(I472L) GCC1423-1425TTC(A475F) C1433T(T478I) GGTGTT1444-1449AGTdel(GV482-483Sdel) G1450C(E484Q) TTT1456-1458AGT(F486S) A1478T(Q493L) T1480C(S494P) GGT1486-1488ACT(G4…																													0.0025
G1237-1237del(413fs) C1240A(Q414K) A1275G(L425L) C1317A(N439K) AAGGTT1330-1335TCCAAA(KV444-445SK) GGT1336-1338AAT(G446N) TAT1345-1347CGT(Y449R) T1355A(L452Q) A1360T(R454*) T1366C(F456L) T1380G(N460K) C1381A(L461I) A1385G(K462R) A1414C(I472L) GCC1423-1425TTC(A475F) C1433T(T478I) GGTGTT1444-1449AGTdel(GV482-483Sdel) G1450C(E484Q) TTT1456-1458AGT(F486S) A1478T(Q493L) T1480C(S494P) GGT1486-1488ACT(G4…																													0.0055
G1237-1237del(413fs) C1240A(Q414K) A1275G(L425L) C1317A(N439K) AAGGTT1330-1335TCCAAA(KV444-445SK) GGT1336-1338AAT(G446N) TAT1345-1347CGT(Y449R) T1355A(L452Q) T1366C(F456L) T1380G(N460K) C1381A(L461I) A1385G(K462R) A1414C(I472L) GCC1423-1425TTC(A475F) C1433T(T478I) GGTGTT1444-1449AGTdel(GV482-483Sdel) G1450C(E484Q) TTT1456-1458AGT(F486S) A1478T(Q493L) T1480C(S494P) GGT1486-1488ACT(G496T) CAA1492-1…																													0.268
G1237-1237del(413fs) C1240A(Q414K) A1275G(L425L) C1317A(N439K) AAGGTT1330-1335TCCAAA(KV444-445SK) GGT1336-1338AAT(G446N) TAT1345-1347CGT(Y449R) T1355A(L452Q) T1366C(F456L) T1380G(N460K) C1381A(L461I) A1385G(K462R) A1414C(I472L) GCC1423-1425TTC(A475F) C1433T(T478I) GGTGTT1444-1449AGTdel(GV482-483Sdel) G1450C(E484Q) TTT1456-1458AGT(F486S) A1478T(Q493L) T1480C(S494P) GGT1486-1488ACT(G496T) CAA1492-1…																													0.0025
G1237-1237del(413fs) C1240A(Q414K) A1275G(L425L) C1317A(N439K) AAGGTT1330-1335TCCAAA(KV444-445SK) GGT1336-1338AAT(G446N) TAT1345-1347CGT(Y449R) T1355A(L452Q) T1366C(F456L) T1380G(N460K) C1381A(L461I) A1385G(K462R) A1414C(I472L) GCC1423-1425TTC(A475F) C1433T(T478I) GGTGTT1444-1449AGTdel(GV482-483Sdel) G1450C(E484Q) TTT1456-1458AGT(F486S) A1478T(Q493L) T1480C(S494P) GGT1486-1488ACT(G496T) CAA1492-1…																													0.02
G1237-1237del(413fs) C1240A(Q414K) A1275G(L425L) C1317A(N439K) AAGGTT1330-1335TCCAAA(KV444-445SK) GGT1336-1338AAT(G446N) TAT1345-1347CGT(Y449R) T1355A(L452Q) T1366C(F456L) T1380G(N460K) C1381A(L461I) A1385G(K462R) A1414C(I472L) GCC1423-1425TTC(A475F) C1433T(T478I) GGTGTT1444-1449AGTdel(GV482-483Sdel) G1450C(E484Q) TTT1456-1458AGT(F486S) A1478T(Q493L) T1480C(S494P) GGT1486-1488ACT(G496T) CAA1492-1…																													0.05
G1237-1237del(413fs) C1240A(Q414K) A1275G(L425L) C1317A(N439K) GAT1324-1326GACTCTinsert(D442DS) T1329C(S443S) AAGGTT1330-1335AAAdel(KV444-445Kdel) GGT1336-1338AAT(G446N) TAT1345-1347CGT(Y449R) T1355A(L452Q) T1366C(F456L) T1380G(N460K) C1381A(L461I) A1385G(K462R) A1414C(I472L) GCC1423-1425TTC(A475F) C1433T(T478I) GGTGTT1444-1449AGTdel(GV482-483Sdel) G1450C(E484Q) TTT1456-1458AGT(F486S) A1478T(Q493…																													0.005
G1237A(G413R) A1250C(K417T) A1275G(L425L) C1317A(N439K) AAGGTT1330-1335TCCAAA(KV444-445SK) G1336A(G446S) TAT1345-1347CGT(Y449R) T1355A(L452Q) T1366C(F456L) T1380G(N460K) A1385G(K462R) A1414C(I472L) GCC1423-1425TTC(A475F) C1433A(T478K) G1444A(G482S) GTT1447-1449CCA(V483P) 1452-insertT(484fs) GTTT1454-1457del(485fs) A1478T(Q493L) G1486A(G496S) CAA1492-1494TAT(Q498Y) C1496A(P499H) T1513C(Y505H) T165…																	0.005999999999999999
G1237A(G413R) T1355G(L452R) C1433A(T478K)																	0.008333333333333333
G1239A(G413G) A1250C(K417T) A1275G(L425L) C1317A(N439K) AAGGTT1330-1335TCCAAA(KV444-445SK) G1336A(G446S) TAT1345-1347CGT(Y449R) T1355A(L452Q) T1366C(F456L) T1380G(N460K) A1385G(K462R) A1414C(I472L) GCC1423-1425TTC(A475F) C1433A(T478K) G1444A(G482S) GTT1447-1449CCA(V483P) 1452-insertT(484fs) GTTT1454-1457del(485fs) A1478T(Q493L) G1486A(G496S) CAA1492-1494TAT(Q498Y) C1496A(P499H) T1513C(Y505H) T165…																	0.0003333333333333333
G1239A(G413G) G1251T(K417N) T1320G(N440K) G1336A(G446S) G1430A(S477N) C1433A(T478K) A1451C(E484A) A1478G(Q493R) G1486A(G496S) A1493G(Q498R) A1501T(N501Y) T1513C(Y505H) C1640A(T547K)																					0.002			0.001
G1251T(K417N) 1280-insertA(427fs) T1320G(N440K) G1336A(G446S) G1430A(S477N) C1433A(T478K) A1451C(E484A) A1478G(Q493R) G1486A(G496S) A1493G(Q498R) A1501T(N501Y) T1513C(Y505H) C1640A(T547K)																							0.003
G1251T(K417N) A1275T(L425F) T1320G(N440K) G1336A(G446S) G1430A(S477N) C1433A(T478K) A1451C(E484A) A1478G(Q493R) G1486A(G496S) A1493G(Q498R) A1501T(N501Y) T1513C(Y505H) C1640A(T547K)																				0.018
G1251T(K417N) A1278G(P426P) T1320G(N440K) G1336A(G446S) G1430A(S477N) C1433A(T478K) A1451C(E484A) A1478G(Q493R) G1486A(G496S) A1493G(Q498R) A1501T(N501Y) T1513C(Y505H) C1640A(T547K)																					0.002
G1251T(K417N) A1290C(T430T) T1320G(N440K) G1336A(G446S) G1430A(S477N) C1433A(T478K) A1451C(E484A) A1478G(Q493R) G1486A(G496S) A1493G(Q498R) A1501T(N501Y) T1513C(Y505H) C1640A(T547K)																											0.002
G1251T(K417N) A1290G(T430T) T1320G(N440K) G1336A(G446S) G1430A(S477N) C1433A(T478K) A1451C(E484A) A1478G(Q493R) G1486A(G496S) A1493G(Q498R) A1501T(N501Y) T1513C(Y505H) C1640A(T547K)																											0.023
G1251T(K417N) A1309G(N437D) T1320G(N440K) G1336A(G446S) G1430A(S477N) C1433A(T478K) A1451C(E484A) A1478G(Q493R) G1486A(G496S) A1493G(Q498R) A1501T(N501Y) T1513C(Y505H) C1640A(T547K)																									0.001
G1251T(K417N) A1316C(N439T) T1320G(N440K) G1336A(G446S) A1402T(I468F) G1430A(S477N) C1433A(T478K) A1451C(E484A) A1478G(Q493R) G1486A(G496S) A1493G(Q498R) A1501T(N501Y) T1513C(Y505H) C1640A(T547K)																					0.007
G1251T(K417N) A1316C(N439T) T1320G(N440K) G1336A(G446S) G1430A(S477N) C1433A(T478K) A1451C(E484A) A1478G(Q493R) G1486A(G496S) A1493G(Q498R) A1501T(N501Y) T1513C(Y505H) C1640A(T547K)																						0.003
G1251T(K417N) A1316G(N439S) T1320G(N440K) G1336A(G446S) A1402T(I468F) G1430A(S477N) C1433A(T478K) A1451C(E484A) A1478G(Q493R) G1486A(G496S) A1493G(Q498R) A1501T(N501Y) T1513C(Y505H) C1640A(T547K)																						0.003
G1251T(K417N) A1316G(N439S) T1320G(N440K) G1336A(G446S) G1430A(S477N) C1433A(T478K) A1451C(E484A) A1478G(Q493R) G1486A(G496S) A1493G(Q498R) A1501T(N501Y) T1513C(Y505H) C1640A(T547K)																					0.015	0.01
G1251T(K417N) AAT1318-1320GAG(N440E) G1336A(G446S) G1430A(S477N) C1433A(T478K) A1451C(E484A) A1478G(Q493R) G1486A(G496S) A1493G(Q498R) A1501T(N501Y) T1513C(Y505H) C1640A(T547K)																					0.002
G1251T(K417N) C1256T(A419V) T1320G(N440K) G1336A(G446S) G1430A(S477N) C1433A(T478K) A1451C(E484A) A1478G(Q493R) G1486A(G496S) A1493G(Q498R) A1501T(N501Y) T1513C(Y505H) C1640A(T547K) A1705G(I569V)																											0.024
G1251T(K417N) C1296T(C432C) T1320G(N440K) G1336A(G446S) G1430A(S477N) C1433A(T478K) A1451C(E484A) A1478G(Q493R) G1486A(G496S) A1493G(Q498R) A1501T(N501Y) T1513C(Y505H) C1640A(T547K)																					0.021	0.023	0.005
G1251T(K417N) C1317T(N439N) T1320G(N440K) G1336A(G446S) G1430A(S477N) C1433A(T478K) A1451C(E484A) A1478G(Q493R) G1486A(G496S) A1493G(Q498R) A1501T(N501Y) T1513C(Y505H) C1640A(T547K)																					0.008
G1251T(K417N) G1258A(D420N) T1320G(N440K) G1336A(G446S) G1430A(S477N) C1433A(T478K) A1451C(E484A) A1478G(Q493R) G1486A(G496S) A1493G(Q498R) A1501T(N501Y) T1513C(Y505H) C1640A(T547K)																				0.019
G1251T(K417N) T1253C(I418T) T1320G(N440K) G1336A(G446S) G1430A(S477N) C1433A(T478K) A1451C(E484A) A1478G(Q493R) G1486A(G496S) A1493G(Q498R) A1501T(N501Y) T1513C(Y505H) C1640A(T547K)																				0.02
G1251T(K417N) T1254C(I418I) T1320G(N440K) G1336A(G446S) G1430A(S477N) C1433A(T478K) A1451C(E484A) A1478G(Q493R) G1486A(G496S) A1493G(Q498R) A1501T(N501Y) T1513C(Y505H) C1640A(T547K)																					0.002
G1251T(K417N) T1261C(Y421H) T1320G(N440K) G1336A(G446S) G1430A(S477N) C1433A(T478K) A1451C(E484A) A1478G(Q493R) G1486A(G496S) A1493G(Q498R) A1501T(N501Y) T1513C(Y505H) C1640A(T547K)																							0.006
G1251T(K417N) T1274C(L425S) T1320G(N440K) G1336A(G446S) G1430A(S477N) C1433A(T478K) A1451C(E484A) A1478G(Q493R) G1486A(G496S) A1493G(Q498R) A1501T(N501Y) T1513C(Y505H) C1640A(T547K)																							0.003
G1251T(K417N) T1299C(V433V) T1320G(N440K) G1336A(G446S) G1430A(S477N) C1433A(T478K) A1451C(E484A) A1478G(Q493R) G1486A(G496S) A1493G(Q498R) A1501T(N501Y) T1513C(Y505H) C1640A(T547K)																												0.012
G1251T(K417N) T1314C(S438S) T1320G(N440K) G1336A(G446S) G1430A(S477N) C1433A(T478K) A1451C(E484A) A1478G(Q493R) G1486A(G496S) A1493G(Q498R) A1501T(N501Y) T1513C(Y505H) C1640A(T547K)																							0.004
G1251T(K417N) T1320G(N440K) A1325T(D442V) G1336A(G446S) G1430A(S477N) C1433A(T478K) A1451C(E484A) A1478G(Q493R) G1486A(G496S) A1493G(Q498R) A1501T(N501Y) T1513C(Y505H) C1640A(T547K)																												0.016
G1251T(K417N) T1320G(N440K) A1330C(K444Q) G1336A(G446S) G1430A(S477N) C1433A(T478K) A1451C(E484A) A1478G(Q493R) G1486A(G496S) A1493G(Q498R) A1501T(N501Y) T1513C(Y505H) C1640A(T547K) T1722A(D574E) T1727C(V576A)																									0.007
G1251T(K417N) T1320G(N440K) A1330G(K444E) G1336A(G446S) G1430A(S477N) C1433A(T478K) A1451C(E484A) A1478G(Q493R) G1486A(G496S) A1493G(Q498R) A1501T(N501Y) T1513C(Y505H) C1640A(T547K) T1722A(D574E) T1727C(V576A)																									0.016
G1251T(K417N) T1320G(N440K) G1336A(G446S) A1343T(N448I) G1430A(S477N) C1433A(T478K) A1451C(E484A) A1478G(Q493R) G1486A(G496S) A1493G(Q498R) A1501T(N501Y) T1513C(Y505H) C1640A(T547K)																											0.021
G1251T(K417N) T1320G(N440K) G1336A(G446S) A1421G(Q474R) G1430A(S477N) C1433A(T478K) A1451C(E484A) A1478G(Q493R) G1486A(G496S) A1493G(Q498R) A1501T(N501Y) T1513C(Y505H) C1640A(T547K)																											0.027
G1251T(K417N) T1320G(N440K) G1336A(G446S) G1339-1339del(447fs) G1430A(S477N) C1433A(T478K) A1451C(E484A) A1478G(Q493R) G1486A(G496S) A1493G(Q498R) A1501T(N501Y) T1513C(Y505H) C1640A(T547K)																							0.003
G1251T(K417N) T1320G(N440K) G1336A(G446S) G1422C(Q474H) G1430A(S477N) C1433A(T478K) A1451C(E484A) A1478G(Q493R) G1486A(G496S) A1493G(Q498R) A1501T(N501Y) T1513C(Y505H) C1640A(T547K)																					0.002
G1251T(K417N) T1320G(N440K) G1336A(G446S) G1430A(S477N) C1433A(T478K) A1451C(E484A) 1468-insertT(490fs) A1478G(Q493R) G1486A(G496S) A1493G(Q498R) A1501T(N501Y) T1513C(Y505H) C1640A(T547K)																							0.004
G1251T(K417N) T1320G(N440K) G1336A(G446S) G1430A(S477N) C1433A(T478K) A1451C(E484A) A1459T(N487Y) A1478G(Q493R) G1486A(G496S) A1493G(Q498R) A1501T(N501Y) T1513C(Y505H) C1640A(T547K)																									0.003	0.003
G1251T(K417N) T1320G(N440K) G1336A(G446S) G1430A(S477N) C1433A(T478K) A1451C(E484A) A1460T(N487I) A1478G(Q493R) G1486A(G496S) A1493G(Q498R) A1501T(N501Y) T1513C(Y505H) C1640A(T547K)																										0.002
G1251T(K417N) T1320G(N440K) G1336A(G446S) G1430A(S477N) C1433A(T478K) A1451C(E484A) A1478G(Q493R) C1481T(S494L) G1486A(G496S) A1493G(Q498R) A1501T(N501Y) T1513C(Y505H) C1640A(T547K)																					0.002
G1251T(K417N) T1320G(N440K) G1336A(G446S) G1430A(S477N) C1433A(T478K) A1451C(E484A) A1478G(Q493R) G1486A(G496S) A1493G(Q498R) A1501T(N501Y) G1504-1504del(502fs) T1513C(Y505H) C1640A(T547K)																							0.004
G1251T(K417N) T1320G(N440K) G1336A(G446S) G1430A(S477N) C1433A(T478K) A1451C(E484A) A1478G(Q493R) G1486A(G496S) A1493G(Q498R) A1501T(N501Y) G1510T(G504C) T1513C(Y505H) C1640A(T547K)																									0.001
G1251T(K417N) T1320G(N440K) G1336A(G446S) G1430A(S477N) C1433A(T478K) A1451C(E484A) A1478G(Q493R) G1486A(G496S) A1493G(Q498R) A1501T(N501Y) T1512G(G504G) T1513C(Y505H) C1640A(T547K)																								0.002	0.002		0.002	0.001
G1251T(K417N) T1320G(N440K) G1336A(G446S) G1430A(S477N) C1433A(T478K) A1451C(E484A) A1478G(Q493R) G1486A(G496S) A1493G(Q498R) A1501T(N501Y) T1513A(Y505N) C1516A(Q506K) C1640A(T547K)																												0.013
G1251T(K417N) T1320G(N440K) G1336A(G446S) G1430A(S477N) C1433A(T478K) A1451C(E484A) A1478G(Q493R) G1486A(G496S) A1493G(Q498R) A1501T(N501Y) T1513A(Y505N) C1640A(T547K)																				0.003	0.003	0.001		0.008		0.003	0.014
G1251T(K417N) T1320G(N440K) G1336A(G446S) G1430A(S477N) C1433A(T478K) A1451C(E484A) A1478G(Q493R) G1486A(G496S) A1493G(Q498R) A1501T(N501Y) T1513C(Y505H) A1518C(Q506H) C1640A(T547K)																								0.003			0.001	0.019
G1251T(K417N) T1320G(N440K) G1336A(G446S) G1430A(S477N) C1433A(T478K) A1451C(E484A) A1478G(Q493R) G1486A(G496S) A1493G(Q498R) A1501T(N501Y) T1513C(Y505H) A1518C(Q506H) C1640A(T547K) T1727C(V576A)																									0.016
G1251T(K417N) T1320G(N440K) G1336A(G446S) G1430A(S477N) C1433A(T478K) A1451C(E484A) A1478G(Q493R) G1486A(G496S) A1493G(Q498R) A1501T(N501Y) T1513C(Y505H) A1585G(K529E) C1640A(T547K)																				0.016
G1251T(K417N) T1320G(N440K) G1336A(G446S) G1430A(S477N) C1433A(T478K) A1451C(E484A) A1478G(Q493R) G1486A(G496S) A1493G(Q498R) A1501T(N501Y) T1513C(Y505H) C1516A(Q506K) C1640A(T547K)																						0.001					0.025	0.091
G1251T(K417N) T1320G(N440K) G1336A(G446S) G1430A(S477N) C1433A(T478K) A1451C(E484A) A1478G(Q493R) G1486A(G496S) A1493G(Q498R) A1501T(N501Y) T1513C(Y505H) C1519A(P507T) C1640A(T547K)																								0.001	0.002			0.004
G1251T(K417N) T1320G(N440K) G1336A(G446S) G1430A(S477N) C1433A(T478K) A1451C(E484A) A1478G(Q493R) G1486A(G496S) A1493G(Q498R) A1501T(N501Y) T1513C(Y505H) C1520A(P507Q) C1640A(T547K)																								0.002	0.002		0.002
G1251T(K417N) T1320G(N440K) G1336A(G446S) G1430A(S477N) C1433A(T478K) A1451C(E484A) A1478G(Q493R) G1486A(G496S) A1493G(Q498R) A1501T(N501Y) T1513C(Y505H) C1524A(Y508*) C1640A(T547K)																								0.001	0.001		0.002
G1251T(K417N) T1320G(N440K) G1336A(G446S) G1430A(S477N) C1433A(T478K) A1451C(E484A) A1478G(Q493R) G1486A(G496S) A1493G(Q498R) A1501T(N501Y) T1513C(Y505H) C1559A(A520E) C1640A(T547K)																								0.002	0.002		0.005
G1251T(K417N) T1320G(N440K) G1336A(G446S) G1430A(S477N) C1433A(T478K) A1451C(E484A) A1478G(Q493R) G1486A(G496S) A1493G(Q498R) A1501T(N501Y) T1513C(Y505H) C1568-1568del(523fs) C1640A(T547K)																							0.004
G1251T(K417N) T1320G(N440K) G1336A(G446S) G1430A(S477N) C1433A(T478K) A1451C(E484A) A1478G(Q493R) G1486A(G496S) A1493G(Q498R) A1501T(N501Y) T1513C(Y505H) C1580T(P527L) C1640A(T547K) T1727C(V576A)																									0.027
G1251T(K417N) T1320G(N440K) G1336A(G446S) G1430A(S477N) C1433A(T478K) A1451C(E484A) A1478G(Q493R) G1486A(G496S) A1493G(Q498R) A1501T(N501Y) T1513C(Y505H) C1629T(F543F)																					0.004		0.003
G1251T(K417N) T1320G(N440K) G1336A(G446S) G1430A(S477N) C1433A(T478K) A1451C(E484A) A1478G(Q493R) G1486A(G496S) A1493G(Q498R) A1501T(N501Y) T1513C(Y505H) C1640A(T547K)																				0.659	0.74		0.778	0.844	0.804	0.891	0.774	0.797
G1251T(K417N) T1320G(N440K) G1336A(G446S) G1430A(S477N) C1433A(T478K) A1451C(E484A) A1478G(Q493R) G1486A(G496S) A1493G(Q498R) A1501T(N501Y) T1513C(Y505H) C1640A(T547K) 1669-insertA(557fs)																							0.003
G1251T(K417N) T1320G(N440K) G1336A(G446S) G1430A(S477N) C1433A(T478K) A1451C(E484A) A1478G(Q493R) G1486A(G496S) A1493G(Q498R) A1501T(N501Y) T1513C(Y505H) C1640A(T547K) 1675-insertT(559fs)																							0.004
G1251T(K417N) T1320G(N440K) G1336A(G446S) G1430A(S477N) C1433A(T478K) A1451C(E484A) A1478G(Q493R) G1486A(G496S) A1493G(Q498R) A1501T(N501Y) T1513C(Y505H) C1640A(T547K) A1669-1669del(557fs)																					0.005		0.004
G1251T(K417N) T1320G(N440K) G1336A(G446S) G1430A(S477N) C1433A(T478K) A1451C(E484A) A1478G(Q493R) G1486A(G496S) A1493G(Q498R) A1501T(N501Y) T1513C(Y505H) C1640A(T547K) A1672T(K558*)																					0.019	0.021
G1251T(K417N) T1320G(N440K) G1336A(G446S) G1430A(S477N) C1433A(T478K) A1451C(E484A) A1478G(Q493R) G1486A(G496S) A1493G(Q498R) A1501T(N501Y) T1513C(Y505H) C1640A(T547K) A1737G(P579P)																				0.018
G1251T(K417N) T1320G(N440K) G1336A(G446S) G1430A(S477N) C1433A(T478K) A1451C(E484A) A1478G(Q493R) G1486A(G496S) A1493G(Q498R) A1501T(N501Y) T1513C(Y505H) C1640A(T547K) C1668T(N556N)																								0.026
G1251T(K417N) T1320G(N440K) G1336A(G446S) G1430A(S477N) C1433A(T478K) A1451C(E484A) A1478G(Q493R) G1486A(G496S) A1493G(Q498R) A1501T(N501Y) T1513C(Y505H) C1640A(T547K) C1678T(L560L)																				0.019
G1251T(K417N) T1320G(N440K) G1336A(G446S) G1430A(S477N) C1433A(T478K) A1451C(E484A) A1478G(Q493R) G1486A(G496S) A1493G(Q498R) A1501T(N501Y) T1513C(Y505H) C1640A(T547K) C1704T(D568D) C1715T(T572I)																							0.003
G1251T(K417N) T1320G(N440K) G1336A(G446S) G1430A(S477N) C1433A(T478K) A1451C(E484A) A1478G(Q493R) G1486A(G496S) A1493G(Q498R) A1501T(N501Y) T1513C(Y505H) C1640A(T547K) C1715T(T572I) T1727C(V576A)																									0.024
G1251T(K417N) T1320G(N440K) G1336A(G446S) G1430A(S477N) C1433A(T478K) A1451C(E484A) A1478G(Q493R) G1486A(G496S) A1493G(Q498R) A1501T(N501Y) T1513C(Y505H) C1640A(T547K) C1735T(P579S)																								0.025
G1251T(K417N) T1320G(N440K) G1336A(G446S) G1430A(S477N) C1433A(T478K) A1451C(E484A) A1478G(Q493R) G1486A(G496S) A1493G(Q498R) A1501T(N501Y) T1513C(Y505H) C1640A(T547K) C1736T(P579L)																					0.002
G1251T(K417N) T1320G(N440K) G1336A(G446S) G1430A(S477N) C1433A(T478K) A1451C(E484A) A1478G(Q493R) G1486A(G496S) A1493G(Q498R) A1501T(N501Y) T1513C(Y505H) C1640A(T547K) G1643A(G548D)																					0.002		0.005
G1251T(K417N) T1320G(N440K) G1336A(G446S) G1430A(S477N) C1433A(T478K) A1451C(E484A) A1478G(Q493R) G1486A(G496S) A1493G(Q498R) A1501T(N501Y) T1513C(Y505H) C1640A(T547K) G1648-1648del(550fs)																							0.004
G1251T(K417N) T1320G(N440K) G1336A(G446S) G1430A(S477N) C1433A(T478K) A1451C(E484A) A1478G(Q493R) G1486A(G496S) A1493G(Q498R) A1501T(N501Y) T1513C(Y505H) C1640A(T547K) G1680C(L560L)																							0.004
G1251T(K417N) T1320G(N440K) G1336A(G446S) G1430A(S477N) C1433A(T478K) A1451C(E484A) A1478G(Q493R) G1486A(G496S) A1493G(Q498R) A1501T(N501Y) T1513C(Y505H) C1640A(T547K) G1702A(D568N) C1753T(L585F)																					0.02	0.021
G1251T(K417N) T1320G(N440K) G1336A(G446S) G1430A(S477N) C1433A(T478K) A1451C(E484A) A1478G(Q493R) G1486A(G496S) A1493G(Q498R) A1501T(N501Y) T1513C(Y505H) C1640A(T547K) T1650A(G550G)																					0.023	0.022
G1251T(K417N) T1320G(N440K) G1336A(G446S) G1430A(S477N) C1433A(T478K) A1451C(E484A) A1478G(Q493R) G1486A(G496S) A1493G(Q498R) A1501T(N501Y) T1513C(Y505H) C1640A(T547K) T1652A(V551D)																								0.025
G1251T(K417N) T1320G(N440K) G1336A(G446S) G1430A(S477N) C1433A(T478K) A1451C(E484A) A1478G(Q493R) G1486A(G496S) A1493G(Q498R) A1501T(N501Y) T1513C(Y505H) C1640A(T547K) T1656A(L552L) A1721G(D574G)																							0.02
G1251T(K417N) T1320G(N440K) G1336A(G446S) G1430A(S477N) C1433A(T478K) A1451C(E484A) A1478G(Q493R) G1486A(G496S) A1493G(Q498R) A1501T(N501Y) T1513C(Y505H) C1640A(T547K) T1659C(T553T)																							0.018
G1251T(K417N) T1320G(N440K) G1336A(G446S) G1430A(S477N) C1433A(T478K) A1451C(E484A) A1478G(Q493R) G1486A(G496S) A1493G(Q498R) A1501T(N501Y) T1513C(Y505H) C1640A(T547K) T1659G(T553T)																							0.005
G1251T(K417N) T1320G(N440K) G1336A(G446S) G1430A(S477N) C1433A(T478K) A1451C(E484A) A1478G(Q493R) G1486A(G496S) A1493G(Q498R) A1501T(N501Y) T1513C(Y505H) C1640A(T547K) T1665C(S555S)																								0.018
G1251T(K417N) T1320G(N440K) G1336A(G446S) G1430A(S477N) C1433A(T478K) A1451C(E484A) A1478G(Q493R) G1486A(G496S) A1493G(Q498R) A1501T(N501Y) T1513C(Y505H) C1640A(T547K) T1665G(S555S)																								0.008
G1251T(K417N) T1320G(N440K) G1336A(G446S) G1430A(S477N) C1433A(T478K) A1451C(E484A) A1478G(Q493R) G1486A(G496S) A1493G(Q498R) A1501T(N501Y) T1513C(Y505H) C1640A(T547K) T1675C(F559L)																							0.01
G1251T(K417N) T1320G(N440K) G1336A(G446S) G1430A(S477N) C1433A(T478K) A1451C(E484A) A1478G(Q493R) G1486A(G496S) A1493G(Q498R) A1501T(N501Y) T1513C(Y505H) C1640A(T547K) T1675G(F559V)																							0.012
G1251T(K417N) T1320G(N440K) G1336A(G446S) G1430A(S477N) C1433A(T478K) A1451C(E484A) A1478G(Q493R) G1486A(G496S) A1493G(Q498R) A1501T(N501Y) T1513C(Y505H) C1640A(T547K) T1676C(F559S)																											0.012
G1251T(K417N) T1320G(N440K) G1336A(G446S) G1430A(S477N) C1433A(T478K) A1451C(E484A) A1478G(Q493R) G1486A(G496S) A1493G(Q498R) A1501T(N501Y) T1513C(Y505H) C1640A(T547K) T1676G(F559C)																											0.013
G1251T(K417N) T1320G(N440K) G1336A(G446S) G1430A(S477N) C1433A(T478K) A1451C(E484A) A1478G(Q493R) G1486A(G496S) A1493G(Q498R) A1501T(N501Y) T1513C(Y505H) C1640A(T547K) T1677C(F559F)																				0.008			0.003
G1251T(K417N) T1320G(N440K) G1336A(G446S) G1430A(S477N) C1433A(T478K) A1451C(E484A) A1478G(Q493R) G1486A(G496S) A1493G(Q498R) A1501T(N501Y) T1513C(Y505H) C1640A(T547K) T1677G(F559L)																				0.01
G1251T(K417N) T1320G(N440K) G1336A(G446S) G1430A(S477N) C1433A(T478K) A1451C(E484A) A1478G(Q493R) G1486A(G496S) A1493G(Q498R) A1501T(N501Y) T1513C(Y505H) C1640A(T547K) T1693C(F565L)																					0.002
G1251T(K417N) T1320G(N440K) G1336A(G446S) G1430A(S477N) C1433A(T478K) A1451C(E484A) A1478G(Q493R) G1486A(G496S) A1493G(Q498R) A1501T(N501Y) T1513C(Y505H) C1640A(T547K) T1710C(A570A)																					0.005	0.003
G1251T(K417N) T1320G(N440K) G1336A(G446S) G1430A(S477N) C1433A(T478K) A1451C(E484A) A1478G(Q493R) G1486A(G496S) A1493G(Q498R) A1501T(N501Y) T1513C(Y505H) C1640A(T547K) T1710G(A570A)																					0.017	0.015
G1251T(K417N) T1320G(N440K) G1336A(G446S) G1430A(S477N) C1433A(T478K) A1451C(E484A) A1478G(Q493R) G1486A(G496S) A1493G(Q498R) A1501T(N501Y) T1513C(Y505H) C1640A(T547K) T1722C(D574D)																							0.003
G1251T(K417N) T1320G(N440K) G1336A(G446S) G1430A(S477N) C1433A(T478K) A1451C(E484A) A1478G(Q493R) G1486A(G496S) A1493G(Q498R) A1501T(N501Y) T1513C(Y505H) CAA1516-1518AAC(Q506N) C1640A(T547K)																									0.001			0.003
G1251T(K417N) T1320G(N440K) G1336A(G446S) G1430A(S477N) C1433A(T478K) A1451C(E484A) A1478G(Q493R) G1486A(G496S) A1493G(Q498R) A1501T(N501Y) T1513C(Y505H) G1526T(R509I) C1640A(T547K)																								0.001
G1251T(K417N) T1320G(N440K) G1336A(G446S) G1430A(S477N) C1433A(T478K) A1451C(E484A) A1478G(Q493R) G1486A(G496S) A1493G(Q498R) A1501T(N501Y) T1513C(Y505H) G1528T(V510L) C1640A(T547K)																								0.002
G1251T(K417N) T1320G(N440K) G1336A(G446S) G1430A(S477N) C1433A(T478K) A1451C(E484A) A1478G(Q493R) G1486A(G496S) A1493G(Q498R) A1501T(N501Y) T1513C(Y505H) G1531A(V511I) C1640A(T547K)																					0.002
G1251T(K417N) T1320G(N440K) G1336A(G446S) G1430A(S477N) C1433A(T478K) A1451C(E484A) A1478G(Q493R) G1486A(G496S) A1493G(Q498R) A1501T(N501Y) T1513C(Y505H) G1558A(A520T) C1640A(T547K)																							0.005
G1251T(K417N) T1320G(N440K) G1336A(G446S) G1430A(S477N) C1433A(T478K) A1451C(E484A) A1478G(Q493R) G1486A(G496S) A1493G(Q498R) A1501T(N501Y) T1513C(Y505H) G1558T(A520S) C1640A(T547K)																					0.003		0.005
G1251T(K417N) T1320G(N440K) G1336A(G446S) G1430A(S477N) C1433A(T478K) A1451C(E484A) A1478G(Q493R) G1486A(G496S) A1493G(Q498R) A1501T(N501Y) T1513C(Y505H) G1599A(L533L) C1640A(T547K) T1727C(V576A)																									0.026
G1251T(K417N) T1320G(N440K) G1336A(G446S) G1430A(S477N) C1433A(T478K) A1451C(E484A) A1478G(Q493R) G1486A(G496S) A1493G(Q498R) A1501T(N501Y) T1513C(Y505H) G1634A(G545D) C1640A(T547K)																							0.022
G1251T(K417N) T1320G(N440K) G1336A(G446S) G1430A(S477N) C1433A(T478K) A1451C(E484A) A1478G(Q493R) G1486A(G496S) A1493G(Q498R) A1501T(N501Y) T1513C(Y505H) T1522G(Y508D) C1640A(T547K)																									0.002			0.001
G1251T(K417N) T1320G(N440K) G1336A(G446S) G1430A(S477N) C1433A(T478K) A1451C(E484A) A1478G(Q493R) G1486A(G496S) A1493G(Q498R) A1501T(N501Y) T1513C(Y505H) T1529G(V510G) C1640A(T547K)																								0.002	0.001
G1251T(K417N) T1320G(N440K) G1336A(G446S) G1430A(S477N) C1433A(T478K) A1451C(E484A) A1478G(Q493R) G1486A(G496S) A1493G(Q498R) A1501T(N501Y) T1513C(Y505H) T1532G(V511G) C1640A(T547K)																									0.001
G1251T(K417N) T1320G(N440K) G1336A(G446S) G1430A(S477N) C1433A(T478K) A1451C(E484A) A1478G(Q493R) G1486A(G496S) A1493G(Q498R) A1501T(N501Y) T1513C(Y505H) T1538C(L513P) C1640A(T547K)																					0.004		0.005
G1251T(K417N) T1320G(N440K) G1336A(G446S) G1430A(S477N) C1433A(T478K) A1451C(E484A) A1478G(Q493R) G1486A(G496S) A1493G(Q498R) A1501T(N501Y) T1513C(Y505H) T1538G(L513R) C1640A(T547K)																									0.001			0.003
G1251T(K417N) T1320G(N440K) G1336A(G446S) G1430A(S477N) C1433A(T478K) A1451C(E484A) A1478G(Q493R) G1486A(G496S) A1493G(Q498R) A1501T(N501Y) T1513C(Y505H) T1539G(L513L) C1640A(T547K)																									0.002			0.001
G1251T(K417N) T1320G(N440K) G1336A(G446S) G1430A(S477N) C1433A(T478K) A1451C(E484A) A1478G(Q493R) G1486A(G496S) A1493G(Q498R) A1501T(N501Y) T1513C(Y505H) T1540G(S514A) C1640A(T547K)																									0.001
G1251T(K417N) T1320G(N440K) G1336A(G446S) G1430A(S477N) C1433A(T478K) A1451C(E484A) A1478G(Q493R) G1486A(G496S) A1493G(Q498R) A1501T(N501Y) T1513C(Y505H) T1542G(S514S) C1640A(T547K)																									0.001			0.002
G1251T(K417N) T1320G(N440K) G1336A(G446S) G1430A(S477N) C1433A(T478K) A1451C(E484A) A1478G(Q493R) G1486A(G496S) A1493G(Q498R) A1501T(N501Y) T1513C(Y505H) T1543G(F515V) C1640A(T547K)																									0.004	0.003		0.005
G1251T(K417N) T1320G(N440K) G1336A(G446S) G1430A(S477N) C1433A(T478K) A1451C(E484A) A1478G(Q493R) G1486A(G496S) A1493G(Q498R) A1501T(N501Y) T1513C(Y505H) T1544G(F515C) C1640A(T547K)																									0.003			0.003
G1251T(K417N) T1320G(N440K) G1336A(G446S) G1430A(S477N) C1433A(T478K) A1451C(E484A) A1478G(Q493R) G1486A(G496S) A1493G(Q498R) A1501T(N501Y) T1513C(Y505H) T1551G(L517L) C1640A(T547K)																									0.001
G1251T(K417N) T1320G(N440K) G1336A(G446S) G1430A(S477N) C1433A(T478K) A1451C(E484A) A1478G(Q493R) G1486A(G496S) A1493G(Q498R) A1501T(N501Y) T1513C(Y505H) T1571-1571del(524fs) C1640A(T547K)																							0.004
G1251T(K417N) T1320G(N440K) G1336A(G446S) G1430A(S477N) C1433A(T478K) A1451C(E484A) A1478G(Q493R) G1486A(G496S) A1493G(Q498R) A1501T(N501Y) T1513C(Y505H) T1571C(V524A) C1640A(T547K)																					0.003
G1251T(K417N) T1320G(N440K) G1336A(G446S) G1430A(S477N) C1433A(T478K) A1451C(E484A) A1478G(Q493R) G1486A(G496S) A1493G(Q498R) A1501T(N501Y) T1513C(Y505H) T1573C(C525R) C1640A(T547K)																							0.005
G1251T(K417N) T1320G(N440K) G1336A(G446S) G1430A(S477N) C1433A(T478K) A1451C(E484A) A1478G(Q493R) G1486A(G496S) A1493G(Q498R) A1501T(N501Y) T1513C(Y505H) T1622G(F541C) C1640A(T547K)																									0.001
G1251T(K417N) T1320G(N440K) G1336A(G446S) G1430A(S477N) C1433A(T478K) A1451C(E484A) A1478G(Q493R) G1486A(G496S) A1493G(Q498R) A1501T(N501Y) T1513C(Y505H) T1636C(L546L) C1640A(T547K)																					0.002
G1251T(K417N) T1320G(N440K) G1336A(G446S) G1430A(S477N) C1433A(T478K) A1451C(E484A) A1478G(Q493R) G1486A(G496S) A1493G(Q498R) A1501T(N501Y) TAC1513-1515CAA(Y505Q) C1640A(T547K)																						0.001		0.003	0.003		0.002	0.01
G1251T(K417N) T1320G(N440K) G1336A(G446S) G1430A(S477N) C1433A(T478K) A1451C(E484A) A1478G(Q493R) G1486A(G496S) A1493G(Q498R) AAT1501-1503TAC(N501Y) T1513C(Y505H) C1640A(T547K)																							0.004
G1251T(K417N) T1320G(N440K) G1336A(G446S) G1430A(S477N) C1433A(T478K) A1451C(E484A) A1478G(Q493R) GGT1486-1488ACT(G496T) A1493G(Q498R) A1501T(N501Y) T1513C(Y505H) C1640A(T547K)																					0.003
G1251T(K417N) T1320G(N440K) G1336A(G446S) G1430A(S477N) C1433A(T478K) A1451C(E484A) C1472T(P491L) A1478G(Q493R) G1486A(G496S) A1493G(Q498R) A1501T(N501Y) T1513C(Y505H) C1640A(T547K)																					0.002		0.005
G1251T(K417N) T1320G(N440K) G1336A(G446S) G1430A(S477N) C1433A(T478K) A1451C(E484A) T1455G(G485G) A1478G(Q493R) G1486A(G496S) A1493G(Q498R) A1501T(N501Y) T1513C(Y505H) C1640A(T547K)																									0.001	0.004
G1251T(K417N) T1320G(N440K) G1336A(G446S) G1430A(S477N) C1433A(T478K) A1451C(E484A) T1470C(F490F) A1478G(Q493R) G1486A(G496S) A1493G(Q498R) A1501T(N501Y) T1513C(Y505H) C1640A(T547K)																					0.004
G1251T(K417N) T1320G(N440K) G1336A(G446S) G1430A(S477N) C1433A(T478K) A1451C(E484A) T1475C(L492S) A1478G(Q493R) G1486A(G496S) A1493G(Q498R) A1501T(N501Y) T1513C(Y505H) C1640A(T547K)																					0.003
G1251T(K417N) T1320G(N440K) G1336A(G446S) G1430A(S477N) C1433A(T478K) G1445A(G482D) A1451C(E484A) A1478G(Q493R) G1486A(G496S) A1493G(Q498R) A1501T(N501Y) T1513C(Y505H) C1640A(T547K)																							0.005
G1251T(K417N) T1320G(N440K) G1336A(G446S) G1430A(S477N) C1433A(T478K) T1448C(V483A) A1451C(E484A) A1478G(Q493R) G1486A(G496S) A1493G(Q498R) A1501T(N501Y) T1513C(Y505H) C1640A(T547K)																					0.003
G1251T(K417N) T1320G(N440K) G1336A(G446S) T1345C(Y449H) G1430A(S477N) C1433A(T478K) A1451C(E484A) A1478G(Q493R) G1486A(G496S) A1493G(Q498R) A1501T(N501Y) T1513C(Y505H) C1640A(T547K)																					0.003
G1251T(K417N) T1320G(N440K) G1336A(G446S) T1359A(Y453*) G1430A(S477N) C1433A(T478K) A1451C(E484A) A1478G(Q493R) G1486A(G496S) A1493G(Q498R) A1501T(N501Y) T1513C(Y505H) C1640A(T547K)																												0.012
G1251T(K417N) T1320G(N440K) G1336A(G446S) T1359C(Y453Y) G1430A(S477N) C1433A(T478K) A1451C(E484A) A1478G(Q493R) G1486A(G496S) A1493G(Q498R) A1501T(N501Y) T1513C(Y505H) C1640A(T547K)																												0.005
G1251T(K417N) T1320G(N440K) G1336A(G446S) T1389C(P463P) G1430A(S477N) C1433A(T478K) A1451C(E484A) A1478G(Q493R) G1486A(G496S) A1493G(Q498R) A1501T(N501Y) T1513C(Y505H) C1640A(T547K)																					0.003
G1251T(K417N) T1320G(N440K) G1336A(G446S) T1415C(I472T) G1430A(S477N) C1433A(T478K) A1451C(E484A) A1478G(Q493R) G1486A(G496S) A1493G(Q498R) A1501T(N501Y) T1513C(Y505H) C1640A(T547K)																							0.004
G1251T(K417N) T1320G(N440K) G1336C(G446R) G1430A(S477N) C1433A(T478K) A1451C(E484A) A1478G(Q493R) G1486A(G496S) A1493G(Q498R) A1501T(N501Y) T1513C(Y505H) C1640A(T547K)																				0.003
G1251T(K417N) T1320G(N440K) G1430A(S477N) C1433A(T478K) A1451C(E484A) A1478G(Q493R) A1493G(Q498R) A1501T(N501Y) T1513C(Y505H)																														0.523
G1251T(K417N) T1320G(N440K) G1430A(S477N) C1433A(T478K) A1451C(E484A) A1478G(Q493R) A1493G(Q498R) A1501T(N501Y) T1513C(Y505H) C1516A(Q506K) C1520A(P507Q)																														0.01
G1251T(K417N) T1320G(N440K) T1323C(L441L) G1336A(G446S) G1430A(S477N) C1433A(T478K) A1451C(E484A) A1478G(Q493R) G1486A(G496S) A1493G(Q498R) A1501T(N501Y) T1513C(Y505H) C1640A(T547K) T1727C(V576A)																									0.026
G1251T(K417N) T1355G(L452R) G1430A(S477N) C1433A(T478K) A1451C(E484A) A1478G(Q493R) G1486A(G496S) A1493G(Q498R) A1501T(N501Y) T1513C(Y505H) C1640A(T547K)																							0.003
G1292N(G431?) T1355G(L452R) C1433A(T478K)						0.036
G1292N(G431?) T1355G(L452R) C1433A(T478K) A1484C(Y495S)						0.001
G1339A(G447S) T1355G(L452R) C1433A(T478K)																	0.009333333333333334
G1339T(G447C)													0.048
G1339T(G447C) A1514C(Y505S) C1654-1654del(552fs)													0.002
G1339T(G447C) A1563C(P521P) C1654-1654del(552fs)													0.002
G1339T(G447C) C1515A(Y505*) C1654-1654del(552fs)													0.004
G1339T(G447C) C1519A(P507T) C1654-1654del(552fs)													0.014
G1339T(G447C) C1559A(A520E) C1654-1654del(552fs)													0.004
G1339T(G447C) C1561A(P521T) C1654-1654del(552fs)													0.003
G1339T(G447C) C1565A(A522E) C1654-1654del(552fs)													0.003
G1339T(G447C) C1579A(P527T) C1654-1654del(552fs)													0.006
G1339T(G447C) C1623A(F541L) C1654-1654del(552fs)													0.017
G1339T(G447C) C1654-1654del(552fs)													0.381
G1339T(G447C) T1355G(L452R) C1433A(T478K)							0.001	0.002
G1339T(G447C) T1544G(F515C) C1654-1654del(552fs)													0.003
G1430A(S477N)	0.267	0.058
G1430A(S477N) A1432T(T478S) C1736T(P579L)		0.0115
G1430A(S477N) C1736T(P579L)		0.0455
G1430A(S477N) G1587A(K529K) C1736T(P579L)		0.011
G1444T(G482C) T1469A(F490Y) T1473-1473del(491fs) C1477A(Q493K) T1480C(S494P) CAA1492-1494TAC(Q498Y) C1555A(H519N) C1715A(T572N)											0.0006666666666666666
G1450A(E484K)	0.209	0.3265
G1450A(E484K) C1644A(G548G)		0.0005
G1450A(E484K) G1587A(K529K)		0.0095
G801-801del(267fs) A1028C(N343T) A1044G(A348A)																													0.0015
G801-801del(267fs) A1033C(T345P) A1044G(A348A)																													0.005
G801-801del(267fs) A1044G(A348A)																													0.3795
G801-801del(267fs) A1044G(A348A) A1069C(R357R)																													0.001
G801-801del(267fs) A1044G(A348A) C1112T(S371F) T1117C(S373P) C1124T(S375F) A1126G(T376A) G1213A(D405N) A1224C(R408S)																													0.0025
G801-801del(267fs) A1044G(A348A) C1151A(P384H)																													0.001
G801-801del(267fs) A1044G(A348A) C1178A(T393N)																													0.001
G801-801del(267fs) A1044G(A348A) G1213A(D405N) A1224C(R408S)																													0.0015
G801-801del(267fs) A1044G(A348A) G1247T(G416V)																													0.001
G801-801del(267fs) A1044G(A348A) T1049G(V350G)																													0.0015
G801-801del(267fs) A1044G(A348A) T1147A(S383T)																													0.011
G801-801del(267fs) A1044T(A348A)																													0.001
G801-801del(267fs) A806C(Y269S) A1044G(A348A)																													0.0035
G801-801del(267fs) A817C(R273R) A1044G(A348A)																													0.0045
G801-801del(267fs) A842C(E281A) A1044G(A348A)																													0.008
G801-801del(267fs) A842G(E281G) A1044G(A348A)																													0.001
G801-801del(267fs) A911C(K304T) A1044G(A348A)																													0.0025
G801-801del(267fs) A911G(K304R) A1044G(A348A)																													0.0075
G801-801del(267fs) C1009A(P337T) A1044G(A348A)																													0.001
G801-801del(267fs) C1031A(A344D) A1044G(A348A)																													0.0015
G801-801del(267fs) C1032A(A344A) A1044G(A348A)																													0.001
G801-801del(267fs) G1007T(C336F) A1044G(A348A)																													0.0015
G801-801del(267fs) G1016T(G339V) A1044G(A348A)																													0.001
G801-801del(267fs) G1018T(E340*) A1044G(A348A)																													0.001
G801-801del(267fs) T1011G(P337P) A1044G(A348A)																													0.0015
G801-801del(267fs) T1012A(F338I) A1044G(A348A)																													0.001
G801-801del(267fs) T1012G(F338V) A1044G(A348A)																													0.0075
G801-801del(267fs) T1017G(G339G) A1044G(A348A)																													0.001
G801-801del(267fs) T1022G(V341G) A1044G(A348A)																													0.004
G801-801del(267fs) T1023G(V341V) A1044G(A348A)																													0.003
G801-801del(267fs) T1024G(F342V) A1044G(A348A)																													0.0015
G801-801del(267fs) T1025G(F342C) A1044G(A348A)																													0.0015
G801-801del(267fs) T1026G(F342L) A1044G(A348A)																													0.001
G801-801del(267fs) T823C(F275L) A1044G(A348A) T1188C(Y396Y)																													0.0045
G801-801del(267fs) T823C(F275L) A1044G(A348A) T1188G(Y396*)																													0.003
T1215-1215del(405fs) A1250C(K417T) A1275G(L425L) C1317A(N439K) AAGGTT1330-1335TCCAAA(KV444-445SK) G1336A(G446S) TAT1345-1347CGT(Y449R) T1355A(L452Q) T1366C(F456L) T1380G(N460K) A1385G(K462R) A1414C(I472L) GCC1423-1425TTC(A475F) C1433T(T478I) GGTGTT1444-1449AGTdel(GV482-483Sdel) GAA1450-1452CCA(E484P) TTT1456-1458AGT(F486S) A1478T(Q493L) G1486A(G496S) CAA1492-1494TAT(Q498Y) T1513A(Y505N) T1659A(T5…																0.001
T1215-1215del(405fs) A1250C(K417T) A1275G(L425L) C1317A(N439K) AAGGTT1330-1335TCCAAA(KV444-445SK) G1336A(G446S) TAT1345-1347CGT(Y449R) T1355A(L452Q) T1368A(F456L) T1380G(N460K) A1385G(K462R) A1414C(I472L) GCC1423-1425TTC(A475F) C1433A(T478K) GGTGTT1444-1449AGTdel(GV482-483Sdel) GAA1450-1452CCA(E484P) TTT1456-1458AGT(F486S) A1478T(Q493L) G1486A(G496S) CAA1492-1494TAT(Q498Y) A1502C(N501T) T1659A(T5…										0.002
T1215-1215del(405fs) T1355G(L452R) C1433A(T478K)			0.001	0.001		0.001	0.001	0.002	0.002			0.0005		0.0006666666666666666
T1220-1220del(407fs) A1250C(K417T) A1275G(L425L) C1317A(N439K) AAGGTT1330-1335TCCAAA(KV444-445SK) G1336A(G446S) TAT1345-1347CGT(Y449R) T1355A(L452Q) T1368A(F456L) T1380G(N460K) A1385G(K462R) A1414C(I472L) GCC1423-1425TTC(A475F) C1433A(T478K) GGTGTT1444-1449AGTdel(GV482-483Sdel) GAA1450-1452CCA(E484P) TTT1456-1458AGT(F486S) A1478T(Q493L) G1486A(G496S) CAA1492-1494TAT(Q498Y) A1502C(N501T) T1659A(T5…										0.001
T1220-1220del(407fs) T1355G(L452R) C1433A(T478K)									0.001
T1284-1284del(428fs) A1300C(I434L) T1355G(L452R) C1433A(T478K)																			0.001
T1284-1284del(428fs) A1302C(I434I) T1355G(L452R) C1433A(T478K)																			0.002
T1284-1284del(428fs) A1318C(N440H) T1355G(L452R) C1433A(T478K)																			0.002
T1284-1284del(428fs) T1355G(L452R) C1433A(T478K)																			0.505
T1284-1284del(428fs) T1355G(L452R) C1433A(T478K) A1459T(N487Y)																			0.003
T1284-1284del(428fs) T1355G(L452R) C1433A(T478K) A1563G(P521P)																			0.035
T1284-1284del(428fs) T1355G(L452R) C1433A(T478K) A1582T(K528*)																			0.004
T1284-1284del(428fs) T1355G(L452R) C1433A(T478K) C1435A(P479T)																			0.001
T1284-1284del(428fs) T1355G(L452R) C1433A(T478K) G1447T(V483F)																			0.002
T1284-1284del(428fs) T1355G(L452R) C1433A(T478K) G1507T(V503F)																			0.001
T1284-1284del(428fs) T1355G(L452R) C1433A(T478K) T1455G(G485G)																			0.001
T1286C(F429S)															0.005
T1320A(N440K)		0.062
T1320G(N440K) G1336A(G446S) G1430A(S477N) C1433A(T478K) A1451C(E484A) A1478G(Q493R) G1486A(G496S) A1493G(Q498R) A1501T(N501Y) T1513C(Y505H) C1640A(T547K)																						0.545
T1347-1347del(449fs) T1355G(L452R) C1433A(T478K)															0.009
T1347-1347del(449fs) T1355G(L452R) C1433A(T478K) G1730T(R577L)															0.066
T1355G(L452R)		0.0625							0.006
T1355G(L452R) A1408C(T470P) C1433A(T478K)								0.001
T1355G(L452R) A1413C(E471D) C1433A(T478K)															0.006
T1355G(L452R) A1413G(E471E) C1433A(T478K)															0.008
T1355G(L452R) A1414C(I472L) C1433A(T478K)												0.0005
T1355G(L452R) C1433A(T478K)			0.858	0.537	0.561	0.836	0.684	0.821	0.919		0.004666666666666667	0.643		0.5013333333333333	0.559		0.42733333333333334	0.982	0.437		0.046	0.323
T1355G(L452R) C1433A(T478K) 1473-insertT(491fs)											0.009666666666666667
T1355G(L452R) C1433A(T478K) A1442C(N481T)						0.002
T1355G(L452R) C1433A(T478K) A1451C(E484A)									0.006
T1355G(L452R) C1433A(T478K) A1451T(E484V)									0.004
T1355G(L452R) C1433A(T478K) A1459C(N487H)						0.01
T1355G(L452R) C1433A(T478K) A1459G(N487D)						0.006
T1355G(L452R) C1433A(T478K) A1459T(N487Y)			0.001
T1355G(L452R) C1433A(T478K) A1493G(Q498R)												0.0285
T1355G(L452R) C1433A(T478K) A1514C(Y505S)								0.001
T1355G(L452R) C1433A(T478K) A1518C(Q506H)			0.006
T1355G(L452R) C1433A(T478K) A1521C(P507P)							0.001	0.001
T1355G(L452R) C1433A(T478K) A1525C(R509R)					0.001	0.002	0.002	0.003	0.001
T1355G(L452R) C1433A(T478K) A1527C(R509S)							0.002	0.003
T1355G(L452R) C1433A(T478K) A1527G(R509R)							0.004	0.005
T1355G(L452R) C1433A(T478K) A1527T(R509S)							0.001	0.002
T1355G(L452R) C1433A(T478K) A1548C(E516D)						0.001	0.001	0.002				0.0015
T1355G(L452R) C1433A(T478K) A1560C(A520A)			0.001						0.001
T1355G(L452R) C1433A(T478K) A1607T(N536I)						0.002
T1355G(L452R) C1433A(T478K) A1619G(N540S)						0.001									0.011
T1355G(L452R) C1433A(T478K) A1692C(Q564H)			0.001
T1355G(L452R) C1433A(T478K) A1721C(D574A)			0.001
T1355G(L452R) C1433A(T478K) A1741C(T581P)			0.003
T1355G(L452R) C1433A(T478K) AAT1618-1620AGA(N540R)						0.001
T1355G(L452R) C1433A(T478K) C1436A(P479H)					0.002
T1355G(L452R) C1433A(T478K) C1492A(Q498K)												0.0005
T1355G(L452R) C1433A(T478K) C1497A(P499P)						0.001	0.002	0.003				0.0005
T1355G(L452R) C1433A(T478K) C1515A(Y505*)			0.001				0.001	0.002	0.001
T1355G(L452R) C1433A(T478K) C1516A(Q506K)			0.016			0.001	0.007	0.01
T1355G(L452R) C1433A(T478K) C1519A(P507T)			0.003	0.002	0.001	0.002	0.002	0.003
T1355G(L452R) C1433A(T478K) C1520A(P507Q)			0.002		0.001		0.005	0.007				0.001
T1355G(L452R) C1433A(T478K) C1524A(Y508*)			0.003	0.009	0.002	0.006	0.01	0.018	0.002			0.0035		0.001	0.004		0.0023333333333333335	0.006	0.005
T1355G(L452R) C1433A(T478K) C1537A(L513I)				0.001	0.001	0.002	0.002	0.003				0.0005
T1355G(L452R) C1433A(T478K) C1549A(L517I)								0.001
T1355G(L452R) C1433A(T478K) C1559A(A520E)			0.003			0.001	0.004	0.006	0.002			0.002
T1355G(L452R) C1433A(T478K) C1561T(P521S)																	0.05566666666666667
T1355G(L452R) C1433A(T478K) C1565A(A522E)			0.001					0.001	0.001
T1355G(L452R) C1433A(T478K) C1579A(P527T)									0.001
T1355G(L452R) C1433A(T478K) C1580A(P527H)								0.001
T1355G(L452R) C1433A(T478K) C1626A(N542K)												0.001
T1355G(L452R) C1433A(T478K) C1640A(T547K)									0.002
T1355G(L452R) C1433A(T478K) C1704T(D568D) C1715T(T572I)														0.0026666666666666666
T1355G(L452R) C1433A(T478K) C1742A(T581K)														0.0003333333333333333
T1355G(L452R) C1433A(T478K) C1753-1753del(585fs)								0.001	0.001			0.0005
T1355G(L452R) C1433A(T478K) G1439A(C480Y) A1451C(E484A)									0.005
T1355G(L452R) C1433A(T478K) G1439C(C480S) A1451C(E484A)									0.002
T1355G(L452R) C1433A(T478K) G1439T(C480F) A1451C(E484A)									0.003
T1355G(L452R) C1433A(T478K) G1444T(G482C)												0.003
T1355G(L452R) C1433A(T478K) G1445A(G482D)									0.001
T1355G(L452R) C1433A(T478K) G1445T(G482V)									0.007
T1355G(L452R) C1433A(T478K) G1447T(V483F)								0.002
T1355G(L452R) C1433A(T478K) G1450C(E484Q)											0.04033333333333333				0.086
T1355G(L452R) C1433A(T478K) G1450T(E484*)									0.001
T1355G(L452R) C1433A(T478K) G1463T(C488F)								0.004
T1355G(L452R) C1433A(T478K) G1505T(G502V)								0.002
T1355G(L452R) C1433A(T478K) G1507T(V503F)							0.002	0.005
T1355G(L452R) C1433A(T478K) G1511T(G504V)							0.002	0.003
T1355G(L452R) C1433A(T478K) G1528T(V510L)								0.002
T1355G(L452R) C1433A(T478K) G1534T(V512L)												0.0005
T1355G(L452R) C1433A(T478K) G1546T(E516*)								0.002	0.001
T1355G(L452R) C1433A(T478K) G1599A(L533L)						0.002
T1355G(L452R) C1433A(T478K) G1708T(A570S)														0.04699999999999999
T1355G(L452R) C1433A(T478K) G1720A(D574N)														0.002	0.014
T1355G(L452R) C1433A(T478K) T1448A(V483D)														0.0036666666666666666
T1355G(L452R) C1433A(T478K) T1448C(V483A)														0.0023333333333333335
T1355G(L452R) C1433A(T478K) T1455A(G485G)																	0.0026666666666666666
T1355G(L452R) C1433A(T478K) T1455C(G485G)																	0.0006666666666666666
T1355G(L452R) C1433A(T478K) T1455G(G485G)			0.002														0.0023333333333333335
T1355G(L452R) C1433A(T478K) T1456G(F486V)												0.001
T1355G(L452R) C1433A(T478K) T1512A(G504G)						0.002		0.001				0.0005
T1355G(L452R) C1433A(T478K) T1512G(G504G)			0.003	0.003	0.001	0.004	0.005	0.009	0.002			0.0025		0.0006666666666666666
T1355G(L452R) C1433A(T478K) T1513A(Y505N)								0.001
T1355G(L452R) C1433A(T478K) T1513G(Y505D)						0.003	0.003	0.005	0.002			0.002
T1355G(L452R) C1433A(T478K) T1522G(Y508D)			0.002				0.002	0.002
T1355G(L452R) C1433A(T478K) T1529G(V510G)			0.001			0.001		0.002
T1355G(L452R) C1433A(T478K) T1532G(V511G)								0.002
T1355G(L452R) C1433A(T478K) T1538G(L513R)			0.003					0.002
T1355G(L452R) C1433A(T478K) T1539G(L513L)			0.002			0.001						0.001
T1355G(L452R) C1433A(T478K) T1540G(S514A)			0.002			0.003	0.002	0.004	0.001			0.001
T1355G(L452R) C1433A(T478K) T1542G(S514S)			0.002			0.001
T1355G(L452R) C1433A(T478K) T1543A(F515I)						0.006
T1355G(L452R) C1433A(T478K) T1543C(F515L)						0.002
T1355G(L452R) C1433A(T478K) T1543G(F515V)			0.009			0.03	0.002	0.002				0.001						0.002
T1355G(L452R) C1433A(T478K) T1543G(F515V) A1672T(K558*)						0.002
T1355G(L452R) C1433A(T478K) T1544G(F515C)			0.005			0.002		0.001
T1355G(L452R) C1433A(T478K) T1545G(F515L)			0.001			0.002	0.002	0.004				0.001
T1355G(L452R) C1433A(T478K) T1550G(L517R)								0.002				0.001
T1355G(L452R) C1433A(T478K) T1551G(L517L)			0.003			0.001		0.001
T1355G(L452R) C1433A(T478K) T1557G(H519Q)				0.001		0.001	0.003	0.004				0.0005
T1355G(L452R) C1433A(T478K) T1573G(C525G)						0.001
T1355G(L452R) C1433A(T478K) T1575C(C525C)									0.002
T1355G(L452R) C1433A(T478K) T1620A(N540K)						0.002
T1355G(L452R) C1433A(T478K) T1621A(F541I)				0.001
T1355G(L452R) C1433A(T478K) T1652A(V551D)			0.022
T1355G(L452R) C1433A(T478K) T1676G(F559C)			0.002
T1355G(L452R) C1433A(T478K) T1693G(F565V)								0.001
T1355G(L452R) C1433A(T478K) T1694G(F565C)								0.002				0.0005
T1355G(L452R) C1433A(T478K) T1722A(D574E)														0.008666666666666666
T1355G(L452R) C1433A(T478K) T1722C(D574D)			0.006	0.001										0.0029999999999999996			0.0006666666666666666
T1355G(L452R) C1433A(T478K) T1731A(R577R)														0.002	0.014
T1355G(L452R) C1433A(T478K) T1745-1745del(582fs)									0.001
T1355G(L452R) C1433A(T478K) T1751-1751del(584fs)			0.001			0.001		0.001	0.002			0.0005
T1355G(L452R) C1433A(T478K) T1754-1754del(585fs)			0.002			0.001		0.002	0.002			0.001
T1355G(L452R) C1433G(T478R)									0.003
T1355G(L452R) C1433T(T478I)									0.002
T1355G(L452R) G1370A(R457K) C1433A(T478K)																	0.02766666666666667
T1355G(L452R) G1374A(K458K) C1433A(T478K)																				0.21
T1355G(L452R) G1395T(E465D) C1433A(T478K)							0.002	0.003
T1355G(L452R) G1411A(E471K) C1433A(T478K)														0.0013333333333333333	0.011
T1355G(L452R) G1422T(Q474H) C1433A(T478K)									0.001
T1355G(L452R) T1410A(T470T) C1433A(T478K)												0.0025
T1355G(L452R) T1410C(T470T) C1433A(T478K)												0.0005
T1355G(L452R) T1410G(T470T) C1433A(T478K)												0.0015
T1366C(F456L) A1451C(E484A) TTT1456-1458CCT(F486P) T1480C(S494P) CAA1492-1494TAC(Q498Y) C1555A(H519N) C1715A(T572N)																		0.01
T1366C(F456L) T1380G(N460K) A1451C(E484A) TTT1456-1458CCT(F486P) T1480C(S494P) CAA1492-1494TAC(Q498Y) C1555A(H519N) ACT1714-1716AAC(T572N)											0.002
T1366C(F456L) T1380G(N460K) A1451C(E484A) TTT1456-1458CCT(F486P) T1480C(S494P) CAA1492-1494TAC(Q498Y) C1555A(H519N) C1715A(T572N)											0.06966666666666667
T1380A(N460K) C1477A(Q493K) T1480C(S494P) CAA1492-1494TAC(Q498Y) C1555A(H519N) C1715A(T572N)											0.12933333333333333
T1380A(N460K) C1477A(Q493K) T1480C(S494P) CAA1492-1494TAC(Q498Y) C1715A(T572N)											0.0003333333333333333
T1380G(N460K) A1451C(E484A) TTT1456-1458CCT(F486P) T1480C(S494P) CAA1492-1494TAC(Q498Y) C1555A(H519N) C1715A(T572N)											0.0006666666666666666
T1443C(N481N) G1450A(E484K) A1501T(N501Y)	0.001
T1469A(F490Y) T1473-1473del(491fs) C1477A(Q493K) T1480C(S494P) C1492T(Q498*) C1555A(H519N) C1715A(T572N)											0.0013333333333333333
T1469A(F490Y) T1473-1473del(491fs) C1477A(Q493K) T1480C(S494P) CAA1492-1494TAC(Q498Y) C1524A(Y508*) C1555A(H519N) C1715A(T572N)											0.0033333333333333335
T1469A(F490Y) T1473-1473del(491fs) C1477A(Q493K) T1480C(S494P) CAA1492-1494TAC(Q498Y) C1555A(H519N) C1715A(T572N)											0.11599999999999999
T1469A(F490Y) T1473-1473del(491fs) C1477A(Q493K) T1480C(S494P) CAA1492-1494TAC(Q498Y) G1507T(V503F) C1555A(H519N) C1715A(T572N)											0.001
T1480C(S494P)	0.166
T1513G(Y505D)													0.003
