# Supplementary material for: Genetic diversity and evolutionary convergence of cryptic SARS- CoV-2 lineages detected via wastewater sequencing
Source: PLoS Pathog. 2022 Oct 14;18(10):e1010636. doi: 10.1371/journal.ppat.1010636 (PMC9604950; doi:10.1371/journal.ppat.1010636)
Supplement: S8 Data — Mapped amplicon sequences were then processed with SAM Refiner using the same spike sequence as a reference and the command line parameters “—Alpha 1.8—foldab 0.6”. (TSV) [file ppat.1010636.s010.tsv]

	2021-04-04	2021-04-19	2021-08-02	2021-08-09	2021-08-16	2021-08-23	2021-08-30	2021-09-01	2021-09-08	2021-09-13	2021-10-04	2021-10-26	2021-10-31	2021-11-08	2021-11-15	2021-11-22	2021-11-29	2021-12-06	2021-12-27	2022-01-03	2022-01-12	2022-01-18	2022-01-25	2022-01-31	2022-02-07	2022-02-14	2022-02-28
Covariant	Abundance	Abundance	Abundance	Abundance	Abundance	Abundance	Abundance	Abundance	Abundance	Abundance	Abundance	Abundance	Abundance	Abundance	Abundance	Abundance	Abundance	Abundance	Abundance	Abundance	Abundance	Abundance	Abundance	Abundance	Abundance	Abundance	Abundance
A1217-1217del(406fs)													0.007
A1217-1217del(406fs) G1239T(G413G) T1355G(L452R) C1433A(T478K)						0.002
A1217-1217del(406fs) G1450A(E484K)		0.0005
A1217-1217del(406fs) T1355G(L452R) C1431T(S477S) C1433A(T478K)			0.003
A1217-1217del(406fs) T1355G(L452R) C1433A(T478K)				0.004	0.004		0.003	0.003	0.003	0.004	0.004		0.001			0.0006666666666666666
A1217-1217del(406fs) T1355G(L452R) G1374A(K458K) C1433A(T478K)																0.001
A1217C(E406A) G1251T(K417N) T1263C(Y421Y) T1320G(N440K) G1336A(G446S) G1430A(S477N) C1433A(T478K) A1451C(E484A) A1478G(Q493R) G1486A(G496S) A1493G(Q498R) A1501T(N501Y) T1513C(Y505H) C1640A(T547K) G1649N(G550?)																			0.002
A1217G(E406G) G1251T(K417N) T1263C(Y421Y) T1320G(N440K) G1336A(G446S) G1430A(S477N) C1433A(T478K) A1451C(E484A) A1478G(Q493R) G1486A(G496S) A1493G(Q498R) A1501T(N501Y) T1513C(Y505H) C1640A(T547K) G1649N(G550?)																			0.004
A1217G(E406G) G1251T(K417N) T1320G(N440K) G1336A(G446S) G1430A(S477N) C1433A(T478K) A1451C(E484A) A1478G(Q493R) G1486A(G496S) A1493G(Q498R) A1501T(N501Y) T1513C(Y505H) C1640A(T547K)																						0.006
A1222-1222del(408fs)													0.0023333333333333335
A1222-1222del(408fs) T1355G(L452R) C1433A(T478K)				0.001			0.001		0.001	0.001
A1222-1222del(408fs) T1355G(L452R) G1374A(K458K) C1433A(T478K)																0.0003333333333333333
A1224C(R408S) A1250C(K417T) T1334C(V445A) G1337A(G446D) T1380G(N460K) C1409A(T470N) G1447A(V483I) A1451C(E484A) T1456G(F486V) T1468G(F490V) C1477A(Q493K) A1493G(Q498R) A1501T(N501Y) T1508A(V503D) T1513C(Y505H) C1640A(T547K)																							0.006
A1224C(R408S) A1250C(K417T) T1334C(V445A) G1337A(G446D) T1380G(N460K) C1409A(T470N) G1447A(V483I) A1451C(E484A) T1456G(F486V) T1468G(F490V) C1477A(Q493K) A1493G(Q498R) A1501T(N501Y) T1508A(V503D) T1513C(Y505H) C1668A(N556K) C1709A(A570D)																							0.156
A1224C(R408S) A1250C(K417T) T1334C(V445A) G1337A(G446D) T1380G(N460K) C1409A(T470N) T1448C(V483A) A1451C(E484A) T1456G(F486V) T1468G(F490V) C1477A(Q493K) A1493G(Q498R) A1501T(N501Y) T1508A(V503D) T1513C(Y505H) A1611G(K537K) AAC1666-1668AAAAinsert(N556Kfsinsert) C1709A(A570D)																							0.051
A1224C(R408S) A1250C(K417T) T1334C(V445A) G1337A(G446D) T1380G(N460K) C1409A(T470N) T1448C(V483A) A1451C(E484A) T1456G(F486V) T1468G(F490V) C1477A(Q493K) A1493G(Q498R) A1501T(N501Y) T1508A(V503D) T1513C(Y505H) C1640A(T547K)																							0.028
A1224C(R408S) C1230T(I410I) G1251T(K417N) T1320G(N440K) G1336A(G446S) G1430A(S477N) C1433A(T478K) A1451C(E484A) A1478G(Q493R) G1486A(G496S) A1493G(Q498R) A1501T(N501Y) T1513C(Y505H) C1640A(T547K)																									0.049
A1224C(R408S) C1230T(I410I) G1251T(K417N) T1320G(N440K) G1336A(G446S) T1389C(P463P) G1430A(S477N) C1433A(T478K) A1451C(E484A) A1478G(Q493R) G1486A(G496S) A1493G(Q498R) A1501T(N501Y) T1513C(Y505H) C1640A(T547K)																							0.016
A1224C(R408S) G1251T(K417N) T1320G(N440K) G1336A(G446S) G1365A(L455L) G1430A(S477N) C1433A(T478K) A1451C(E484A) A1478G(Q493R) G1486A(G496S) A1493G(Q498R) A1501T(N501Y) T1513C(Y505H) C1640A(T547K) C1738T(Q580*)																									0.025
A1224C(R408S) G1251T(K417N) T1320G(N440K) G1336A(G446S) G1430A(S477N) C1433A(T478K) A1451C(E484A) A1478G(Q493R) G1486A(G496S) A1493G(Q498R) A1501T(N501Y) T1513C(Y505H) C1516A(Q506K) C1640A(T547K)																									0.033
A1224C(R408S) G1251T(K417N) T1320G(N440K) G1336A(G446S) G1430A(S477N) C1433A(T478K) A1451C(E484A) A1478G(Q493R) G1486A(G496S) A1493G(Q498R) A1501T(N501Y) T1513C(Y505H) C1640A(T547K) C1644T(G548G)																									0.024
A1241-1241del(414fs) A1250C(K417T) T1334C(V445A) G1337A(G446D) T1355G(L452R) T1380G(N460K) C1409A(T470N) G1447A(V483I) A1451C(E484A) T1456G(F486V) T1468G(F490V) C1477A(Q493K) A1493G(Q498R) A1501T(N501Y) T1508A(V503D) T1513C(Y505H) C1668A(N556K) C1709A(A570D)																								0.122
A1241G(Q414R) T1355G(L452R) C1433A(T478K)																	0.0045
A1241G(Q414R) T1355G(L452R) C1433A(T478K) T1722C(D574D)																	0.0555
A1241T(Q414L) G1251T(K417N) T1320G(N440K) G1336A(G446S) G1430A(S477N) C1433A(T478K) A1451C(E484A) A1478G(Q493R) G1486A(G496S) A1493G(Q498R) A1501T(N501Y) T1513C(Y505H) C1640A(T547K)																								0.02		0.005
A1242C(Q414H) G1251T(K417N) T1320G(N440K) G1336A(G446S) G1430A(S477N) C1433A(T478K) A1451C(E484A) A1478G(Q493R) G1486A(G496S) A1493G(Q498R) A1501T(N501Y) T1513C(Y505H) C1640A(T547K)																					0.007
A1242G(Q414Q) G1251T(K417N) T1320G(N440K) G1336A(G446S) G1430A(S477N) C1433A(T478K) A1451C(E484A) A1478G(Q493R) G1486A(G496S) A1493G(Q498R) A1501T(N501Y) T1513C(Y505H) C1640A(T547K) C1668A(N556K)																					0.011
A1243C(T415P)													0.017666666666666667
A1243C(T415P) T1355G(L452R) C1433A(T478K)															0.004
A1243G(T415A)													0.04133333333333333
A1243G(T415A) A1250C(K417T) T1334C(V445A) T1380G(N460K) C1409A(T470N) A1451C(E484A) T1456A(F486I) T1468G(F490V) C1477A(Q493K) A1493G(Q498R) A1501T(N501Y) T1513C(Y505H) C1668A(N556K) C1709A(A570D)															0.014
A1243T(T415S)													0.05466666666666667
A1243T(T415S) A1250C(K417T) T1334C(V445A) T1380G(N460K) C1409A(T470N) A1451C(E484A) T1456A(F486I) T1468G(F490V) C1477A(Q493K) A1493G(Q498R) A1501T(N501Y) T1513C(Y505H) C1668A(N556K) C1709A(A570D)															0.018
A1250C(K417T) A1310G(N437S) T1334C(V445A) T1380G(N460K) C1409A(T470N) A1451C(E484A) T1456A(F486I) T1468G(F490V) C1477A(Q493K) A1493G(Q498R) A1501T(N501Y) T1513C(Y505H) C1668A(N556K) C1709A(A570D)															0.013
A1250C(K417T) A1501T(N501Y) C1709A(A570D)	0.001
A1250C(K417T) A1501T(N501Y) G1643A(G548D) C1709A(A570D)		0.027
A1250C(K417T) C1317T(N439N) T1334C(V445A) G1337A(G446D) T1380G(N460K) C1409A(T470N) G1447A(V483I) A1451C(E484A) T1456G(F486V) T1468G(F490V) C1477A(Q493K) T1480C(S494P) A1493G(Q498R) A1501T(N501Y) T1508A(V503D) T1513C(Y505H) C1668A(N556K) C1709A(A570D)																										0.011
A1250C(K417T) G1450A(E484K) A1501T(N501Y)		0.009
A1250C(K417T) T1253A(I418N) C1317T(N439N) T1334C(V445A) G1337A(G446D) T1380G(N460K) C1409A(T470N) G1447A(V483I) A1451C(E484A) T1456G(F486V) T1468G(F490V) C1477A(Q493K) T1480C(S494P) A1493G(Q498R) A1501T(N501Y) T1508A(V503D) T1513C(Y505H) C1668A(N556K) C1709A(A570D)																										0.127
A1250C(K417T) T1320G(N440K) GTT1333-1335AAT(V445N) G1337A(G446D) T1380G(N460K) C1409A(T470N) T1448C(V483A) A1451C(E484A) T1456G(F486V) T1468G(F490V) C1477A(Q493K) A1493G(Q498R) A1501T(N501Y) T1508A(V503D) T1513C(Y505H) A1611G(K537K) C1668A(N556K) C1709A(A570D)																										0.282
A1250C(K417T) T1320G(N440K) T1334C(V445A) G1337A(G446D) T1380G(N460K) C1409A(T470N) G1447A(V483I) A1451C(E484A) T1456G(F486V) T1468G(F490V) C1477A(Q493K) T1480C(S494P) A1493G(Q498R) A1501T(N501Y) T1508A(V503D) T1513C(Y505H) C1668A(N556K) C1709A(A570D)																										0.003
A1250C(K417T) T1320G(N440K) T1334C(V445A) G1337A(G446D) T1380G(N460K) C1409A(T470N) T1448C(V483A) A1451C(E484A) T1456G(F486V) T1468G(F490V) C1477A(Q493K) A1493G(Q498R) A1501T(N501Y) T1508A(V503D) T1513C(Y505H) A1611G(K537K) C1668A(N556K) C1709A(A570D)																										0.007
A1250C(K417T) T1320G(N440K) T1334C(V445A) G1337A(G446D) T1380G(N460K) C1409A(T470N) T1448C(V483A) A1451C(E484A) T1456G(F486V) T1468G(F490V) C1477A(Q493K) A1493G(Q498R) A1501T(N501Y) T1508A(V503D) T1513C(Y505H) C1668A(N556K) C1709A(A570D)																										0.012
A1250C(K417T) T1334C(V445A) C1409A(T470N) A1413G(E471E) A1451C(E484A) T1456A(F486I) T1468G(F490V) C1477A(Q493K) A1493G(Q498R) A1501T(N501Y) T1513C(Y505H) C1709A(A570D) C1715T(T572I)													0.0036666666666666666
A1250C(K417T) T1334C(V445A) C1409A(T470N) A1451C(E484A) T1456A(F486I) T1468G(F490V) C1477A(Q493K) A1493G(Q498R) A1501T(N501Y) T1513A(Y505N) C1709A(A570D) C1715T(T572I)													0.001
A1250C(K417T) T1334C(V445A) C1409A(T470N) A1451C(E484A) T1456A(F486I) T1468G(F490V) C1477A(Q493K) A1493G(Q498R) A1501T(N501Y) T1513C(Y505H)												0.016
A1250C(K417T) T1334C(V445A) C1409A(T470N) A1451C(E484A) T1456A(F486I) T1468G(F490V) C1477A(Q493K) A1493G(Q498R) A1501T(N501Y) T1513C(Y505H) A1619G(N540S) C1709A(A570D) C1715T(T572I)													0.004666666666666667
A1250C(K417T) T1334C(V445A) C1409A(T470N) A1451C(E484A) T1456A(F486I) T1468G(F490V) C1477A(Q493K) A1493G(Q498R) A1501T(N501Y) T1513C(Y505H) C1668A(N556K) C1709A(A570D)												0.155
A1250C(K417T) T1334C(V445A) C1409A(T470N) A1451C(E484A) T1456A(F486I) T1468G(F490V) C1477A(Q493K) A1493G(Q498R) A1501T(N501Y) T1513C(Y505H) C1709A(A570D) C1715T(T572I)													0.13
A1250C(K417T) T1334C(V445A) C1409A(T470N) A1451C(E484A) T1456A(F486I) T1468G(F490V) C1477A(Q493K) A1493G(Q498R) A1501T(N501Y) T1513C(Y505H) C1709A(A570D) C1715T(T572I) G1720A(D574N)													0.008
A1250C(K417T) T1334C(V445A) C1409A(T470N) A1451C(E484A) T1456A(F486I) T1468G(F490V) C1477A(Q493K) A1493G(Q498R) A1501T(N501Y) T1513C(Y505H) C1709A(A570D) C1715T(T572I) T1731A(R577R)													0.007333333333333333
A1250C(K417T) T1334C(V445A) C1409A(T470N) A1451C(E484A) T1456A(F486I) T1468G(F490V) C1477A(Q493K) A1493G(Q498R) T1513C(Y505H) C1709A(A570D) C1715T(T572I)													0.0006666666666666666
A1250C(K417T) T1334C(V445A) C1409A(T470N) G1411A(E471K) A1451C(E484A) T1456A(F486I) T1468G(F490V) C1477A(Q493K) A1493G(Q498R) A1501T(N501Y) T1513C(Y505H) C1709A(A570D) C1715T(T572I)													0.004666666666666667
A1250C(K417T) T1334C(V445A) G1337A(G446D) G1430A(S477N) C1433A(T478K) A1451C(E484A) A1478G(Q493R) G1486A(G496S) A1493G(Q498R) A1501T(N501Y) T1513C(Y505H) C1640A(T547K)																							0.014
A1250C(K417T) T1334C(V445A) G1337A(G446D) T1380G(N460K) C1409A(T470N) G1430A(S477N) C1433A(T478K) A1451C(E484A) A1478G(Q493R) G1486A(G496S) A1493G(Q498R) A1501T(N501Y) T1513C(Y505H) C1640A(T547K)																							0.002
A1250C(K417T) T1334C(V445A) G1337A(G446D) T1380G(N460K) C1409A(T470N) T1448C(V483A) A1451C(E484A) T1456G(F486V) T1468G(F490V) C1477A(Q493K) A1493G(Q498R) A1501T(N501Y) T1508A(V503D) T1513C(Y505H) A1611G(K537K)																							0.015
A1250C(K417T) T1334C(V445A) G1337A(G446D) T1380G(N460K) C1409A(T470N) T1448C(V483A) A1451C(E484A) T1456G(F486V) T1468G(F490V) C1477A(Q493K) A1493G(Q498R) A1501T(N501Y) T1508A(V503D) T1513C(Y505H) C1516A(Q506K) A1611G(K537K) AAC1666-1668AAAAinsert(N556Kfsinsert) C1709A(A570D)																							0.01
A1250C(K417T) T1334C(V445A) G1337A(G446D) T1380G(N460K) C1409A(T470N) T1448C(V483A) A1451C(E484A) T1456G(F486V) T1468G(F490V) C1477A(Q493K) A1493G(Q498R) A1501T(N501Y) T1508A(V503D) T1513C(Y505H) C1520A(P507Q) A1611G(K537K) AAC1666-1668AAAAinsert(N556Kfsinsert) C1709A(A570D)																							0.002
A1250C(K417T) T1334C(V445A) G1337A(G446D) T1380G(N460K) G1430A(S477N) C1433A(T478K) A1451C(E484A) A1478G(Q493R) G1486A(G496S) A1493G(Q498R) A1501T(N501Y) T1513C(Y505H) C1640A(T547K)																							0.005
A1250C(K417T) T1334C(V445A) T1380G(N460K) C1409A(T470N)															0.003
A1250C(K417T) T1334C(V445A) T1380G(N460K) C1409A(T470N) A1451C(E484A) T1456A(F486I)															0.003
A1250C(K417T) T1334C(V445A) T1380G(N460K) C1409A(T470N) A1451C(E484A) T1456A(F486I) T1468G(F490V) C1477A(Q493K) A1493G(Q498R) A1501T(N501Y) T1513C(Y505H)															0.015
A1250C(K417T) T1334C(V445A) T1380G(N460K) C1409A(T470N) A1451C(E484A) T1456A(F486I) T1468G(F490V) C1477A(Q493K) A1493G(Q498R) A1501T(N501Y) T1513C(Y505H) C1668A(N556K) C1709A(A570D)															0.15
A1250C(K417T) T1334C(V445A) T1380G(N460K) C1409A(T470N) A1451C(E484A) T1456A(F486I) T1468G(F490V) C1477A(Q493K) A1493G(Q498R) A1501T(N501Y) T1513C(Y505H) C1668A(N556K) C1709A(A570D) T1722A(D574E)															0.019
A1250C(K417T) T1443C(N481N) G1450A(E484K) A1501T(N501Y)	0.067
A1250G(K417R) A1639G(T547A)												0.125
A1283C(D428A) T1355G(L452R) C1433A(T478K)																0.002
A1283C(D428A) T1355G(L452R) G1374A(K458K) C1433A(T478K)																0.0003333333333333333
A1283C(D428A) T1355G(L452R) G1374A(K458K) C1433A(T478K) T1455C(G485G)																0.0033333333333333335
A1283G(D428G) T1355G(L452R) G1374A(K458K) C1433A(T478K)																0.0013333333333333333
A1283G(D428G) T1355G(L452R) G1374A(K458K) C1433A(T478K) T1455A(G485G)																0.0029999999999999996
A1283G(D428G) T1355G(L452R) G1374A(K458K) C1433A(T478K) T1538C(L513P)																0.0029999999999999996
A1288-1288del(430fs) T1355G(L452R) C1433A(T478K)																	0.0415
A1288C(T430P) T1355G(L452R) C1433A(T478K)																0.002
A1288C(T430P) T1355G(L452R) G1374A(K458K) C1433A(T478K)																0.0026666666666666666
A1288G(T430A) T1355G(L452R) G1374A(K458K) C1433A(T478K)																0.005999999999999999
A1288G(T430A) T1355G(L452R) G1374A(K458K) C1433A(T478K) T1538C(L513P)																0.005666666666666667
A1310C(N437T)													0.016666666666666666
A1310C(N437T) T1355G(L452R) C1433A(T478K)															0.004
A1310G(N437S)													0.043666666666666666
A1432T(T478S) A1501T(N501Y) C1709A(A570D)		0.0085
A1451C(E484A) T1456A(F486I) T1468G(F490V) C1477A(Q493K) A1493G(Q498R) A1501T(N501Y) T1513C(Y505H)												0.016
A1501T(N501Y)		0.0315
A1501T(N501Y) C1709A(A570D)	0.213	0.20900000000000002
A1527G(R509R)												0.077
AAG1249-1251ATT(K417I) T1320G(N440K) G1336A(G446S) G1430A(S477N) C1433A(T478K) A1451C(E484A) A1478G(Q493R) G1486A(G496S) A1493G(Q498R) A1501T(N501Y) T1513C(Y505H) C1640A(T547K)																							0.005
AG1278-1279del(426fs) A1283C(D428A) T1355G(L452R) C1433A(T478K)															0.004
AG1278-1279del(426fs) A1349C(N450T) T1355G(L452R) C1433A(T478K)															0.004
AG1278-1279del(426fs) T1355G(L452R) A1385C(K462T) C1433A(T478K)															0.003
AG1278-1279del(426fs) T1355G(L452R) C1433A(T478K)															0.197
C1221-1221del(407fs)													0.0026666666666666666
C1221-1221del(407fs) T1355G(L452R) C1433A(T478K)				0.001			0.0005	0.001	0.001	0.001
C1221-1221del(407fs) T1355G(L452R) G1374A(K458K) C1433A(T478K)																0.0003333333333333333
C1221T(V407V) A1224C(R408S) G1251T(K417N) T1320G(N440K) G1336A(G446S) G1430A(S477N) C1433A(T478K) A1451C(E484A) A1478G(Q493R) G1486A(G496S) A1493G(Q498R) A1501T(N501Y) T1513C(Y505H) C1640A(T547K) A1670G(K557R)																									0.021
C1221T(V407V) A1250C(K417T) T1334C(V445A) C1409A(T470N) A1451C(E484A) T1456A(F486I) T1468G(F490V) C1477A(Q493K) A1493G(Q498R) A1501T(N501Y) T1513C(Y505H) C1709A(A570D) C1715T(T572I)													0.005
C1221T(V407V) T1355G(L452R) C1433A(T478K)													0.007333333333333333	0.023
C1225T(Q409*) T1355G(L452R) C1433A(T478K)							0.011	0.02	0.02
C1230T(I410I) G1251T(K417N) T1320G(N440K) G1336A(G446S) G1430A(S477N) C1433A(T478K) A1451C(E484A) A1478G(Q493R) G1486A(G496S) A1493G(Q498R) A1501T(N501Y) T1513C(Y505H) C1640A(T547K)																				0.003
C1230T(I410I) G1251T(K417N) T1320G(N440K) G1336A(G446S) T1389C(P463P) G1430A(S477N) C1433A(T478K) A1451C(E484A) A1478G(Q493R) G1486A(G496S) A1493G(Q498R) A1501T(N501Y) T1513C(Y505H) C1640A(T547K)																							0.018
C1244T(T415I) G1251T(K417N) T1320G(N440K) G1336A(G446S) G1430A(S477N) C1433A(T478K) A1451C(E484A) A1478G(Q493R) G1486A(G496S) A1493G(Q498R) A1501T(N501Y) T1513C(Y505H) C1640A(T547K)																								0.019		0.006
C1244T(T415I) T1355G(L452R) C1433A(T478K)																0.008666666666666666
C1244T(T415I) T1355G(L452R) G1374A(K458K) C1433A(T478K) T1538C(L513P)																0.008
C1387A(P463T)																	0.045
C1409A(T470N) A1451C(E484A) T1456A(F486I) T1468G(F490V) C1477A(Q493K) A1493G(Q498R) A1501T(N501Y) T1513C(Y505H)												0.007
C1433A(T478K)		0.0025										0.005	0.006999999999999999
C1524A(Y508*)												0.018	0.006666666666666667
C1742A(T581K)													0.0033333333333333335
CTG1354-1356TGG(L452W) C1433A(T478K)			0.002
G1216-1216del(406fs)													0.005333333333333333
G1216-1216del(406fs) T1355G(L452R) C1431T(S477S) C1433A(T478K)			0.002
G1216-1216del(406fs) T1355G(L452R) C1433A(T478K)				0.003	0.002		0.0025	0.002	0.003	0.002	0.002
G1216-1216del(406fs) T1355G(L452R) G1374A(K458K) C1433A(T478K)																0.0006666666666666666
G1219-1219del(407fs) T1355G(L452R) C1433A(T478K)				0.001			0.0005	0.001		0.001
G1219-1219del(407fs) T1355G(L452R) G1374A(K458K) C1433A(T478K)																0.0003333333333333333
G1237-1237del(413fs) T1355G(L452R) C1433A(T478K)														0.106
G1237A(G413R) T1355G(L452R) G1374A(K458K) C1433A(T478K)																0.008666666666666666
G1237A(G413R) T1355G(L452R) G1374A(K458K) C1433A(T478K) T1538C(L513P)																0.007333333333333333
G1238A(G413E) T1355G(L452R) C1433A(T478K)																0.030333333333333334
G1238C(G413A) T1355G(L452R) C1433A(T478K)																0.001
G1239T(G413G) A1331G(K444R) T1355G(L452R) C1433A(T478K)						0.002
G1239T(G413G) T1355G(L452R) C1433A(T478K)						0.53											0.10500000000000001
G1239T(G413G) T1355G(L452R) C1433A(T478K) A1459C(N487H)						0.007
G1239T(G413G) T1355G(L452R) C1433A(T478K) A1459G(N487D)						0.005
G1239T(G413G) T1355G(L452R) C1433A(T478K) T1540G(S514A)						0.004
G1239T(G413G) T1355G(L452R) C1433A(T478K) T1543A(F515I)						0.005
G1239T(G413G) T1355G(L452R) C1433A(T478K) T1545G(F515L)						0.002
G1251T(K417N) A1290G(T430T) T1320G(N440K) G1336A(G446S) G1430A(S477N) C1433A(T478K) A1451C(E484A) A1478G(Q493R) G1486A(G496S) A1493G(Q498R) A1501T(N501Y) T1513C(Y505H) C1640A(T547K)																								0.018		0.005
G1251T(K417N) A1316C(N439T) T1320G(N440K) G1336A(G446S) A1402T(I468F) G1430A(S477N) C1433A(T478K) A1451C(E484A) A1478G(Q493R) G1486A(G496S) A1493G(Q498R) A1501T(N501Y) T1513C(Y505H) C1640A(T547K)																			0.005
G1251T(K417N) A1316G(N439S) T1320G(N440K) G1336A(G446S) A1402T(I468F) G1430A(S477N) C1433A(T478K) A1451C(E484A) A1478G(Q493R) G1486A(G496S) A1493G(Q498R) A1501T(N501Y) T1513C(Y505H) C1640A(T547K)																			0.002
G1251T(K417N) A1316G(N439S) T1320G(N440K) G1336A(G446S) G1430A(S477N) C1433A(T478K) A1451C(E484A) A1478G(Q493R) G1486A(G496S) A1493G(Q498R) A1501T(N501Y) T1513C(Y505H) C1640A(T547K)																			0.011
G1251T(K417N) C1256T(A419V) T1320G(N440K) G1336A(G446S) G1430A(S477N) C1433A(T478K) A1451C(E484A) A1478G(Q493R) G1486A(G496S) A1493G(Q498R) A1501T(N501Y) T1513C(Y505H) C1640A(T547K) A1705G(I569V)																								0.018		0.005
G1251T(K417N) C1296T(C432C) T1320G(N440K) G1336A(G446S) G1430A(S477N) C1433A(T478K) A1451C(E484A) A1478G(Q493R) G1486A(G496S) A1493G(Q498R) A1501T(N501Y) T1513C(Y505H) C1640A(T547K)																			0.023
G1251T(K417N) C1317T(N439N) T1320G(N440K) G1336A(G446S) G1430A(S477N) C1433A(T478K) A1451C(E484A) A1478G(Q493R) G1486A(G496S) A1493G(Q498R) A1501T(N501Y) T1513C(Y505H) C1640A(T547K)																			0.007	0.009
G1251T(K417N) T1286C(F429S) T1320G(N440K) G1336A(G446S) G1430A(S477N) C1433A(T478K) A1451C(E484A) A1478G(Q493R) G1486A(G496S) A1493G(Q498R) A1501T(N501Y) T1513C(Y505H) C1640A(T547K)																			0.004
G1251T(K417N) T1299C(V433V) T1320G(N440K) G1336A(G446S) G1430A(S477N) C1433A(T478K) A1451C(E484A) A1478G(Q493R) G1486A(G496S) A1493G(Q498R) A1501T(N501Y) T1513C(Y505H) C1640A(T547K)																											0.012
G1251T(K417N) T1320G(N440K) A1325T(D442V) G1336A(G446S) G1430A(S477N) C1433A(T478K) A1451C(E484A) A1478G(Q493R) G1486A(G496S) A1493G(Q498R) A1501T(N501Y) T1513C(Y505H) C1640A(T547K)																											0.013
G1251T(K417N) T1320G(N440K) A1330C(K444Q) G1336A(G446S) G1430A(S477N) C1433A(T478K) A1451C(E484A) A1478G(Q493R) G1486A(G496S) A1493G(Q498R) A1501T(N501Y) T1513C(Y505H) C1640A(T547K) T1722A(D574E)																						0.007
G1251T(K417N) T1320G(N440K) A1330G(K444E) G1336A(G446S) G1430A(S477N) C1433A(T478K) A1451C(E484A) A1478G(Q493R) G1486A(G496S) A1493G(Q498R) A1501T(N501Y) T1513C(Y505H) C1640A(T547K) T1722A(D574E)																						0.014
G1251T(K417N) T1320G(N440K) G1336A(G446S) A1343T(N448I) G1430A(S477N) C1433A(T478K) A1451C(E484A) A1478G(Q493R) G1486A(G496S) A1493G(Q498R) A1501T(N501Y) T1513C(Y505H) C1640A(T547K)																								0.015		0.002
G1251T(K417N) T1320G(N440K) G1336A(G446S) A1414C(I472L) G1430A(S477N) C1433A(T478K) A1451C(E484A) A1478G(Q493R) G1486A(G496S) A1493G(Q498R) A1501T(N501Y) T1513C(Y505H) C1640A(T547K)																						0.007
G1251T(K417N) T1320G(N440K) G1336A(G446S) A1421G(Q474R) G1430A(S477N) C1433A(T478K) A1451C(E484A) A1478G(Q493R) G1486A(G496S) A1493G(Q498R) A1501T(N501Y) T1513C(Y505H) C1640A(T547K)																								0.019		0.005
G1251T(K417N) T1320G(N440K) G1336A(G446S) C1416A(I472I) G1430A(S477N) C1433A(T478K) A1451C(E484A) A1478G(Q493R) G1486A(G496S) A1493G(Q498R) A1501T(N501Y) T1513C(Y505H) C1640A(T547K)																			0.002
G1251T(K417N) T1320G(N440K) G1336A(G446S) G1365T(L455F) G1430A(S477N) C1433A(T478K) A1451C(E484A) A1478G(Q493R) G1486A(G496S) A1493G(Q498R) A1501T(N501Y) T1513C(Y505H) A1518C(Q506H) C1640A(T547K) C1644T(G548G)																						0.018
G1251T(K417N) T1320G(N440K) G1336A(G446S) G1365T(L455F) G1430A(S477N) C1433A(T478K) A1451C(E484A) A1478G(Q493R) G1486A(G496S) A1493G(Q498R) A1501T(N501Y) T1513C(Y505H) C1580T(P527L) C1640A(T547K) C1644T(G548G)																						0.029
G1251T(K417N) T1320G(N440K) G1336A(G446S) G1365T(L455F) G1430A(S477N) C1433A(T478K) A1451C(E484A) A1478G(Q493R) G1486A(G496S) A1493G(Q498R) A1501T(N501Y) T1513C(Y505H) C1640A(T547K) C1644T(G548G) C1715T(T572I)																						0.025
G1251T(K417N) T1320G(N440K) G1336A(G446S) G1365T(L455F) G1430A(S477N) C1433A(T478K) A1451C(E484A) A1478G(Q493R) G1486A(G496S) A1493G(Q498R) A1501T(N501Y) T1513C(Y505H) G1599A(L533L) C1640A(T547K) C1644T(G548G)																						0.014
G1251T(K417N) T1320G(N440K) G1336A(G446S) G1430A(S477N) C1433A(T478K) A1451C(E484A) A1459T(N487Y) A1478G(Q493R) G1486A(G496S) A1493G(Q498R) A1501T(N501Y) T1513C(Y505H) C1640A(T547K)																						0.004
G1251T(K417N) T1320G(N440K) G1336A(G446S) G1430A(S477N) C1433A(T478K) A1451C(E484A) A1478G(Q493R) G1486A(G496S) A1493G(Q498R) A1501T(N501Y) G1505T(G502V) T1513C(Y505H) C1640A(T547K)																				0.003
G1251T(K417N) T1320G(N440K) G1336A(G446S) G1430A(S477N) C1433A(T478K) A1451C(E484A) A1478G(Q493R) G1486A(G496S) A1493G(Q498R) A1501T(N501Y) T1506C(G502G) T1513C(Y505H) C1640A(T547K)																				0.003
G1251T(K417N) T1320G(N440K) G1336A(G446S) G1430A(S477N) C1433A(T478K) A1451C(E484A) A1478G(Q493R) G1486A(G496S) A1493G(Q498R) A1501T(N501Y) T1512G(G504G) T1513C(Y505H) C1640A(T547K)																					0.001	0.002
G1251T(K417N) T1320G(N440K) G1336A(G446S) G1430A(S477N) C1433A(T478K) A1451C(E484A) A1478G(Q493R) G1486A(G496S) A1493G(Q498R) A1501T(N501Y) T1513A(Y505N) A1603-1603del(535fs) C1640A(T547K)																					0.009
G1251T(K417N) T1320G(N440K) G1336A(G446S) G1430A(S477N) C1433A(T478K) A1451C(E484A) A1478G(Q493R) G1486A(G496S) A1493G(Q498R) A1501T(N501Y) T1513A(Y505N) C1640A(T547K)																			0.003	0.003				0.008			0.01
G1251T(K417N) T1320G(N440K) G1336A(G446S) G1430A(S477N) C1433A(T478K) A1451C(E484A) A1478G(Q493R) G1486A(G496S) A1493G(Q498R) A1501T(N501Y) T1513C(Y505H) A1518C(Q506H) C1640A(T547K)																					0.001		0.005	0.002			0.022
G1251T(K417N) T1320G(N440K) G1336A(G446S) G1430A(S477N) C1433A(T478K) A1451C(E484A) A1478G(Q493R) G1486A(G496S) A1493G(Q498R) A1501T(N501Y) T1513C(Y505H) A1523G(Y508C) A1603-1603del(535fs) C1640A(T547K)																					0.001
G1251T(K417N) T1320G(N440K) G1336A(G446S) G1430A(S477N) C1433A(T478K) A1451C(E484A) A1478G(Q493R) G1486A(G496S) A1493G(Q498R) A1501T(N501Y) T1513C(Y505H) A1582G(K528E) C1640A(T547K) C1668A(N556K)																					0.023
G1251T(K417N) T1320G(N440K) G1336A(G446S) G1430A(S477N) C1433A(T478K) A1451C(E484A) A1478G(Q493R) G1486A(G496S) A1493G(Q498R) A1501T(N501Y) T1513C(Y505H) A1583G(K528R) C1640A(T547K) 1683-insertT(561fs)																					0.001
G1251T(K417N) T1320G(N440K) G1336A(G446S) G1430A(S477N) C1433A(T478K) A1451C(E484A) A1478G(Q493R) G1486A(G496S) A1493G(Q498R) A1501T(N501Y) T1513C(Y505H) A1603-1603del(535fs) C1640A(T547K) C1668T(N556N)																					0.023
G1251T(K417N) T1320G(N440K) G1336A(G446S) G1430A(S477N) C1433A(T478K) A1451C(E484A) A1478G(Q493R) G1486A(G496S) A1493G(Q498R) A1501T(N501Y) T1513C(Y505H) A1603-1603del(535fs) C1640A(T547K) T1665C(S555S)																					0.016
G1251T(K417N) T1320G(N440K) G1336A(G446S) G1430A(S477N) C1433A(T478K) A1451C(E484A) A1478G(Q493R) G1486A(G496S) A1493G(Q498R) A1501T(N501Y) T1513C(Y505H) A1605G(K535K) C1640A(T547K)																							0.014
G1251T(K417N) T1320G(N440K) G1336A(G446S) G1430A(S477N) C1433A(T478K) A1451C(E484A) A1478G(Q493R) G1486A(G496S) A1493G(Q498R) A1501T(N501Y) T1513C(Y505H) C1516A(Q506K) C1640A(T547K)																			0.002					0.017		0.004	0.112
G1251T(K417N) T1320G(N440K) G1336A(G446S) G1430A(S477N) C1433A(T478K) A1451C(E484A) A1478G(Q493R) G1486A(G496S) A1493G(Q498R) A1501T(N501Y) T1513C(Y505H) C1519A(P507T) C1640A(T547K)																					0.001	0.002					0.003
G1251T(K417N) T1320G(N440K) G1336A(G446S) G1430A(S477N) C1433A(T478K) A1451C(E484A) A1478G(Q493R) G1486A(G496S) A1493G(Q498R) A1501T(N501Y) T1513C(Y505H) C1520A(P507Q) C1640A(T547K)																					0.002	0.002
G1251T(K417N) T1320G(N440K) G1336A(G446S) G1430A(S477N) C1433A(T478K) A1451C(E484A) A1478G(Q493R) G1486A(G496S) A1493G(Q498R) A1501T(N501Y) T1513C(Y505H) C1559A(A520E) A1603-1603del(535fs) C1640A(T547K)																					0.002
G1251T(K417N) T1320G(N440K) G1336A(G446S) G1430A(S477N) C1433A(T478K) A1451C(E484A) A1478G(Q493R) G1486A(G496S) A1493G(Q498R) A1501T(N501Y) T1513C(Y505H) C1559A(A520E) C1640A(T547K)																						0.002		0.003
G1251T(K417N) T1320G(N440K) G1336A(G446S) G1430A(S477N) C1433A(T478K) A1451C(E484A) A1478G(Q493R) G1486A(G496S) A1493G(Q498R) A1501T(N501Y) T1513C(Y505H) C1617T(V539V) C1640A(T547K)																				0.003
G1251T(K417N) T1320G(N440K) G1336A(G446S) G1430A(S477N) C1433A(T478K) A1451C(E484A) A1478G(Q493R) G1486A(G496S) A1493G(Q498R) A1501T(N501Y) T1513C(Y505H) C1640A(T547K)																			0.695	0.815	0.776	0.821	0.511	0.712	0.848	0.347	0.789
G1251T(K417N) T1320G(N440K) G1336A(G446S) G1430A(S477N) C1433A(T478K) A1451C(E484A) A1478G(Q493R) G1486A(G496S) A1493G(Q498R) A1501T(N501Y) T1513C(Y505H) C1640A(T547K) A1671G(K557K)																			0.004
G1251T(K417N) T1320G(N440K) G1336A(G446S) G1430A(S477N) C1433A(T478K) A1451C(E484A) A1478G(Q493R) G1486A(G496S) A1493G(Q498R) A1501T(N501Y) T1513C(Y505H) C1640A(T547K) A1672T(K558*)																			0.016
G1251T(K417N) T1320G(N440K) G1336A(G446S) G1430A(S477N) C1433A(T478K) A1451C(E484A) A1478G(Q493R) G1486A(G496S) A1493G(Q498R) A1501T(N501Y) T1513C(Y505H) C1640A(T547K) A1717G(T573A)																							0.012
G1251T(K417N) T1320G(N440K) G1336A(G446S) G1430A(S477N) C1433A(T478K) A1451C(E484A) A1478G(Q493R) G1486A(G496S) A1493G(Q498R) A1501T(N501Y) T1513C(Y505H) C1640A(T547K) C1668A(N556K) C1735T(P579S)																					0.024
G1251T(K417N) T1320G(N440K) G1336A(G446S) G1430A(S477N) C1433A(T478K) A1451C(E484A) A1478G(Q493R) G1486A(G496S) A1493G(Q498R) A1501T(N501Y) T1513C(Y505H) C1640A(T547K) G1643A(G548D)																			0.004
G1251T(K417N) T1320G(N440K) G1336A(G446S) G1430A(S477N) C1433A(T478K) A1451C(E484A) A1478G(Q493R) G1486A(G496S) A1493G(Q498R) A1501T(N501Y) T1513C(Y505H) C1640A(T547K) G1651A(V551I)																				0.003
G1251T(K417N) T1320G(N440K) G1336A(G446S) G1430A(S477N) C1433A(T478K) A1451C(E484A) A1478G(Q493R) G1486A(G496S) A1493G(Q498R) A1501T(N501Y) T1513C(Y505H) C1640A(T547K) G1702A(D568N) C1753T(L585F)																			0.016
G1251T(K417N) T1320G(N440K) G1336A(G446S) G1430A(S477N) C1433A(T478K) A1451C(E484A) A1478G(Q493R) G1486A(G496S) A1493G(Q498R) A1501T(N501Y) T1513C(Y505H) C1640A(T547K) T1650A(G550G)																			0.016
G1251T(K417N) T1320G(N440K) G1336A(G446S) G1430A(S477N) C1433A(T478K) A1451C(E484A) A1478G(Q493R) G1486A(G496S) A1493G(Q498R) A1501T(N501Y) T1513C(Y505H) C1640A(T547K) T1652A(V551D) C1668A(N556K)																					0.023
G1251T(K417N) T1320G(N440K) G1336A(G446S) G1430A(S477N) C1433A(T478K) A1451C(E484A) A1478G(Q493R) G1486A(G496S) A1493G(Q498R) A1501T(N501Y) T1513C(Y505H) C1640A(T547K) T1656A(L552L) A1721G(D574G)																				0.019
G1251T(K417N) T1320G(N440K) G1336A(G446S) G1430A(S477N) C1433A(T478K) A1451C(E484A) A1478G(Q493R) G1486A(G496S) A1493G(Q498R) A1501T(N501Y) T1513C(Y505H) C1640A(T547K) T1659C(T553T)																				0.018
G1251T(K417N) T1320G(N440K) G1336A(G446S) G1430A(S477N) C1433A(T478K) A1451C(E484A) A1478G(Q493R) G1486A(G496S) A1493G(Q498R) A1501T(N501Y) T1513C(Y505H) C1640A(T547K) T1659G(T553T)																				0.004
G1251T(K417N) T1320G(N440K) G1336A(G446S) G1430A(S477N) C1433A(T478K) A1451C(E484A) A1478G(Q493R) G1486A(G496S) A1493G(Q498R) A1501T(N501Y) T1513C(Y505H) C1640A(T547K) T1665G(S555S) C1668A(N556K)																					0.007
G1251T(K417N) T1320G(N440K) G1336A(G446S) G1430A(S477N) C1433A(T478K) A1451C(E484A) A1478G(Q493R) G1486A(G496S) A1493G(Q498R) A1501T(N501Y) T1513C(Y505H) C1640A(T547K) T1675C(F559L)																				0.01
G1251T(K417N) T1320G(N440K) G1336A(G446S) G1430A(S477N) C1433A(T478K) A1451C(E484A) A1478G(Q493R) G1486A(G496S) A1493G(Q498R) A1501T(N501Y) T1513C(Y505H) C1640A(T547K) T1675G(F559V)																				0.012
G1251T(K417N) T1320G(N440K) G1336A(G446S) G1430A(S477N) C1433A(T478K) A1451C(E484A) A1478G(Q493R) G1486A(G496S) A1493G(Q498R) A1501T(N501Y) T1513C(Y505H) C1640A(T547K) T1676C(F559S)																								0.009
G1251T(K417N) T1320G(N440K) G1336A(G446S) G1430A(S477N) C1433A(T478K) A1451C(E484A) A1478G(Q493R) G1486A(G496S) A1493G(Q498R) A1501T(N501Y) T1513C(Y505H) C1640A(T547K) T1676G(F559C)																								0.009
G1251T(K417N) T1320G(N440K) G1336A(G446S) G1430A(S477N) C1433A(T478K) A1451C(E484A) A1478G(Q493R) G1486A(G496S) A1493G(Q498R) A1501T(N501Y) T1513C(Y505H) C1640A(T547K) T1683C(P561P)																			0.004
G1251T(K417N) T1320G(N440K) G1336A(G446S) G1430A(S477N) C1433A(T478K) A1451C(E484A) A1478G(Q493R) G1486A(G496S) A1493G(Q498R) A1501T(N501Y) T1513C(Y505H) C1640A(T547K) T1695C(F565F)																				0.003
G1251T(K417N) T1320G(N440K) G1336A(G446S) G1430A(S477N) C1433A(T478K) A1451C(E484A) A1478G(Q493R) G1486A(G496S) A1493G(Q498R) A1501T(N501Y) T1513C(Y505H) C1640A(T547K) T1710C(A570A)																			0.003
G1251T(K417N) T1320G(N440K) G1336A(G446S) G1430A(S477N) C1433A(T478K) A1451C(E484A) A1478G(Q493R) G1486A(G496S) A1493G(Q498R) A1501T(N501Y) T1513C(Y505H) C1640A(T547K) T1710G(A570A)																			0.013
G1251T(K417N) T1320G(N440K) G1336A(G446S) G1430A(S477N) C1433A(T478K) A1451C(E484A) A1478G(Q493R) G1486A(G496S) A1493G(Q498R) A1501T(N501Y) T1513C(Y505H) C1668A(N556K) C1709A(A570D)																								0.001		0.004
G1251T(K417N) T1320G(N440K) G1336A(G446S) G1430A(S477N) C1433A(T478K) A1451C(E484A) A1478G(Q493R) G1486A(G496S) A1493G(Q498R) A1501T(N501Y) T1513C(Y505H) CAA1516-1518AAC(Q506N) C1640A(T547K)																						0.001					0.004
G1251T(K417N) T1320G(N440K) G1336A(G446S) G1430A(S477N) C1433A(T478K) A1451C(E484A) A1478G(Q493R) G1486A(G496S) A1493G(Q498R) A1501T(N501Y) T1513C(Y505H) G1528T(V510L) C1640A(T547K)																					0.002	0.001
G1251T(K417N) T1320G(N440K) G1336A(G446S) G1430A(S477N) C1433A(T478K) A1451C(E484A) A1478G(Q493R) G1486A(G496S) A1493G(Q498R) A1501T(N501Y) T1513C(Y505H) G1564T(A522S) C1640A(T547K)																				0.003
G1251T(K417N) T1320G(N440K) G1336A(G446S) G1430A(S477N) C1433A(T478K) A1451C(E484A) A1478G(Q493R) G1486A(G496S) A1493G(Q498R) A1501T(N501Y) T1513C(Y505H) G1634A(G545D) C1640A(T547K)																				0.022
G1251T(K417N) T1320G(N440K) G1336A(G446S) G1430A(S477N) C1433A(T478K) A1451C(E484A) A1478G(Q493R) G1486A(G496S) A1493G(Q498R) A1501T(N501Y) T1513C(Y505H) T1522G(Y508D) C1640A(T547K)																						0.002
G1251T(K417N) T1320G(N440K) G1336A(G446S) G1430A(S477N) C1433A(T478K) A1451C(E484A) A1478G(Q493R) G1486A(G496S) A1493G(Q498R) A1501T(N501Y) T1513C(Y505H) T1529G(V510G) C1640A(T547K)																				0.003	0.002
G1251T(K417N) T1320G(N440K) G1336A(G446S) G1430A(S477N) C1433A(T478K) A1451C(E484A) A1478G(Q493R) G1486A(G496S) A1493G(Q498R) A1501T(N501Y) T1513C(Y505H) T1532G(V511G) C1640A(T547K)																						0.001
G1251T(K417N) T1320G(N440K) G1336A(G446S) G1430A(S477N) C1433A(T478K) A1451C(E484A) A1478G(Q493R) G1486A(G496S) A1493G(Q498R) A1501T(N501Y) T1513C(Y505H) T1538C(L513P) C1640A(T547K)																			0.004
G1251T(K417N) T1320G(N440K) G1336A(G446S) G1430A(S477N) C1433A(T478K) A1451C(E484A) A1478G(Q493R) G1486A(G496S) A1493G(Q498R) A1501T(N501Y) T1513C(Y505H) T1538G(L513R) C1640A(T547K)																						0.001
G1251T(K417N) T1320G(N440K) G1336A(G446S) G1430A(S477N) C1433A(T478K) A1451C(E484A) A1478G(Q493R) G1486A(G496S) A1493G(Q498R) A1501T(N501Y) T1513C(Y505H) T1539G(L513L) C1640A(T547K)																						0.002					0.003
G1251T(K417N) T1320G(N440K) G1336A(G446S) G1430A(S477N) C1433A(T478K) A1451C(E484A) A1478G(Q493R) G1486A(G496S) A1493G(Q498R) A1501T(N501Y) T1513C(Y505H) T1540G(S514A) C1640A(T547K)																						0.001
G1251T(K417N) T1320G(N440K) G1336A(G446S) G1430A(S477N) C1433A(T478K) A1451C(E484A) A1478G(Q493R) G1486A(G496S) A1493G(Q498R) A1501T(N501Y) T1513C(Y505H) T1542-1542del(514fs) C1640A(T547K)																				0.004
G1251T(K417N) T1320G(N440K) G1336A(G446S) G1430A(S477N) C1433A(T478K) A1451C(E484A) A1478G(Q493R) G1486A(G496S) A1493G(Q498R) A1501T(N501Y) T1513C(Y505H) T1542C(S514S) C1640A(T547K)																				0.003
G1251T(K417N) T1320G(N440K) G1336A(G446S) G1430A(S477N) C1433A(T478K) A1451C(E484A) A1478G(Q493R) G1486A(G496S) A1493G(Q498R) A1501T(N501Y) T1513C(Y505H) T1542G(S514S) C1640A(T547K)																						0.001
G1251T(K417N) T1320G(N440K) G1336A(G446S) G1430A(S477N) C1433A(T478K) A1451C(E484A) A1478G(Q493R) G1486A(G496S) A1493G(Q498R) A1501T(N501Y) T1513C(Y505H) T1543G(F515V) C1640A(T547K)																						0.003					0.004
G1251T(K417N) T1320G(N440K) G1336A(G446S) G1430A(S477N) C1433A(T478K) A1451C(E484A) A1478G(Q493R) G1486A(G496S) A1493G(Q498R) A1501T(N501Y) T1513C(Y505H) T1544G(F515C) C1640A(T547K)																						0.002					0.003
G1251T(K417N) T1320G(N440K) G1336A(G446S) G1430A(S477N) C1433A(T478K) A1451C(E484A) A1478G(Q493R) G1486A(G496S) A1493G(Q498R) A1501T(N501Y) T1513C(Y505H) T1551G(L517L) C1640A(T547K)																						0.001
G1251T(K417N) T1320G(N440K) G1336A(G446S) G1430A(S477N) C1433A(T478K) A1451C(E484A) A1478G(Q493R) G1486A(G496S) A1493G(Q498R) A1501T(N501Y) T1513C(Y505H) T1571-1571del(524fs) C1640A(T547K)																			0.002
G1251T(K417N) T1320G(N440K) G1336A(G446S) G1430A(S477N) C1433A(T478K) A1451C(E484A) A1478G(Q493R) G1486A(G496S) A1493G(Q498R) A1501T(N501Y) T1513C(Y505H) T1614G(C538W) C1640A(T547K)																			0.004
G1251T(K417N) T1320G(N440K) G1336A(G446S) G1430A(S477N) C1433A(T478K) A1451C(E484A) A1478G(Q493R) G1486A(G496S) A1493G(Q498R) A1501T(N501Y) TAC1513-1515CAA(Y505Q) C1640A(T547K)																			0.002		0.003	0.003					0.008
G1251T(K417N) T1320G(N440K) G1336A(G446S) G1430A(S477N) C1433A(T478K) A1451C(E484A) C1640A(T547K)																			0.001	0.001
G1251T(K417N) T1320G(N440K) G1336A(G446S) G1430A(S477N) C1433A(T478K) A1451C(E484A) T1455G(G485G) A1478G(Q493R) G1486A(G496S) A1493G(Q498R) A1501T(N501Y) T1513C(Y505H) C1640A(T547K)																						0.001
G1251T(K417N) T1320G(N440K) G1336A(G446S) G1430A(S477N) C1433A(T478K) A1451C(E484A) T1468C(F490L) A1478G(Q493R) G1486A(G496S) A1493G(Q498R) A1501T(N501Y) T1513C(Y505H) C1640A(T547K)																			0.004	0.003
G1251T(K417N) T1320G(N440K) G1336A(G446S) G1430A(S477N) C1433A(T478K) A1451C(E484A) T1473C(P491P) A1478G(Q493R) G1486A(G496S) A1493G(Q498R) A1501T(N501Y) T1513C(Y505H) C1640A(T547K)																				0.005
G1251T(K417N) T1320G(N440K) G1336A(G446S) G1430A(S477N) C1433A(T478K) T1440C(C480C) A1451C(E484A) A1478G(Q493R) G1486A(G496S) A1493G(Q498R) A1501T(N501Y) T1513C(Y505H) C1640A(T547K)																			0.005	0.003
G1251T(K417N) T1320G(N440K) G1336A(G446S) T1341C(G447G) G1430A(S477N) C1433A(T478K) A1451C(E484A) A1478G(Q493R) G1486A(G496S) A1493G(Q498R) A1501T(N501Y) T1513C(Y505H) C1640A(T547K)																			0.004
G1251T(K417N) T1320G(N440K) G1336A(G446S) T1359A(Y453*) G1430A(S477N) C1433A(T478K) A1451C(E484A) A1478G(Q493R) G1486A(G496S) A1493G(Q498R) A1501T(N501Y) T1513C(Y505H) C1640A(T547K)																											0.01
G1251T(K417N) T1320G(N440K) G1336A(G446S) T1359C(Y453Y) G1430A(S477N) C1433A(T478K) A1451C(E484A) A1478G(Q493R) G1486A(G496S) A1493G(Q498R) A1501T(N501Y) T1513C(Y505H) C1640A(T547K)																											0.008
G1251T(K417N) T1320G(N440K) G1336A(G446S) T1389C(P463P) G1430A(S477N) C1433A(T478K) A1451C(E484A) A1478G(Q493R) G1486A(G496S) A1493G(Q498R) A1501T(N501Y) T1513C(Y505H) C1516A(Q506K) C1640A(T547K) 1683-insertT(561fs)																					0.031
G1251T(K417N) T1320G(N440K) G1336A(G446S) T1389C(P463P) G1430A(S477N) C1433A(T478K) A1451C(E484A) A1478G(Q493R) G1486A(G496S) A1493G(Q498R) A1501T(N501Y) T1513C(Y505H) C1640A(T547K)																				0.008			0.132
G1251T(K417N) T1320G(N440K) G1336A(G446S) T1389C(P463P) G1430A(S477N) C1433A(T478K) A1451C(E484A) A1478G(Q493R) G1486A(G496S) A1493G(Q498R) A1501T(N501Y) T1513C(Y505H) C1640A(T547K) 1683-insertT(561fs)																					0.032
G1251T(K417N) T1320G(N440K) G1336A(G446S) T1391A(F464Y) G1430A(S477N) C1433A(T478K) A1451C(E484A) A1478G(Q493R) G1486A(G496S) A1493G(Q498R) A1501T(N501Y) T1513C(Y505H) C1640A(T547K)																				0.003
G1251T(K417N) T1320G(N440K) G1430A(S477N) C1433A(T478K) A1451C(E484A) A1478G(Q493R) A1493G(Q498R) A1501T(N501Y) T1513C(Y505H)																										0.173
G1251T(K417N) T1320G(N440K) T1323C(L441L) G1336A(G446S) G1365T(L455F) G1430A(S477N) C1433A(T478K) A1451C(E484A) A1478G(Q493R) G1486A(G496S) A1493G(Q498R) A1501T(N501Y) T1513C(Y505H) C1640A(T547K) C1644T(G548G)																						0.026
G1251T(K417N) T1334C(V445A) G1337A(G446D) T1355G(L452R) T1380G(N460K) C1409A(T470N) G1447A(V483I) A1451C(E484A) T1456G(F486V) T1468G(F490V) C1477A(Q493K) A1493G(Q498R) A1501T(N501Y) T1508A(V503D) T1513C(Y505H) C1668A(N556K) C1709A(A570D)																								0.009
G1292N(G431?) T1355G(L452R) T1389C(P463P) C1433A(T478K)						0.037
G1332A(K444K) G1450A(E484K)	0.063
G1332C(K444N) G1450A(E484K)	0.002
G1339A(G447S) T1355G(L452R) G1374A(K458K) C1433A(T478K)																0.009
G1339A(G447S) T1355G(L452R) G1374A(K458K) C1433A(T478K) T1538C(L513P)																0.009
G1339T(G447C) T1355G(L452R) C1433A(T478K)							0.001	0.002	0.002
G1430A(S477N)		0.166
G1430A(S477N) G1574-1574del(525fs)		0.049
G1450A(E484K)	0.469	0.2855
GCTTGGAATTCTAACAATCTT1303-1323GTTdel(AWNSNNL435-441Vdel) TTTCT1538-1542del(513fs)												0.12
GGG1237-1239AAG(G413K) T1355G(L452R) C1433A(T478K)																0.0006666666666666666
T1215-1215del(405fs)													0.0033333333333333335
T1215-1215del(405fs) T1355G(L452R) C1433A(T478K)				0.002	0.001		0.0015	0.002	0.001	0.001
T1215-1215del(405fs) T1355G(L452R) G1374A(K458K) C1433A(T478K)																0.0003333333333333333
T1220-1220del(407fs) T1355G(L452R) C1433A(T478K)				0.001						0.001
T1322C(L441P) T1355G(L452R)		0.0245
T1334C(V445A) C1409A(T470N) A1451C(E484A) T1456A(F486I) T1468G(F490V) C1477A(Q493K) A1493G(Q498R) A1501T(N501Y) T1513C(Y505H)												0.015
T1350C(N450N)												0.011
T1350C(N450N) G1365T(L455F)												0.057
T1355G(L452R)	0.06	0.0355												0.006			0.002
T1355G(L452R) A1378C(N460H) C1433A(T478K)				0.002
T1355G(L452R) A1378G(N460D) C1433A(T478K)				0.005
T1355G(L452R) A1408C(T470P) C1433A(T478K)							0.0005
T1355G(L452R) A1412-1412del(471fs) C1433A(T478K)																	0.028
T1355G(L452R) A1413C(E471D) C1433A(T478K)													0.004333333333333333	0.008
T1355G(L452R) A1413G(E471E) C1433A(T478K)													0.005333333333333333	0.015
T1355G(L452R) A1666G(N556D)	0.066
T1355G(L452R) ACA1432-1434TAA(T478*)		0.002
T1355G(L452R) C1431T(S477S) C1433A(T478K)			0.52
T1355G(L452R) C1431T(S477S) C1433A(T478K) C1515A(Y505*)			0.004
T1355G(L452R) C1431T(S477S) C1433A(T478K) C1559A(A520E)			0.005
T1355G(L452R) C1431T(S477S) C1433A(T478K) T1542G(S514S)			0.005
T1355G(L452R) C1431T(S477S) C1433A(T478K) T1544G(F515C)			0.005
T1355G(L452R) C1431T(S477S) C1433A(T478K) T1676G(F559C)			0.001
T1355G(L452R) C1431T(S477S) C1433A(T478K) T1754-1754del(585fs)			0.001
T1355G(L452R) C1433A(T478K)		0.10999999999999999	0.385	0.931	0.67	0.006	0.868	0.824	0.802	0.859	0.945	0.12	0.45133333333333336	0.623	0.541	0.5473333333333333	0.597	0.612	0.137	0.036
T1355G(L452R) C1433A(T478K) 1459-insertA(487fs)																		0.142
T1355G(L452R) C1433A(T478K) 1461-insertT(487fs)																		0.002
T1355G(L452R) C1433A(T478K) A1451C(E484A)							0.0005
T1355G(L452R) C1433A(T478K) A1452C(E484D)										0.002
T1355G(L452R) C1433A(T478K) A1514C(Y505S)							0.0005	0.001	0.002
T1355G(L452R) C1433A(T478K) A1518C(Q506H)			0.008
T1355G(L452R) C1433A(T478K) A1521C(P507P)									0.001
T1355G(L452R) C1433A(T478K) A1525C(R509R)				0.001	0.002		0.0025	0.002	0.003	0.002
T1355G(L452R) C1433A(T478K) A1527C(R509S)							0.001	0.003	0.003	0.002
T1355G(L452R) C1433A(T478K) A1527G(R509R)							0.0025	0.005	0.005	0.004
T1355G(L452R) C1433A(T478K) A1527T(R509S)							0.0005	0.002	0.002
T1355G(L452R) C1433A(T478K) A1548C(E516D)							0.001	0.002	0.002	0.002	0.003
T1355G(L452R) C1433A(T478K) A1609T(K537*) T1653A(V551V)							0.003
T1355G(L452R) C1433A(T478K) A1619C(N540T)													0.0016666666666666668
T1355G(L452R) C1433A(T478K) A1619G(N540S)													0.006666666666666667	0.019
T1355G(L452R) C1433A(T478K) C1436A(P479H)					0.002
T1355G(L452R) C1433A(T478K) C1436G(P479R)					0.001
T1355G(L452R) C1433A(T478K) C1497A(P499P)							0.0015	0.004	0.004	0.001
T1355G(L452R) C1433A(T478K) C1515A(Y505*)				0.001			0.001	0.002	0.003
T1355G(L452R) C1433A(T478K) C1515T(Y505Y)																	0.0605
T1355G(L452R) C1433A(T478K) C1516A(Q506K)			0.009	0.006	0.006		0.006	0.01	0.013				0.0013333333333333333	0.003
T1355G(L452R) C1433A(T478K) C1519A(P507T)			0.007	0.002	0.001		0.0015	0.004	0.004
T1355G(L452R) C1433A(T478K) C1520A(P507Q)				0.003	0.001		0.0035	0.008	0.009	0.004			0.001
T1355G(L452R) C1433A(T478K) C1524A(Y508*)			0.003	0.009	0.005		0.0105	0.018	0.021	0.006	0.003		0.0036666666666666666	0.005		0.0033333333333333335	0.003	0.003
T1355G(L452R) C1433A(T478K) C1537A(L513I)				0.002	0.001		0.0015	0.003	0.004	0.001
T1355G(L452R) C1433A(T478K) C1549A(L517I)							0.0005	0.002	0.002
T1355G(L452R) C1433A(T478K) C1559A(A520E)				0.001			0.0035	0.007	0.008	0.004			0.0013333333333333333			0.0006666666666666666
T1355G(L452R) C1433A(T478K) C1561A(P521T)																0.0006666666666666666
T1355G(L452R) C1433A(T478K) C1565A(A522E)							0.0005	0.001	0.002
T1355G(L452R) C1433A(T478K) C1565T(A522V)																	0.049
T1355G(L452R) C1433A(T478K) C1580A(P527H)				0.001					0.001
T1355G(L452R) C1433A(T478K) C1687A(Q563K)							0.0025
T1355G(L452R) C1433A(T478K) C1709A(A570D) C1715T(T572I)													0.0006666666666666666
T1355G(L452R) C1433A(T478K) C1753-1753del(585fs)										0.001
T1355G(L452R) C1433A(T478K) G1444T(G482C)														0.007
T1355G(L452R) C1433A(T478K) G1444T(G482C) A1582-1582del(528fs)														0.106
T1355G(L452R) C1433A(T478K) G1444T(G482C) A1582-1582del(528fs) G1720A(D574N)														0.03
T1355G(L452R) C1433A(T478K) G1445T(G482V)							0.0005
T1355G(L452R) C1433A(T478K) G1447T(V483F)							0.0015	0.001	0.001
T1355G(L452R) C1433A(T478K) G1463T(C488F)							0.0025	0.005	0.005
T1355G(L452R) C1433A(T478K) G1505T(G502V)							0.001	0.002	0.002
T1355G(L452R) C1433A(T478K) G1507T(V503F)							0.002	0.004	0.004	0.006	0.004
T1355G(L452R) C1433A(T478K) G1511T(G504V)							0.001	0.003	0.002
T1355G(L452R) C1433A(T478K) G1526T(R509I)										0.003	0.003
T1355G(L452R) C1433A(T478K) G1528A(V510I)										0.002
T1355G(L452R) C1433A(T478K) G1528T(V510L)							0.001	0.002	0.002	0.004
T1355G(L452R) C1433A(T478K) G1531T(V511L)										0.002
T1355G(L452R) C1433A(T478K) G1534T(V512L)										0.004	0.003
T1355G(L452R) C1433A(T478K) G1546T(E516*)				0.001			0.001	0.002	0.002	0.002	0.002
T1355G(L452R) C1433A(T478K) G1558T(A520S)										0.003	0.004
T1355G(L452R) C1433A(T478K) G1564T(A522S)										0.001
T1355G(L452R) C1433A(T478K) G1570T(V524F)										0.001
T1355G(L452R) C1433A(T478K) G1576T(G526*)										0.002
T1355G(L452R) C1433A(T478K) G1587A(K529K)		0.0115
T1355G(L452R) C1433A(T478K) G1615C(V539L)				0.001
T1355G(L452R) C1433A(T478K) G1642A(G548S)							0.002
T1355G(L452R) C1433A(T478K) G1720A(D574N)													0.009
T1355G(L452R) C1433A(T478K) T1448A(V483D)															0.006
T1355G(L452R) C1433A(T478K) T1448C(V483A)															0.004
T1355G(L452R) C1433A(T478K) T1455A(G485G)																0.0013333333333333333
T1355G(L452R) C1433A(T478K) T1455C(G485G)																0.0016666666666666668
T1355G(L452R) C1433A(T478K) T1455G(G485G)																0.0006666666666666666
T1355G(L452R) C1433A(T478K) T1512A(G504G)				0.001			0.0005	0.001	0.001	0.002
T1355G(L452R) C1433A(T478K) T1512G(G504G)			0.004	0.003	0.002		0.0055	0.008	0.009	0.014	0.007
T1355G(L452R) C1433A(T478K) T1513A(Y505N)								0.001	0.002	0.001
T1355G(L452R) C1433A(T478K) T1513G(Y505D)				0.002			0.004	0.005	0.007	0.005	0.003
T1355G(L452R) C1433A(T478K) T1522A(Y508N)										0.001
T1355G(L452R) C1433A(T478K) T1522G(Y508D)				0.002			0.001	0.002	0.003	0.003
T1355G(L452R) C1433A(T478K) T1529A(V510E)										0.002
T1355G(L452R) C1433A(T478K) T1529G(V510G)				0.001			0.001	0.002	0.002	0.004
T1355G(L452R) C1433A(T478K) T1532G(V511G)							0.0005	0.002	0.002	0.002	0.003
T1355G(L452R) C1433A(T478K) T1535G(V512G)									0.001	0.001
T1355G(L452R) C1433A(T478K) T1538G(L513R)			0.003				0.001	0.001	0.002	0.002
T1355G(L452R) C1433A(T478K) T1539G(L513L)			0.003							0.003	0.005					0.0006666666666666666
T1355G(L452R) C1433A(T478K) T1540G(S514A)			0.003	0.001			0.002	0.004	0.005	0.002	0.003		0.001			0.001
T1355G(L452R) C1433A(T478K) T1543G(F515V)			0.011				0.002	0.003	0.003	0.004			0.0013333333333333333			0.0006666666666666666	0.0005
T1355G(L452R) C1433A(T478K) T1544G(F515C)							0.0005	0.002	0.002	0.001
T1355G(L452R) C1433A(T478K) T1545G(F515L)							0.003	0.004	0.005	0.003	0.002
T1355G(L452R) C1433A(T478K) T1550G(L517R)			0.005				0.0005	0.002	0.002	0.002	0.003
T1355G(L452R) C1433A(T478K) T1551G(L517L)			0.005				0.0005	0.001		0.002
T1355G(L452R) C1433A(T478K) T1553G(L518R)										0.001
T1355G(L452R) C1433A(T478K) T1557G(H519Q)				0.002			0.002	0.004	0.006	0.004
T1355G(L452R) C1433A(T478K) T1572G(V524V)										0.001
T1355G(L452R) C1433A(T478K) T1575G(C525W)										0.001
T1355G(L452R) C1433A(T478K) T1590G(S530S)										0.001
T1355G(L452R) C1433A(T478K) T1601C(V534A)							0.0005
T1355G(L452R) C1433A(T478K) T1616C(V539A)							0.0005
T1355G(L452R) C1433A(T478K) T1621A(F541I)				0.002
T1355G(L452R) C1433A(T478K) T1621G(F541V)			0.002
T1355G(L452R) C1433A(T478K) T1627C(F543L)							0.007
T1355G(L452R) C1433A(T478K) T1627G(F543V)							0.0065
T1355G(L452R) C1433A(T478K) T1628C(F543S)							0.001
T1355G(L452R) C1433A(T478K) T1693G(F565V)							0.0005	0.002	0.002
T1355G(L452R) C1433A(T478K) T1694G(F565C)				0.001			0.0005	0.002	0.002	0.002			0.001			0.0006666666666666666
T1355G(L452R) C1433A(T478K) T1722C(D574D)			0.004	0.001	0.3					0.002						0.001		0.083
T1355G(L452R) C1433A(T478K) T1731A(R577R)													0.008666666666666666	0.025
T1355G(L452R) C1433A(T478K) T1751-1751del(584fs)				0.001	0.001		0.001	0.001	0.001	0.001
T1355G(L452R) C1433A(T478K) T1754-1754del(585fs)				0.002	0.001		0.002	0.002	0.001	0.002	0.002
T1355G(L452R) G1365T(L455F) C1433A(T478K)							0.001
T1355G(L452R) G1374A(K458K) C1433A(T478K)																0.2823333333333333		0.157
T1355G(L452R) G1374A(K458K) C1433A(T478K) T1455G(G485G)																0.0016666666666666668
T1355G(L452R) G1374A(K458K) C1433A(T478K) T1538C(L513P)																0.03366666666666667
T1355G(L452R) G1374C(K458N) C1433A(T478K)																0.006666666666666667
T1355G(L452R) G1395T(E465D) C1433A(T478K)							0.0015	0.003	0.003
T1355G(L452R) G1411A(E471K) C1433A(T478K)													0.007333333333333333	0.024
T1355G(L452R) G1423T(A475S) C1433A(T478K)							0.0045
T1355G(L452R) T1366C(F456L)		0.0095
T1355G(L452R) T1366C(F456L) A1432T(T478S)		0.01
T1355G(L452R) T1366C(F456L) G1587A(K529K)		0.01
T1355G(L452R) T1389C(P463P) C1433A(T478K)						0.358
T1355G(L452R) T1389C(P463P) C1433A(T478K) C1524A(Y508*)						0.006
T1355G(L452R) T1389C(P463P) C1433A(T478K) T1512G(G504G)						0.004
T1355G(L452R) T1389C(P463P) C1433A(T478K) T1513G(Y505D)						0.004
T1355G(L452R) T1389C(P463P) C1433A(T478K) T1543G(F515V)						0.03
T1355G(L452R) T1404A(I468I) C1433A(T478K)							0.0015
T1448A(V483D)													0.025666666666666667
T1448C(V483A)													0.016666666666666666
T1480C(S494P)	0.058
T1512G(G504G)												0.007	0.0036666666666666666
T1513G(Y505D)													0.0036666666666666666
T1538C(L513P)												0.132
T1540G(S514A)													0.0023333333333333335
T1543G(F515V)													0.0023333333333333335
T1545G(F515L)													0.0026666666666666666
T1588A(S530T)												0.016
T1588G(S530A)												0.01
T1621C(F541L)																	0.0085
T1722A(D574E)													0.053
TC1540-1541del(514fs)												0.088
