# Supplementary material for: Genetic diversity and evolutionary convergence of cryptic SARS- CoV-2 lineages detected via wastewater sequencing
Source: PLoS Pathog. 2022 Oct 14;18(10):e1010636. doi: 10.1371/journal.ppat.1010636 (PMC9604950; doi:10.1371/journal.ppat.1010636)
Supplement: S9 Data — Mapped amplicon sequences were then processed with SAM Refiner using the same spike sequence as a reference and the command line parameters “—Alpha 1.8—foldab 0.6”. (TSV) [file ppat.1010636.s011.tsv]

	2021-11-04	2021-12-15	2021-12-21	2022-01-21
Covariant	Abundance	Abundance	Abundance	Abundance
A1224C(R408S) A1242C(Q414H) G1251T(K417N) T1320G(N440K) G1336A(G446S) G1430A(S477N) C1433A(T478K) A1451C(E484A) A1478G(Q493R) G1486A(G496S) A1493G(Q498R) A1501T(N501Y) T1513C(Y505H) C1640A(T547K)				0.0018
A1224C(R408S) A1242G(Q414Q) G1251T(K417N) T1320G(N440K) G1336A(G446S) G1430A(S477N) C1433A(T478K) A1451C(E484A) A1478G(Q493R) G1486A(G496S) A1493G(Q498R) A1501T(N501Y) T1513C(Y505H) C1640A(T547K)				0.0046
A1224C(R408S) C1230T(I410I) G1251T(K417N) T1320G(N440K) G1336A(G446S) C1406-1406del(469fs) G1430A(S477N) C1433A(T478K) A1451C(E484A) A1478G(Q493R) G1486A(G496S) A1493G(Q498R) A1501T(N501Y) T1513C(Y505H) C1640A(T547K)				0.016800000000000002
A1224C(R408S) C1230T(I410I) G1251T(K417N) T1320G(N440K) G1336A(G446S) G1430A(S477N) C1433A(T478K) A1451C(E484A) A1478G(Q493R) G1486A(G496S) A1493G(Q498R) A1501T(N501Y) T1513C(Y505H) C1640A(T547K)				0.0262
A1224C(R408S) C1230T(I410I) G1251T(K417N) T1320G(N440K) G1336A(G446S) G1430A(S477N) C1433A(T478K) A1451C(E484A) A1478G(Q493R) G1486A(G496S) A1493G(Q498R) A1501T(N501Y) T1513C(Y505H) C1640A(T547K) C1735T(P579S)				0.0154
A1224C(R408S) C1230T(I410I) G1251T(K417N) T1320G(N440K) G1336A(G446S) G1430A(S477N) C1433A(T478K) A1451C(E484A) T1457C(F486S) A1478G(Q493R) G1486A(G496S) A1493G(Q498R) A1501T(N501Y) T1513C(Y505H) C1640A(T547K)				0.014199999999999999
A1224C(R408S) G1251T(K417N) C1293T(G431G) T1320G(N440K) G1336A(G446S) G1430A(S477N) C1433A(T478K) A1451C(E484A) A1478G(Q493R) G1486A(G496S) A1493G(Q498R) A1501T(N501Y) T1513C(Y505H) C1640A(T547K)				0.004200000000000001
A1224C(R408S) G1251T(K417N) T1320G(N440K) G1336A(G446S) 1384-insertA(462fs) G1430A(S477N) C1433A(T478K) A1451C(E484A) A1478G(Q493R) G1486A(G496S) A1493G(Q498R) A1501T(N501Y) T1513C(Y505H) C1640A(T547K)				0.005
A1224C(R408S) G1251T(K417N) T1320G(N440K) G1336A(G446S) C1406-1406del(469fs) G1430A(S477N) C1433A(T478K) A1451C(E484A) A1478G(Q493R) G1486A(G496S) A1493G(Q498R) A1501T(N501Y) T1513C(Y505H) C1640A(T547K) C1735T(P579S)				0.0046
A1224C(R408S) G1251T(K417N) T1320G(N440K) G1336A(G446S) C1406-1406del(469fs) G1430A(S477N) C1433A(T478K) A1451C(E484A) A1478G(Q493R) G1486A(G496S) A1493G(Q498R) A1501T(N501Y) T1513C(Y505H) C1640A(T547K) T1652A(V551D)				0.004399999999999999
A1224C(R408S) G1251T(K417N) T1320G(N440K) G1336A(G446S) C1406-1406del(469fs) G1430A(S477N) C1433A(T478K) A1451C(E484A) A1478G(Q493R) G1486A(G496S) A1493G(Q498R) A1501T(N501Y) T1513C(Y505H) C1640A(T547K) T1665C(S555S)				0.0032
A1224C(R408S) G1251T(K417N) T1320G(N440K) G1336A(G446S) C1406-1406del(469fs) G1430A(S477N) C1433A(T478K) A1451C(E484A) A1478G(Q493R) G1486A(G496S) A1493G(Q498R) A1501T(N501Y) T1513C(Y505H) C1640A(T547K) T1665G(S555S)				0.0016
A1224C(R408S) G1251T(K417N) T1320G(N440K) G1336A(G446S) G1361C(R454T) G1430A(S477N) C1433A(T478K) A1451C(E484A) A1478G(Q493R) G1486A(G496S) A1493G(Q498R) A1501T(N501Y) T1513C(Y505H) C1640A(T547K)				0.0124
A1224C(R408S) G1251T(K417N) T1320G(N440K) G1336A(G446S) G1430A(S477N) C1433A(T478K) A1451C(E484A) A1478G(Q493R) G1486A(G496S) A1493G(Q498R) A1501T(N501Y) T1513A(Y505N) C1640A(T547K)				0.0014
A1224C(R408S) G1251T(K417N) T1320G(N440K) G1336A(G446S) G1430A(S477N) C1433A(T478K) A1451C(E484A) A1478G(Q493R) G1486A(G496S) A1493G(Q498R) A1501T(N501Y) T1513C(Y505H) A1582G(K528E) C1640A(T547K)				0.007000000000000001
A1224C(R408S) G1251T(K417N) T1320G(N440K) G1336A(G446S) G1430A(S477N) C1433A(T478K) A1451C(E484A) A1478G(Q493R) G1486A(G496S) A1493G(Q498R) A1501T(N501Y) T1513C(Y505H) C1516A(Q506K) C1640A(T547K)				0.01
A1224C(R408S) G1251T(K417N) T1320G(N440K) G1336A(G446S) G1430A(S477N) C1433A(T478K) A1451C(E484A) A1478G(Q493R) G1486A(G496S) A1493G(Q498R) A1501T(N501Y) T1513C(Y505H) C1640A(T547K)				0.05800000000000001
A1224C(R408S) G1251T(K417N) T1320G(N440K) G1336A(G446S) G1430A(S477N) C1433A(T478K) A1451C(E484A) A1478G(Q493R) G1486A(G496S) A1493G(Q498R) A1501T(N501Y) T1513C(Y505H) C1640A(T547K) C1668T(N556N)				0.007000000000000001
A1224C(R408S) G1251T(K417N) T1320G(N440K) G1336A(G446S) G1430A(S477N) C1433A(T478K) A1451C(E484A) A1478G(Q493R) G1486A(G496S) A1493G(Q498R) A1501T(N501Y) T1513C(Y505H) C1640A(T547K) C1735T(P579S)				0.003
A1224C(R408S) G1251T(K417N) T1320G(N440K) G1336A(G446S) G1430A(S477N) C1433A(T478K) A1451C(E484A) A1478G(Q493R) G1486A(G496S) A1493G(Q498R) A1501T(N501Y) T1513C(Y505H) C1640A(T547K) T1652A(V551D)				0.007000000000000001
A1224C(R408S) G1251T(K417N) T1320G(N440K) G1336A(G446S) G1430A(S477N) C1433A(T478K) A1451C(E484A) A1478G(Q493R) G1486A(G496S) A1493G(Q498R) A1501T(N501Y) T1513C(Y505H) C1640A(T547K) T1665C(S555S)				0.0056
A1224C(R408S) G1251T(K417N) T1320G(N440K) G1336A(G446S) G1430A(S477N) C1433A(T478K) A1451C(E484A) T1457C(F486S) A1478G(Q493R) G1486A(G496S) A1493G(Q498R) A1501T(N501Y) T1513C(Y505H) C1640A(T547K)				0.0132
A1242C(Q414H) G1251T(K417N) T1320G(N440K) G1336A(G446S) G1430A(S477N) C1433A(T478K) A1451C(E484A) A1478G(Q493R) G1486A(G496S) A1493G(Q498R) A1501T(N501Y) T1513C(Y505H) C1640A(T547K)				0.0024000000000000002
A1242G(Q414Q) G1251T(K417N) T1320G(N440K) G1336A(G446S) G1430A(S477N) C1433A(T478K) A1451C(E484A) A1478G(Q493R) G1486A(G496S) A1493G(Q498R) A1501T(N501Y) T1513C(Y505H) C1640A(T547K)				0.0012000000000000001
A1242G(Q414Q) G1251T(K417N) T1320G(N440K) G1336A(G446S) G1430A(S477N) C1433A(T478K) A1451C(E484A) T1457C(F486S) A1478G(Q493R) G1486A(G496S) A1493G(Q498R) A1501T(N501Y) T1513C(Y505H) C1640A(T547K)				0.001
A1250C(K417T) G1258A(D420N) GTT1333-1335CCT(V445P) G1336A(G446S) CTG1354-1356AAG(L452K) T1380G(N460K) G1430A(S477N) C1433A(T478K) A1451C(E484A) TTT1456-1458CCT(F486P) T1469A(F490Y) A1494C(Q498H) C1499A(T500N) A1502C(N501T) T1522C(Y508H) C1715T(T572I)		0.153	0.219
A1250C(K417T) G1258A(D420N) T1334C(V445A) G1336A(G446S) CTG1354-1356AAG(L452K) T1380G(N460K) G1430A(S477N) C1433A(T478K) A1451C(E484A) TTT1456-1458CCT(F486P) CAA1492-1494TAC(Q498Y) C1495T(P499S) A1502G(N501S) T1513C(Y505H) T1522C(Y508H) C1715T(T572I)	0.091
A1250C(K417T) G1258C(D420H) GTT1333-1335CCT(V445P) G1336A(G446S) CTG1354-1356AAG(L452K) T1380G(N460K) G1430A(S477N) C1433A(T478K) A1451C(E484A) TTT1456-1458CCT(F486P) T1469A(F490Y) A1494C(Q498H) C1499A(T500N) A1502C(N501T) T1522C(Y508H) C1715T(T572I)		0.003	0.005
A1250C(K417T) G1258C(D420H) T1334C(V445A) G1336A(G446S) CTG1354-1356AAG(L452K) T1380G(N460K) G1430A(S477N) C1433A(T478K) A1451C(E484A) TTT1456-1458CCT(F486P) CAA1492-1494TAC(Q498Y) C1495T(P499S) A1502G(N501S) T1513C(Y505H) T1522C(Y508H) C1715T(T572I)	0.003
G1251T(K417N) GTT1333-1335CCT(V445P) G1336A(G446S) CTG1354-1356AAG(L452K) T1380G(N460K) G1430A(S477N) C1433A(T478K) A1451C(E484A) TTT1456-1458CCT(F486P) T1469A(F490Y) A1494C(Q498H) C1499A(T500N) A1502C(N501T) T1522C(Y508H) C1640A(T547K)			0.009
G1251T(K417N) GTT1333-1335CCT(V445P) G1336A(G446S) CTG1354-1356AAG(L452K) T1380G(N460K) G1430A(S477N) C1433A(T478K) A1451C(E484A) TTT1456-1458CCT(F486P) T1469A(F490Y) A1494C(Q498H) C1499A(T500N) A1502C(N501T) T1522C(Y508H) C1715T(T572I)			0.007
G1251T(K417N) T1320G(N440K) G1336A(G446S) A1394T(E465V) G1430A(S477N) C1433A(T478K) A1451C(E484A) A1478G(Q493R) G1486A(G496S) A1493G(Q498R) A1501T(N501Y) T1513C(Y505H) C1640A(T547K)			0.004
G1251T(K417N) T1320G(N440K) G1336A(G446S) C1406-1406del(469fs) G1430A(S477N) C1433A(T478K) A1451C(E484A) A1478G(Q493R) G1486A(G496S) A1493G(Q498R) A1501T(N501Y) G1507T(V503F) T1513C(Y505H) C1640A(T547K)				0.0004
G1251T(K417N) T1320G(N440K) G1336A(G446S) C1406-1406del(469fs) G1430A(S477N) C1433A(T478K) A1451C(E484A) A1478G(Q493R) G1486A(G496S) A1493G(Q498R) A1501T(N501Y) T1513C(Y505H) A1518C(Q506H) C1640A(T547K)				0.0002
G1251T(K417N) T1320G(N440K) G1336A(G446S) C1406-1406del(469fs) G1430A(S477N) C1433A(T478K) A1451C(E484A) A1478G(Q493R) G1486A(G496S) A1493G(Q498R) A1501T(N501Y) T1513C(Y505H) C1640A(T547K)				0.1666
G1251T(K417N) T1320G(N440K) G1336A(G446S) C1406-1406del(469fs) G1430A(S477N) C1433A(T478K) A1451C(E484A) T1455G(G485G) A1478G(Q493R) G1486A(G496S) A1493G(Q498R) A1501T(N501Y) T1513C(Y505H) C1640A(T547K)				0.0006000000000000001
G1251T(K417N) T1320G(N440K) G1336A(G446S) C1406-1406del(469fs) G1430A(S477N) C1433A(T478K) G1439T(C480F) A1451C(E484A) A1478G(Q493R) G1486A(G496S) A1493G(Q498R) A1501T(N501Y) T1513C(Y505H) C1640A(T547K)				0.0002
G1251T(K417N) T1320G(N440K) G1336A(G446S) C1406-1406del(469fs) G1430A(S477N) C1433A(T478K) G1447T(V483F) A1451C(E484A) A1478G(Q493R) G1486A(G496S) A1493G(Q498R) A1501T(N501Y) T1513C(Y505H) C1640A(T547K)				0.0006000000000000001
G1251T(K417N) T1320G(N440K) G1336A(G446S) C1406-1406del(469fs) G1430A(S477N) C1433A(T478K) GAA1450-1452TCA(E484S) A1478G(Q493R) G1486A(G496S) A1493G(Q498R) A1501T(N501Y) T1513C(Y505H) C1640A(T547K)				0.0008
G1251T(K417N) T1320G(N440K) G1336A(G446S) C1433A(T478K)				0.0016
G1251T(K417N) T1320G(N440K) G1336A(G446S) G1430A(S477N) C1433A(T478K) A1451C(E484A) A1478G(Q493R) G1486A(G496S) A1493G(Q498R) A1501T(N501Y) T1512G(G504G) T1513C(Y505H) C1640A(T547K)			0.002
G1251T(K417N) T1320G(N440K) G1336A(G446S) G1430A(S477N) C1433A(T478K) A1451C(E484A) A1478G(Q493R) G1486A(G496S) A1493G(Q498R) A1501T(N501Y) T1513A(Y505N) C1640A(T547K)			0.002	0.001
G1251T(K417N) T1320G(N440K) G1336A(G446S) G1430A(S477N) C1433A(T478K) A1451C(E484A) A1478G(Q493R) G1486A(G496S) A1493G(Q498R) A1501T(N501Y) T1513C(Y505H) A1518C(Q506H) C1640A(T547K)				0.0002
G1251T(K417N) T1320G(N440K) G1336A(G446S) G1430A(S477N) C1433A(T478K) A1451C(E484A) A1478G(Q493R) G1486A(G496S) A1493G(Q498R) A1501T(N501Y) T1513C(Y505H) C1640A(T547K)			0.727	0.43620000000000003
G1251T(K417N) T1320G(N440K) G1336A(G446S) G1430A(S477N) C1433A(T478K) A1451C(E484A) A1478G(Q493R) G1486A(G496S) A1493G(Q498R) A1501T(N501Y) T1513C(Y505H) C1640A(T547K) T1665C(S555S)				0.0014
G1251T(K417N) T1320G(N440K) G1336A(G446S) G1430A(S477N) C1433A(T478K) A1451C(E484A) A1478G(Q493R) G1486A(G496S) A1493G(Q498R) A1501T(N501Y) T1513C(Y505H) C1640A(T547K) T1665G(S555S)				0.003
G1251T(K417N) T1320G(N440K) G1336A(G446S) G1430A(S477N) C1433A(T478K) A1451C(E484A) A1478G(Q493R) G1486A(G496S) A1493G(Q498R) A1501T(N501Y) T1513C(Y505H) G1526T(R509I) C1640A(T547K)			0.002
G1251T(K417N) T1320G(N440K) G1336A(G446S) G1430A(S477N) C1433A(T478K) A1451C(E484A) A1478G(Q493R) G1486A(G496S) A1493G(Q498R) A1501T(N501Y) T1513C(Y505H) G1528T(V510L) C1640A(T547K)			0.002
G1251T(K417N) T1320G(N440K) G1336A(G446S) G1430A(S477N) C1433A(T478K) A1451C(E484A) A1478G(Q493R) G1486A(G496S) A1493G(Q498R) A1501T(N501Y) T1513C(Y505H) G1534T(V512L) C1640A(T547K)			0.002
G1251T(K417N) T1320G(N440K) G1336A(G446S) G1430A(S477N) C1433A(T478K) A1451C(E484A) A1478G(Q493R) G1486A(G496S) A1493G(Q498R) A1501T(N501Y) T1513C(Y505H) T1539G(L513L) C1640A(T547K)			0.002
G1251T(K417N) T1320G(N440K) G1336A(G446S) G1430A(S477N) C1433A(T478K) A1451C(E484A) A1478G(Q493R) G1486A(G496S) A1493G(Q498R) A1501T(N501Y) T1513C(Y505H) T1543G(F515V) C1640A(T547K)			0.002
G1251T(K417N) T1320G(N440K) G1336A(G446S) G1430A(S477N) C1433A(T478K) A1451C(E484A) A1478G(Q493R) G1486A(G496S) A1493G(Q498R) A1501T(N501Y) T1513C(Y505H) T1550G(L517R) C1640A(T547K)			0.002
G1251T(K417N) T1320G(N440K) G1336A(G446S) G1430A(S477N) C1433A(T478K) A1451C(E484A) T1457C(F486S) A1478G(Q493R) G1486A(G496S) A1493G(Q498R) A1501T(N501Y) T1513C(Y505H) A1582G(K528E) C1640A(T547K)				0.0032
G1251T(K417N) T1320G(N440K) G1336A(G446S) G1430A(S477N) C1433A(T478K) A1451C(E484A) T1457C(F486S) A1478G(Q493R) G1486A(G496S) A1493G(Q498R) A1501T(N501Y) T1513C(Y505H) C1516A(Q506K) C1640A(T547K)				0.0028
G1251T(K417N) T1320G(N440K) G1336A(G446S) G1430A(S477N) C1433A(T478K) A1451C(E484A) T1457C(F486S) A1478G(Q493R) G1486A(G496S) A1493G(Q498R) A1501T(N501Y) T1513C(Y505H) C1640A(T547K) C1668T(N556N)				0.0032
G1251T(K417N) T1320G(N440K) G1336A(G446S) G1430A(S477N) C1433A(T478K) A1451C(E484A) T1457C(F486S) A1478G(Q493R) G1486A(G496S) A1493G(Q498R) A1501T(N501Y) T1513C(Y505H) C1640A(T547K) C1735T(P579S)				0.0034000000000000002
G1251T(K417N) T1320G(N440K) G1336A(G446S) G1430A(S477N) C1433A(T478K) A1451C(E484A) T1457C(F486S) A1478G(Q493R) G1486A(G496S) A1493G(Q498R) A1501T(N501Y) T1513C(Y505H) C1640A(T547K) T1652A(V551D)				0.0032
G1251T(K417N) T1320G(N440K) G1336A(G446S) G1430A(S477N) C1433A(T478K) A1451C(E484A) T1457C(F486S) A1478G(Q493R) G1486A(G496S) A1493G(Q498R) A1501T(N501Y) T1513C(Y505H) C1640A(T547K) T1665C(S555S)				0.0021999999999999997
G1251T(K417N) T1320G(N440K) G1336A(G446S) G1430A(S477N) C1433A(T478K) A1451C(E484A) TTT1456-1458CCT(F486P) T1469A(F490Y) A1494C(Q498H) C1499A(T500N) A1502C(N501T) T1522C(Y508H) C1640A(T547K)			0.01
G1307C(W436S) T1355G(L452R) G1427T(G476V) C1433A(T478K)		0.08
GTT1333-1335CCT(V445P) G1336A(G446S) CTG1354-1356AAG(L452K) T1380G(N460K) G1430A(S477N) C1433A(T478K) A1451C(E484A) TTT1456-1458CCT(F486P) T1469A(F490Y) A1494C(Q498H) C1499A(T500N) A1502C(N501T) T1522C(Y508H)		0.014
GTT1333-1335CCT(V445P) G1336A(G446S) CTG1354-1356AAG(L452K) T1380G(N460K) G1430A(S477N) C1433A(T478K) A1451C(E484A) TTT1456-1458CCT(F486P) T1469A(F490Y) A1494C(Q498H) C1499A(T500N) A1502C(N501T) T1522C(Y508H) C1715T(T572I)		0.011
T1320G(N440K) G1430A(S477N) C1433A(T478K) A1451C(E484A) A1478G(Q493R) A1493G(Q498R) A1501T(N501Y) T1513C(Y505H)				0.0348
T1334C(V445A) G1336A(G446S) CTG1354-1356AAG(L452K) T1380G(N460K) G1430A(S477N) C1433A(T478K) A1451C(E484A) TTT1456-1458CCT(F486P) CAA1492-1494TAC(Q498Y) C1495T(P499S) A1502G(N501S) T1513C(Y505H) T1522C(Y508H)	0.002
T1334C(V445A) G1336A(G446S) CTG1354-1356AAG(L452K) T1380G(N460K) G1430A(S477N) C1433A(T478K) A1451C(E484A) TTT1456-1458CCT(F486P) CAA1492-1494TAC(Q498Y) C1495T(P499S) A1502G(N501S) T1513C(Y505H) T1522C(Y508H) C1715T(T572I)	0.009
T1355G(L452R)	0.001
T1355G(L452R) A1394T(E465V) C1433A(T478K)		0.003
T1355G(L452R) A1413C(E471D) C1433A(T478K)	0.003
T1355G(L452R) A1413T(E471D) C1433A(T478K)	0.003
T1355G(L452R) C1388T(P463L) C1433A(T478K) G1504T(G502C)	0.002
T1355G(L452R) C1388T(P463L) C1433A(T478K) G1504T(G502C) T1722C(D574D)	0.097
T1355G(L452R) C1433A(T478K)	0.75	0.545		0.001
T1355G(L452R) C1433A(T478K) G1444A(G482S)		0.095
T1355G(L452R) C1433A(T478K) G1447T(V483F)	0.002
T1355G(L452R) C1433A(T478K) G1526T(R509I)	0.003
T1355G(L452R) C1433A(T478K) G1528T(V510L)	0.002	0.002
T1355G(L452R) C1433A(T478K) G1531T(V511L)	0.001
T1355G(L452R) C1433A(T478K) G1534T(V512L)	0.002
T1355G(L452R) C1433A(T478K) G1546T(E516*)	0.002
T1355G(L452R) C1433A(T478K) G1558T(A520S)	0.001
T1355G(L452R) C1433A(T478K) G1564T(A522S)	0.001
T1355G(L452R) C1433A(T478K) G1576T(G526*)	0.001
T1355G(L452R) C1433A(T478K) G1587T(K529N)		0.089
T1355G(L452R) C1433A(T478K) G1643A(G548D)				0.047
T1355G(L452R) C1433A(T478K) T1512G(G504G)	0.003
T1355G(L452R) C1433A(T478K) T1513G(Y505D)	0.002
T1355G(L452R) C1433A(T478K) T1522G(Y508D)	0.001
T1355G(L452R) C1433A(T478K) T1529G(V510G)	0.001
T1355G(L452R) C1433A(T478K) T1544G(F515C)	0.001
T1355G(L452R) C1433A(T478K) T1550G(L517R)	0.001
T1355G(L452R) C1433A(T478K) T1551G(L517L)	0.001
T1355G(L452R) C1433A(T478K) T1557G(H519Q)	0.001
T1355G(L452R) C1433G(T478R)	0.001
T1355G(L452R) G1374A(K458K) C1433A(T478K)				0.05600000000000001
T1355G(L452R) G1399T(D467Y) C1433A(T478K)	0.003
T1355G(L452R) G1422T(Q474H) C1433A(T478K)	0.002
T1355G(L452R) G1427T(G476V) C1433A(T478K)		0.002
T1355G(L452R) G1430A(S477N) C1433A(T478K) A1451C(E484A) TTT1456-1458CCT(F486P) CAA1492-1494TAC(Q498Y) C1495T(P499S) A1502G(N501S) T1513C(Y505H) T1522C(Y508H)	0.003
T1355G(L452R) G1430A(S477N) C1433A(T478K) A1451C(E484A) TTT1456-1458CCT(F486P) T1469A(F490Y) A1494C(Q498H) C1499A(T500N) A1502C(N501T) T1522C(Y508H)		0.002
